# Supplementary material for: Crystal structure of poly[tetra-μ2-cyanido-1:2κ8 N:C-bis­(dimethyl sulfoxide-1κO)diargentate(I)iron(II)]
Source: Acta Crystallogr E Crystallogr Commun. 2017 Jan 27;73(Pt 2):270–2. doi: 10.1107/S2056989017001049 (PMC5290580; doi:10.1107/S2056989017001049)
Supplement: Supplementary file 1 [file e-73-00270-sup1.cif]

##############################################################################
#                                                                            #
# This CIF contains the data in a paper accepted for publication in          #
# Acta Crystallographica Section E. It conforms to the requirements of       #
# Notes for Authors for Acta Crystallographica Section E, and has been       #
# peer reviewed under the auspices of the IUCr Commission on Journals.       #
#                                                                            #
# Full details of the Crystallographic Information File format               #
# are given in the paper "The Crystallographic Information File (CIF):       #
# a New Standard Archive File for Crystallography" by S. R. Hall, F. H.      #
# Allen and I. D. Brown [Acta Cryst. (1991), A47, 655-685].                  #
#                                                                            #
# The current version of the core CIF dictionary is obtainable from          #
# ftp://ftp.iucr.org/pub/cif_core.dic.                                       #
#                                                                            #
# Software is freely available for graphical display of the structure(s)     #
# in this CIF. For information consult the CIF software page                 #
# http://www.iucr.org/resources/cif/software.                                #
#                                                                            #
# This file may be used for bona fide research purposes within the           #
# scientific community so long as proper attribution is given to the journal # 
# article from which it was obtained.                                        #
#                                                                            #
##############################################################################
data_global
_audit_creation_method
;
Olex2 1.2
(compiled 2016.11.30 svn.r3356 for OlexSys, GUI svn.r5269)
;
_journal_date_recd_electronic     2017-01-08
_journal_date_accepted     2017-01-20
_journal_name_full     'Acta Crystallographica, Section E'
_journal_year     2017
_journal_volume     73
_journal_issue      2
_journal_page_first     270
_journal_page_last     272
_journal_paper_category     GM
_journal_paper_doi     10.1107/S2056989017001049
_journal_coeditor_code     XU5899
_publ_contact_author_name     'Olesia I. Kucheriv'
_publ_contact_author_address
;
Department of Chemistry, Taras Shevchenko National University of Kyiv,
Volodymyrska st. 64, Kyiv 01601, Ukraine
;
_publ_contact_author_email     'lesya.kucheriv@gmail.com'
_publ_contact_author_fax     ?
_publ_contact_author_phone     ?
_publ_section_title
;
Crystal structure of
poly[tetra-\m~2~-cyanido-1:2\k^8^<i>N</i>:<i>C</i>-bis(dimethyl
sulfoxide-1\k<i>O</i>)diargentate(I)iron(II)]
;
loop_
    _publ_author_name
    _publ_author_footnote
    _publ_author_address
    'Kucheriv, Olesia I.' .
;
Department of Chemistry, Taras Shevchenko National University of Kyiv,
Volodymyrska St. 64, Kyiv 01601,
Ukraine
;
    'Naumova, Dina D.' .
;
Department of Chemistry, Taras Shevchenko National University of Kyiv,
Volodymyrska St. 64, Kyiv 01601,
Ukraine
;
    'Tokmenko, Inna I.' .
;
National O.O. Bogomoletz Medical University, 13 T. Shevchenko Blvd., Kyiv,
Ukraine
;
    'Polunin, Ruslan A.' .
;
Department of Chemistry, Taras Shevchenko National University of Kyiv,
Volodymyrska St. 64, Kyiv 01601,
Ukraine
L. V. Pisarzhevskii Institute of Physical Chemistry,
National Academy of Sciences of Ukraine,
Prospekt Nauky 31, Kyiv 01601,
Ukraine
;
    'Terebilenko, Kateryna V.' .
;
Department of Chemistry, Taras Shevchenko National University of Kyiv,
Volodymyrska St. 64, Kyiv 01601,
Ukraine
;
_publ_section_synopsis
;
Cyanide anions bridge Fe^II^ and Ag^I^ cations to form a two-dimensional
polymeric compound.
;
data_I
_chemical_name_systematic
;
Poly[tetra-\m~2~-cyanido-1:2\k^8^<i>N</i>:<i>C</i>-bis(dimethyl
sulfoxide-1\k<i>O</i>)diargentate(I)iron(II)]
;
_chemical_name_common
                poly[bis(mu2-dicyanoargentato(I))bis(dimethylsulfoxide)iron(II)]
_chemical_formula_moiety     'C8 H12 Ag2 Fe1 N4 O2 S2'
_chemical_formula_sum     'C8 H12 Ag2 Fe1 N4 O2 S2'
_chemical_formula_iupac     '[Ag2 Fe (C N)4 (C2 H6 O S)2]'
_chemical_formula_weight     531.93
_chemical_melting_point     ?
_shelx_space_group_comment
;
The symmetry employed for this shelxl refinement is uniquely defined
by the following loop, which should always be used as a source of
symmetry information in preference to the above space-group names.
They are only intended as comments.
;
_space_group_crystal_system     monoclinic
_space_group_name_H-M_alt     'P 21/c'
_space_group_name_Hall     '-P 2ybc'
loop_
    _symmetry_equiv_pos_as_xyz
    'x, y, z'
    '-x, y+1/2, -z+1/2'
    '-x, -y, -z'
    'x, -y-1/2, z-1/2'
_cell_length_a     8.4125(16)
_cell_length_b     14.492(3)
_cell_length_c     7.4679(14)
_cell_angle_alpha     90
_cell_angle_beta     116.053(4)
_cell_angle_gamma     90
_cell_volume     817.9(3)
_cell_formula_units_Z     2
_cell_measurement_reflns_used     4840
_cell_measurement_theta_min     2.691
_cell_measurement_theta_max     26.209
_cell_measurement_temperature     243(2)
_exptl_crystal_description     plate
_exptl_crystal_colour     orange
_exptl_crystal_size_max     0.15
_exptl_crystal_size_mid     0.1
_exptl_crystal_size_min     0.05
_exptl_crystal_density_diffrn     2.160
_exptl_crystal_density_meas     ?
_exptl_crystal_density_method     ?
_exptl_crystal_F_000     512
_exptl_absorpt_coefficient_mu     3.501
_exptl_absorpt_correction_type     multi-scan
_exptl_absorpt_process_details
;
(SADABS; Bruker, 2013)
;
_shelx_estimated_absorpt_T_min     ?
_shelx_estimated_absorpt_T_max     ?
_exptl_absorpt_correction_T_min     0.6251
_exptl_absorpt_correction_T_max     0.7456
_diffrn_ambient_temperature     243.15
_diffrn_radiation_type     MoK\a
_diffrn_radiation_wavelength     0.71073
_diffrn_measurement_device_type     'Bruker SMART'
_diffrn_measurement_method     '\f and \w scans'
_diffrn_detector_area_resol_mean     ?
_diffrn_reflns_number     16468
_diffrn_reflns_av_R_equivalents     0.0449
_diffrn_reflns_theta_min     1.405
_diffrn_reflns_theta_max     28.012
_diffrn_reflns_theta_full     25.242
_diffrn_measured_fraction_theta_max     0.996
_diffrn_measured_fraction_theta_full     1.000
_diffrn_reflns_limit_h_min     -11
_diffrn_reflns_limit_h_max     11
_diffrn_reflns_limit_k_min     -19
_diffrn_reflns_limit_k_max     19
_diffrn_reflns_limit_l_min     -8
_diffrn_reflns_limit_l_max     9
loop_
    _refln_index_h
    _refln_index_k
    _refln_index_l
    _refln_F_squared_meas
    1 0 0 518.538
    1 0 0 512.341
    -1 0 0 505.141
    1 0 0 535.349
    -1 0 0 515.293
    -1 0 0 517.33
    -1 0 0 528.894
    -1 0 0 525.976
    2 0 0 3055.68
    -2 0 0 2928.48
    -2 0 0 2918.75
    2 0 0 2985.95
    2 0 0 2967.73
    2 0 0 3107.1
    -2 0 0 2915.8
    -2 0 0 2872.91
    -3 0 0 743.656
    -3 0 0 727.292
    3 0 0 746.741
    3 0 0 734.595
    -3 0 0 740.698
    3 0 0 733.931
    -3 0 0 714.64
    3 0 0 751.073
    4 0 0 1769.2
    4 0 0 1742.35
    -4 0 0 1733.6
    -4 0 0 1737.92
    4 0 0 1701.89
    -4 0 0 1645.01
    4 0 0 1707.9
    -4 0 0 1664.67
    -5 0 0 345.581
    -5 0 0 347.997
    5 0 0 326.578
    5 0 0 326.756
    5 0 0 329.351
    -5 0 0 341.014
    -5 0 0 326.605
    -6 0 0 280.788
    -6 0 0 312.379
    6 0 0 303.426
    6 0 0 314.572
    -6 0 0 323.012
    -6 0 0 332.967
    6 0 0 319.268
    -7 0 0 469.207
    -7 0 0 458.454
    -7 0 0 499.902
    7 0 0 469.769
    -7 0 0 438.114
    -8 0 0 145.599
    -8 0 0 136.976
    8 0 0 110.95
    -8 0 0 128.854
    -8 0 0 135.539
    -9 0 0 274.523
    -9 0 0 257.567
    -9 0 0 255.583
    9 0 0 299.969
    0 -1 0 -1.0301
    0 -1 0 -1.9766
    0 1 0 2.31439
    0 1 0 2.31893
    0 1 0 -1.5939
    0 1 0 -1.0039
    0 1 0 -1.2033
    1 -1 0 34.1569
    1 -1 0 18.7778
    -1 -1 0 19.5336
    1 -1 0 21.4455
    -1 -1 0 16.9684
    -1 -1 0 27.9886
    -1 -1 0 19.6069
    -1 1 0 18.1525
    -1 1 0 22.0096
    1 1 0 16.3643
    -1 1 0 20.0401
    -1 1 0 25.1296
    -1 1 0 22.5833
    1 1 0 16.8228
    2 -1 0 2572.83
    -2 -1 0 2562.56
    -2 -1 0 2547.71
    2 -1 0 2644.59
    -2 -1 0 2589.65
    2 -1 0 2557.49
    2 -1 0 2534.63
    2 1 0 2467.55
    -2 1 0 2476.86
    -2 1 0 2582.62
    -2 1 0 2502.1
    -2 1 0 2508.28
    -3 -1 0 1614.07
    3 -1 0 1555.68
    -3 -1 0 1554.81
    3 -1 0 1532.05
    3 -1 0 1507.17
    -3 -1 0 1552.99
    -3 -1 0 1522.28
    -3 1 0 1541.58
    -3 1 0 1527.86
    -3 1 0 1459.23
    -3 1 0 1517.16
    3 1 0 1491.35
    3 1 0 1592.75
    3 1 0 1554.77
    3 1 0 1545.17
    -4 -1 0 1952.6
    -4 -1 0 2078.53
    4 -1 0 2105.02
    4 -1 0 2125.42
    -4 -1 0 2011.17
    -4 -1 0 2082.32
    4 -1 0 2036.19
    4 1 0 2069.78
    -4 1 0 2027.49
    4 1 0 1981.29
    4 1 0 2046.46
    4 1 0 2082.06
    -4 1 0 2057.12
    -4 1 0 2054.67
    -4 1 0 2098.77
    -5 -1 0 2042.01
    5 -1 0 2032.71
    -5 -1 0 2093.89
    5 -1 0 2053.89
    -5 -1 0 2119.61
    5 -1 0 2081.91
    -5 -1 0 2083.5
    5 1 0 1989.36
    -5 1 0 1985.65
    -5 1 0 2036.92
    -5 1 0 2046.09
    5 1 0 2028.85
    -5 1 0 2107.64
    5 1 0 1978.73
    -6 -1 0 1508.8
    6 -1 0 1540.52
    -6 -1 0 1363.56
    -6 -1 0 1477.2
    6 -1 0 1529.74
    -6 -1 0 1518.34
    6 -1 0 1576.2
    -6 1 0 1453.88
    -6 1 0 1589.51
    6 1 0 1518.25
    -6 1 0 1454.42
    -6 1 0 1523.11
    7 -1 0 440.916
    -7 -1 0 402.79
    -7 -1 0 425.079
    -7 -1 0 394.548
    -7 -1 0 374.192
    -7 1 0 405.768
    -7 1 0 411.023
    7 1 0 441.792
    -7 1 0 409.386
    -7 1 0 424.175
    -8 -1 0 205.539
    -8 -1 0 226.482
    -8 -1 0 201.153
    8 -1 0 180.681
    -8 -1 0 212.031
    -8 1 0 230.273
    -8 1 0 214.682
    -8 1 0 200.675
    -8 1 0 185.637
    8 1 0 207.169
    -9 -1 0 95.1837
    -9 -1 0 67.2718
    -9 -1 0 83.4454
    9 -1 0 101.716
    -9 1 0 97.1575
    9 1 0 85.7564
    -9 1 0 82.9553
    -9 1 0 90.7616
    0 -2 0 947.982
    0 -2 0 884.016
    0 -2 0 889.948
    0 2 0 912.69
    0 2 0 865.089
    0 2 0 885.074
    0 2 0 880.52
    0 2 0 895.956
    1 -2 0 9561.25
    -1 -2 0 9526.44
    1 -2 0 9623.98
    1 -2 0 8576.65
    -1 -2 0 9735.26
    -1 -2 0 8988.23
    1 2 0 9392.93
    -1 2 0 9463.06
    1 2 0 8870.69
    -1 2 0 9426.06
    -1 2 0 9376.31
    1 2 0 9046.37
    -1 2 0 9999.99
    1 2 0 9109.66
    1 2 0 9219.65
    -2 -2 0 1731.52
    2 -2 0 1829.17
    -2 -2 0 1821.4
    2 -2 0 1802.34
    2 -2 0 1806.05
    -2 -2 0 1689.77
    -2 -2 0 1802.05
    -2 2 0 1789.32
    -2 2 0 1777.24
    2 2 0 1766.86
    2 2 0 1842.96
    -2 2 0 1747.61
    2 2 0 1825.54
    2 2 0 1815.19
    -3 -2 0 3681.77
    3 -2 0 3600.9
    3 -2 0 3771.94
    3 -2 0 3757.78
    -3 -2 0 3750.67
    -3 -2 0 3677.03
    3 2 0 3586
    -3 2 0 3589.69
    -3 2 0 3649.92
    -3 2 0 3837.69
    -3 2 0 3800.11
    -4 -2 0 -0.9243
    -4 -2 0 4.52224
    4 -2 0 0.94318
    -4 -2 0 -2.1156
    4 -2 0 6.79458
    -4 -2 0 -4.6964
    4 -2 0 3.16454
    -4 2 0 0.07693
    -4 2 0 1.95529
    -4 2 0 -1.2606
    4 2 0 3.89692
    -4 2 0 -2.7111
    -5 -2 0 612.91
    -5 -2 0 598.276
    5 -2 0 635.98
    5 -2 0 583.225
    5 -2 0 613.995
    -5 -2 0 644.452
    -5 -2 0 606.006
    5 2 0 623.678
    -5 2 0 620.163
    -5 2 0 622.921
    -5 2 0 589.97
    -5 2 0 609.321
    -6 -2 0 403.381
    -6 -2 0 407.323
    6 -2 0 393.38
    6 -2 0 395.3
    -6 -2 0 438.09
    6 -2 0 405.189
    -6 -2 0 403.635
    6 2 0 387.07
    -6 2 0 363.627
    -6 2 0 378.388
    -6 2 0 392.199
    -6 2 0 400.171
    7 -2 0 -3.373
    -7 -2 0 -3.1592
    -7 -2 0 -0.8235
    -7 -2 0 -0.9386
    7 -2 0 -1.2581
    -7 -2 0 2.77712
    7 -2 0 -0.3541
    -7 2 0 1.92445
    -7 2 0 5.63165
    -7 2 0 -0.7751
    -7 2 0 -2.6909
    7 2 0 0.50512
    -8 -2 0 316.518
    -8 -2 0 338.247
    -8 -2 0 343.291
    8 -2 0 381.717
    -8 -2 0 318.001
    -8 2 0 349.328
    -8 2 0 360.011
    -8 2 0 348.103
    8 2 0 361.163
    -9 -2 0 29.6306
    -9 -2 0 37.2899
    -9 -2 0 28.0708
    9 -2 0 21.3018
    -9 2 0 27.9393
    9 2 0 25.1172
    -9 2 0 33.1671
    0 -3 0 1.5277
    0 -3 0 1.34583
    0 -3 0 0.98109
    0 3 0 -0.5582
    0 3 0 0.42133
    0 3 0 1.83805
    -1 -3 0 2829.22
    1 -3 0 2717.95
    1 -3 0 2725.5
    -1 -3 0 2798.21
    1 -3 0 2700.63
    -1 -3 0 2669.02
    1 3 0 2735.04
    -1 3 0 2680.25
    -1 3 0 2763.44
    1 3 0 2723.59
    -1 3 0 2783.95
    1 3 0 2751.92
    1 3 0 2675.7
    -1 3 0 2773.58
    1 3 0 2704.19
    -2 -3 0 688.838
    2 -3 0 770.995
    -2 -3 0 757.358
    -2 -3 0 732.881
    2 -3 0 787.512
    -2 -3 0 722.457
    2 -3 0 798.028
    -2 3 0 771.857
    2 3 0 822.773
    -2 3 0 764.066
    2 3 0 804.655
    2 3 0 732.408
    2 3 0 785.778
    -2 3 0 794.151
    3 -3 0 1211.87
    3 -3 0 1168.24
    -3 -3 0 1105.25
    -3 -3 0 1116.09
    -3 -3 0 1183.24
    3 -3 0 1120.94
    3 3 0 1209
    -3 3 0 1207.17
    3 3 0 1200.07
    -3 3 0 1152.83
    -3 3 0 1166.2
    -4 -3 0 1811.09
    4 -3 0 1827.14
    4 -3 0 1792.44
    -4 -3 0 1807.26
    4 -3 0 1739.84
    -4 -3 0 1840.39
    -4 3 0 1795.67
    4 3 0 1808.64
    -4 3 0 1804.6
    -4 3 0 1864.06
    5 -3 0 1204.39
    5 -3 0 1221.54
    -5 -3 0 1216.89
    5 -3 0 1227.65
    -5 -3 0 1248.57
    -5 -3 0 1220.07
    -5 -3 0 1225.33
    -5 3 0 1254.04
    -5 3 0 1199.86
    5 3 0 1249.39
    -5 3 0 1266.95
    -6 -3 0 551.618
    6 -3 0 537.155
    6 -3 0 525.256
    -6 -3 0 511.895
    -6 -3 0 526.272
    -6 -3 0 494.946
    6 -3 0 514.908
    6 3 0 522.414
    -6 3 0 538.634
    -6 3 0 528.01
    -6 3 0 521.639
    -7 -3 0 682.602
    7 -3 0 637.573
    -7 -3 0 661.87
    7 -3 0 603.157
    -7 -3 0 732.974
    -7 -3 0 725.466
    7 -3 0 719.49
    7 3 0 728.74
    -7 3 0 744.977
    -7 3 0 699.219
    -7 3 0 718.134
    8 -3 0 174.443
    -8 -3 0 181.111
    -8 -3 0 190.42
    -8 -3 0 190.682
    -8 -3 0 202.467
    -8 3 0 175.467
    -8 3 0 159.357
    -8 3 0 220.52
    8 3 0 198.338
    -9 -3 0 96.4839
    9 -3 0 115.901
    -9 -3 0 103.512
    -9 -3 0 97.0222
    -9 3 0 105.852
    9 3 0 69.9504
    -9 3 0 73.9461
    0 -4 0 1573.05
    0 -4 0 1698.58
    0 -4 0 1586.63
    0 4 0 1601.9
    0 4 0 1630.97
    0 4 0 1593.38
    1 -4 0 2219.13
    -1 -4 0 2317.06
    1 -4 0 2292.68
    1 -4 0 2257.42
    -1 -4 0 2303.21
    -1 -4 0 2251.03
    1 4 0 2301.65
    -1 4 0 2315.95
    1 4 0 2361.59
    -1 4 0 2303.3
    -1 4 0 2250.15
    1 4 0 2264.33
    -1 4 0 2340.9
    -2 -4 0 6307.89
    2 -4 0 6263.19
    -2 -4 0 6568.17
    2 -4 0 6349.6
    -2 -4 0 6685.58
    2 -4 0 6305.47
    2 4 0 6330.58
    2 4 0 6235.51
    2 4 0 6535.6
    -2 4 0 6331.74
    -2 4 0 6237.29
    -2 4 0 6187.5
    2 4 0 6316.93
    3 -4 0 54.0859
    3 -4 0 48.5405
    -3 -4 0 51.0216
    -3 -4 0 54.5765
    -3 -4 0 52.2067
    -3 -4 0 54.1412
    3 -4 0 51.1831
    -3 -4 0 54.5378
    -3 4 0 77.5602
    3 4 0 66.492
    -3 4 0 39.6801
    -3 4 0 60.9706
    3 4 0 68.0706
    4 -4 0 1663.53
    4 -4 0 1639.98
    -4 -4 0 1613.22
    -4 -4 0 1562.35
    4 -4 0 1599.49
    -4 -4 0 1673.9
    -4 4 0 1675.71
    4 4 0 1570.13
    4 4 0 1694.66
    -4 4 0 1620.6
    -4 4 0 1663.06
    -5 -4 0 30.337
    5 -4 0 18.9236
    -5 -4 0 18.3036
    -5 -4 0 18.7668
    -5 -4 0 23.3308
    5 -4 0 16.3756
    5 -4 0 16.7353
    -5 4 0 21.3992
    -5 4 0 17.7177
    5 4 0 23.0195
    -5 4 0 27.9842
    6 -4 0 -2.43
    6 -4 0 1.44365
    6 -4 0 0.18298
    -6 -4 0 -5.0677
    -6 -4 0 1.59133
    -6 -4 0 -1.6768
    -6 -4 0 0.95165
    -6 4 0 2.41081
    -6 4 0 1.38074
    6 4 0 -3.5747
    -6 4 0 0.7982
    -7 -4 0 288.069
    -7 -4 0 257.404
    7 -4 0 255.061
    7 -4 0 264.602
    -7 -4 0 243.696
    -7 -4 0 270.922
    7 -4 0 252.758
    -7 4 0 256.195
    -7 4 0 241.447
    -7 4 0 245.19
    7 4 0 236.211
    -8 -4 0 1.55736
    -8 -4 0 4.87265
    -8 -4 0 -0.7158
    8 -4 0 5.1004
    -8 -4 0 5.13181
    -8 4 0 -3.8668
    -8 4 0 -1.2135
    -8 4 0 5.94635
    8 4 0 -1.517
    -9 -4 0 372.044
    -9 -4 0 401.581
    9 -4 0 379.075
    -9 -4 0 371.679
    -9 4 0 356.153
    9 4 0 340.186
    -9 4 0 374.722
    0 -5 0 4.02116
    0 -5 0 -0.27
    0 -5 0 2.31589
    0 5 0 -2.9456
    0 5 0 1.32611
    0 5 0 0.46069
    -1 -5 0 10.6773
    1 -5 0 10.3764
    -1 -5 0 9.48163
    1 -5 0 11.9776
    -1 -5 0 11.626
    1 -5 0 6.14801
    1 5 0 10.7384
    -1 5 0 8.97884
    1 5 0 16.9882
    1 5 0 7.29846
    -1 5 0 11.763
    -1 5 0 7.25212
    2 -5 0 288.965
    2 -5 0 280.89
    2 -5 0 287.974
    -2 -5 0 314.759
    -2 -5 0 305.037
    2 5 0 303.145
    -2 5 0 310.104
    2 5 0 314.228
    -2 5 0 303.926
    -2 5 0 297.139
    2 5 0 293.582
    -3 -5 0 1196.45
    3 -5 0 1234.79
    -3 -5 0 1263.55
    3 -5 0 1230.84
    -3 -5 0 1199.32
    3 -5 0 1226.03
    -3 5 0 1220.66
    3 5 0 1282.63
    3 5 0 1285.99
    -3 5 0 1283.81
    -3 5 0 1297.16
    4 -5 0 856.944
    4 -5 0 838.058
    -4 -5 0 817.48
    4 -5 0 890.346
    -4 -5 0 836.125
    -4 -5 0 815.434
    -4 -5 0 840.738
    -4 -5 0 832.85
    -4 5 0 838.22
    -4 5 0 851.736
    4 5 0 831.115
    4 5 0 898.406
    -4 5 0 861.749
    5 -5 0 258.498
    5 -5 0 260.519
    5 -5 0 297.449
    -5 -5 0 271.35
    -5 -5 0 271.279
    -5 -5 0 230.173
    -5 5 0 290.861
    -5 5 0 250.469
    5 5 0 276.29
    -5 5 0 280.417
    -6 -5 0 414.756
    6 -5 0 431.568
    6 -5 0 461.744
    -6 -5 0 487.829
    -6 -5 0 456.68
    -6 -5 0 444.299
    6 -5 0 462.425
    6 5 0 426.141
    -6 5 0 403.203
    -6 5 0 435.222
    -6 5 0 457.349
    -7 -5 0 224.468
    -7 -5 0 279.176
    7 -5 0 263.744
    -7 -5 0 284.373
    7 -5 0 290.915
    -7 -5 0 279.119
    7 -5 0 277.475
    -7 5 0 298.888
    7 5 0 283.158
    -7 5 0 263.958
    -7 5 0 258.112
    -8 -5 0 206.201
    -8 -5 0 183.13
    8 -5 0 219.865
    -8 -5 0 226.323
    -8 -5 0 219.159
    8 5 0 215.476
    -8 5 0 218.245
    -8 5 0 221.014
    -8 5 0 179.433
    -9 -5 0 50.5701
    -9 -5 0 44.9582
    -9 -5 0 53.6556
    9 -5 0 43.3796
    -9 5 0 66.7201
    -9 5 0 45.1265
    9 5 0 64.9503
    0 -6 0 601.344
    0 -6 0 631.784
    0 -6 0 587.319
    0 6 0 626.15
    0 6 0 623.548
    0 6 0 612.022
    1 -6 0 1792.4
    -1 -6 0 1822.42
    -1 -6 0 1808.37
    1 -6 0 1823.77
    -1 -6 0 1732.76
    1 -6 0 1759.02
    -1 6 0 1871.29
    1 6 0 1840.93
    -1 6 0 1872.26
    1 6 0 1789.49
    -1 6 0 1843.82
    1 6 0 1843.33
    2 -6 0 32.2082
    -2 -6 0 25.3757
    2 -6 0 21.2031
    -2 -6 0 27.0322
    2 -6 0 33.9965
    2 6 0 35.8091
    -2 6 0 32.611
    -2 6 0 23.4297
    2 6 0 27.6079
    -2 6 0 31.0306
    2 6 0 32.2949
    -3 -6 0 2145.29
    -3 -6 0 2307.56
    3 -6 0 2252.05
    3 -6 0 2234.91
    -3 -6 0 2209.58
    3 -6 0 2317.09
    3 6 0 2283.58
    -3 6 0 2322.89
    3 6 0 2327.4
    -3 6 0 2251.43
    -3 6 0 2281.94
    4 -6 0 6.9222
    4 -6 0 5.37515
    -4 -6 0 6.95752
    -4 -6 0 12.219
    -4 -6 0 6.90022
    -4 -6 0 8.55674
    4 -6 0 10.026
    -4 6 0 2.00403
    -4 6 0 5.40867
    4 6 0 11.7419
    -4 6 0 8.92604
    4 6 0 5.23699
    -5 -6 0 22.8014
    -5 -6 0 29.265
    -5 -6 0 18.5243
    5 -6 0 25.5277
    5 -6 0 26.5428
    5 -6 0 27.5408
    5 6 0 28.3084
    5 6 0 16.3922
    -5 6 0 29.0939
    -5 6 0 32.3557
    -5 6 0 24.6338
    -6 -6 0 7.87155
    -6 -6 0 9.01253
    -6 -6 0 0.97017
    6 -6 0 2.91291
    6 -6 0 -1.2673
    6 -6 0 -2.2641
    -6 6 0 3.27814
    6 6 0 3.91331
    -6 6 0 1.76448
    -6 6 0 4.97081
    -7 -6 0 72.2414
    7 -6 0 80.6182
    -7 -6 0 89.0165
    -7 -6 0 75.6713
    7 -6 0 66.348
    -7 -6 0 43.809
    7 -6 0 74.0262
    -7 6 0 75.1345
    -7 6 0 69.0258
    7 6 0 82.8467
    -7 6 0 69.1121
    8 -6 0 141.151
    8 -6 0 87.1465
    -8 -6 0 167.161
    -8 -6 0 151.088
    -8 -6 0 155.413
    -8 -6 0 128.858
    8 6 0 156.759
    -8 6 0 144.812
    -8 6 0 127.668
    -8 6 0 131.647
    9 -6 0 -2.649
    -9 -6 0 -1.2173
    -9 -6 0 1.43227
    -9 -6 0 2.99915
    9 6 0 0.50913
    -9 6 0 1.37019
    -9 6 0 -5.7795
    0 -7 0 1.14081
    0 -7 0 2.16956
    0 -7 0 -0.5788
    0 -7 0 4.17214
    0 7 0 0.29678
    0 7 0 3.51179
    0 7 0 1.53818
    1 -7 0 49.7745
    1 -7 0 46.5901
    -1 -7 0 53.9195
    -1 -7 0 47.9872
    1 -7 0 45.632
    -1 -7 0 36.4342
    -1 7 0 51.4276
    1 7 0 43.4947
    1 7 0 46.9255
    -1 7 0 52.9501
    -1 7 0 50.9505
    1 7 0 63.9923
    -2 -7 0 101.761
    -2 -7 0 113.99
    2 -7 0 86.4829
    2 -7 0 105.386
    2 -7 0 100.935
    -2 7 0 102.003
    -2 7 0 101.451
    2 7 0 94.6594
    -2 7 0 92.9805
    2 7 0 102.344
    2 7 0 98.1099
    -3 -7 0 347.053
    3 -7 0 352.237
    3 -7 0 348.665
    3 -7 0 339.642
    -3 -7 0 367.766
    -3 -7 0 351.509
    -3 7 0 345.539
    -3 7 0 335.883
    3 7 0 328.244
    -3 7 0 347.318
    3 7 0 355.745
    -4 -7 0 7.77555
    4 -7 0 5.86874
    -4 -7 0 4.52646
    4 -7 0 6.07337
    -4 -7 0 -0.3434
    4 -7 0 0.17116
    -4 -7 0 -0.3421
    -4 7 0 8.64049
    4 7 0 1.7849
    -4 7 0 5.04374
    4 7 0 6.55206
    -4 7 0 5.04806
    5 -7 0 309.938
    -5 -7 0 294.981
    -5 -7 0 299.009
    5 -7 0 342.403
    5 -7 0 326.453
    -5 -7 0 349.112
    5 7 0 321.785
    -5 7 0 336.863
    -5 7 0 319.787
    -5 7 0 337.347
    5 7 0 337.264
    -6 -7 0 187.841
    6 -7 0 173.712
    6 -7 0 173.614
    -6 -7 0 182.777
    -6 -7 0 138.105
    6 -7 0 158.49
    -6 7 0 169.97
    -6 7 0 171.478
    -6 7 0 163.284
    6 7 0 160.035
    -7 -7 0 94.135
    -7 -7 0 94.7219
    -7 -7 0 77.9386
    7 -7 0 118.397
    7 -7 0 94.9395
    -7 -7 0 87.3104
    7 -7 0 87.7476
    7 7 0 95.9026
    -7 7 0 123.874
    -7 7 0 105.054
    -7 7 0 89.4556
    8 -7 0 66.7541
    8 -7 0 69.9181
    8 -7 0 120.079
    -8 -7 0 79.1523
    -8 -7 0 111.103
    -8 -7 0 100.585
    -8 -7 0 94.5266
    8 7 0 117.621
    -8 7 0 88.8303
    -8 7 0 89.454
    -8 7 0 122.1
    -9 -7 0 20.5608
    9 -7 0 39.835
    -9 -7 0 32.3057
    -9 -7 0 25.7783
    -9 7 0 35.7587
    9 7 0 39.4234
    -9 7 0 46.4892
    0 -8 0 1078.13
    0 -8 0 1034.06
    0 -8 0 1044.07
    0 -8 0 1024.13
    0 8 0 1031.45
    0 8 0 1089.05
    -1 -8 0 2.23825
    -1 -8 0 2.22747
    1 -8 0 -2.3319
    1 -8 0 3.89343
    1 -8 0 1.13894
    -1 -8 0 2.36169
    -1 8 0 2.65699
    1 8 0 5.26277
    1 8 0 1.758
    -1 8 0 9.717
    -1 8 0 3.21701
    -2 -8 0 312.391
    2 -8 0 283.278
    2 -8 0 297.202
    2 -8 0 292.992
    -2 -8 0 297.391
    -2 8 0 287.685
    2 8 0 290.823
    -2 8 0 301.68
    -2 8 0 285.859
    2 8 0 296.378
    2 8 0 298.136
    -3 -8 0 102.721
    -3 -8 0 107.493
    3 -8 0 93.7764
    3 -8 0 86.8825
    -3 -8 0 103.781
    3 -8 0 99.286
    3 8 0 93.7319
    3 8 0 119.455
    -3 8 0 111.672
    -3 8 0 107.336
    3 8 0 97.8529
    -3 8 0 121.164
    -4 -8 0 62.3259
    -4 -8 0 70.6131
    4 -8 0 57.1082
    -4 -8 0 68.2887
    4 -8 0 48.525
    4 -8 0 73.997
    4 8 0 59.5948
    -4 8 0 64.1569
    -4 8 0 85.2268
    -4 8 0 66.7604
    4 8 0 62.8201
    5 -8 0 25.66
    -5 -8 0 26.9549
    -5 -8 0 34.6233
    5 -8 0 31.1026
    -5 -8 0 36.0798
    -5 -8 0 36.4232
    5 -8 0 35.4744
    -5 8 0 30.0223
    5 8 0 32.6282
    -5 8 0 39.655
    5 8 0 36.3511
    -5 8 0 32.4879
    -6 -8 0 481.727
    -6 -8 0 546.476
    6 -8 0 568.107
    -6 -8 0 537.892
    6 -8 0 538.663
    6 -8 0 498.266
    -6 8 0 553.468
    -6 8 0 543.4
    6 8 0 575.26
    -6 8 0 575.524
    6 8 0 535.476
    7 -8 0 30.4205
    -7 -8 0 16.7523
    -7 -8 0 13.693
    -7 -8 0 21.3756
    7 -8 0 15.5995
    -7 -8 0 5.80314
    7 -8 0 19.2983
    7 8 0 8.67655
    -7 8 0 11.0337
    -7 8 0 15.503
    -7 8 0 7.78879
    -8 -8 0 10.8883
    -8 -8 0 4.73607
    8 -8 0 1.23219
    -8 -8 0 12.1084
    8 -8 0 4.70004
    -8 -8 0 0.95122
    8 -8 0 -1.8712
    -8 8 0 5.53783
    8 8 0 9.86938
    -8 8 0 7.54871
    -8 8 0 9.14171
    -9 -8 0 -2.4125
    -9 -8 0 1.03132
    -9 -8 0 2.9495
    9 -8 0 0.97165
    9 8 0 2.62938
    -9 8 0 6.24768
    -9 8 0 8.75873
    0 -9 0 1.61162
    0 -9 0 2.3535
    0 -9 0 2.62774
    0 -9 0 1.26764
    0 9 0 1.14703
    0 9 0 3.5475
    -1 -9 0 0.85145
    1 -9 0 0.08692
    1 -9 0 -1.0998
    1 -9 0 1.4935
    -1 -9 0 -2.7232
    -1 -9 0 0.27004
    1 9 0 1.39793
    -1 9 0 1.98052
    1 9 0 -2.1978
    -1 9 0 -2.1621
    -1 9 0 -2.1303
    -2 -9 0 62.739
    2 -9 0 56.3939
    -2 -9 0 52.7698
    2 -9 0 55.2522
    2 -9 0 77.0424
    2 9 0 68.6053
    -2 9 0 70.3351
    2 9 0 51.9259
    2 9 0 56.068
    -2 9 0 79.7564
    -2 9 0 57.5755
    3 -9 0 40.371
    3 -9 0 35.2006
    -3 -9 0 45.3647
    3 -9 0 30.0664
    -3 -9 0 40.208
    -3 -9 0 49.9622
    -3 9 0 30.5536
    3 9 0 29.9331
    3 9 0 39.1402
    3 9 0 29.5527
    -3 9 0 33.3039
    -3 9 0 41.0447
    -4 -9 0 65.3082
    4 -9 0 51.2378
    4 -9 0 62.7272
    4 -9 0 62.4208
    -4 -9 0 54.0276
    -4 9 0 42.1328
    4 9 0 52.7386
    -4 9 0 48.3832
    -4 9 0 50.398
    4 9 0 56.3129
    5 -9 0 8.06796
    5 -9 0 24.2729
    5 -9 0 11.6455
    -5 -9 0 18.0519
    -5 -9 0 16.7563
    -5 -9 0 11.7244
    -5 -9 0 12.2285
    -5 9 0 9.70411
    -5 9 0 18.0642
    -5 9 0 12.1477
    5 9 0 15.3203
    5 9 0 16.7165
    6 -9 0 -4.1121
    6 -9 0 4.66857
    -6 -9 0 1.32011
    6 -9 0 2.24738
    -6 -9 0 0.77948
    -6 -9 0 -0.7538
    6 9 0 4.46053
    -6 9 0 -2.4761
    -6 9 0 -0.0774
    6 9 0 0.22654
    -6 9 0 0.30491
    -7 -9 0 0.91387
    -7 -9 0 15.1954
    -7 -9 0 2.94636
    7 -9 0 7.7561
    7 -9 0 8.75339
    7 -9 0 7.25612
    -7 9 0 12.1892
    7 9 0 3.03143
    -7 9 0 2.40817
    -7 9 0 9.94055
    -8 -9 0 43.581
    8 -9 0 41.0042
    8 -9 0 38.7323
    -8 -9 0 27.6827
    -8 -9 0 20.3784
    -8 -9 0 41.2104
    8 -9 0 43.3072
    -8 9 0 16.6175
    -8 9 0 47.7876
    8 9 0 20.9092
    -8 9 0 19.8733
    0 -10 0 497.449
    0 -10 0 497.952
    0 -10 0 489.868
    0 -10 0 496.963
    0 10 0 532.488
    0 10 0 498.224
    -1 -10 0 117.581
    -1 -10 0 109.874
    1 -10 0 109.554
    -1 -10 0 96.0223
    1 -10 0 102.919
    1 -10 0 86.3624
    -1 10 0 97.3094
    -1 10 0 94.7426
    1 10 0 86.4699
    -1 10 0 110.635
    1 10 0 105.164
    2 -10 0 1.688
    2 -10 0 -2.7216
    2 -10 0 -2.436
    -2 -10 0 0.59653
    -2 -10 0 1.60527
    2 10 0 -3.3558
    2 10 0 0.00402
    2 10 0 1.77468
    -2 10 0 -0.0697
    -2 10 0 6.3799
    -2 10 0 6.13833
    3 -10 0 3.81855
    -3 -10 0 -4.4951
    -3 -10 0 0.63036
    -3 -10 0 -2.6512
    3 -10 0 11.2692
    3 -10 0 2.39357
    -3 10 0 -0.6967
    3 10 0 7.79647
    3 10 0 1.075
    3 10 0 -1.9529
    -3 10 0 6.97845
    -3 10 0 -0.2074
    -4 -10 0 -2.6835
    4 -10 0 0.65538
    4 -10 0 -1.9641
    -4 -10 0 5.75901
    4 -10 0 -0.0286
    -4 10 0 -3.732
    -4 10 0 0.63137
    -4 10 0 4.75716
    4 10 0 -1.0738
    4 10 0 4.05024
    -5 -10 0 401.573
    5 -10 0 384.579
    5 -10 0 442.088
    -5 -10 0 413.015
    5 -10 0 418.257
    -5 -10 0 386.753
    5 10 0 431.655
    -5 10 0 427.197
    -5 10 0 415.905
    5 10 0 399.912
    -5 10 0 427.698
    -6 -10 0 21.2255
    -6 -10 0 23.4432
    6 -10 0 15.9124
    -6 -10 0 25.3792
    6 -10 0 22.8309
    6 -10 0 30.1293
    6 10 0 29.6845
    -6 10 0 22.2597
    -6 10 0 17.4615
    -6 10 0 36.3483
    6 10 0 30.1327
    -7 -10 0 127.662
    -7 -10 0 160.091
    -7 -10 0 169.306
    7 -10 0 145.498
    7 -10 0 169.337
    7 -10 0 164.3
    -7 10 0 147.331
    7 10 0 150.564
    -7 10 0 142.083
    -7 10 0 185.119
    -8 -10 0 31.7136
    8 -10 0 9.63986
    -8 -10 0 11.8267
    8 -10 0 10.1195
    -8 -10 0 5.45877
    8 -10 0 9.19285
    -8 -10 0 10.6891
    -8 10 0 5.77147
    -8 10 0 22.1746
    -8 10 0 14.8944
    8 10 0 21.5651
    0 -11 0 0.08492
    0 -11 0 -0.6015
    0 11 0 3.96635
    0 11 0 3.63219
    -1 -11 0 0.78647
    1 -11 0 7.386
    -1 -11 0 7.62313
    1 -11 0 4.71649
    1 -11 0 6.70214
    -1 11 0 0.08843
    -1 11 0 -3.2986
    1 11 0 5.38748
    1 11 0 10.2139
    -1 11 0 3.62639
    -2 -11 0 59.4342
    2 -11 0 71.6264
    2 -11 0 54.5935
    2 -11 0 55.8491
    -2 -11 0 71.3383
    -2 11 0 65.6713
    -2 11 0 67.0604
    -2 11 0 85.9054
    2 11 0 53.1336
    2 11 0 34.8098
    3 -11 0 129.792
    -3 -11 0 120.394
    3 -11 0 145.183
    -3 -11 0 126.594
    3 -11 0 125.661
    -3 -11 0 124.245
    3 11 0 124.655
    3 11 0 143.533
    -3 11 0 151.387
    -3 11 0 150.99
    3 11 0 131.633
    -3 11 0 138.206
    4 -11 0 45.6199
    -4 -11 0 32.7779
    -4 -11 0 35.0965
    4 -11 0 43.5033
    4 -11 0 41.7483
    -4 11 0 36.8059
    4 11 0 34.8412
    -4 11 0 29.9399
    4 11 0 45.3539
    -4 11 0 37.1797
    -5 -11 0 188.574
    -5 -11 0 213.144
    5 -11 0 191.242
    5 -11 0 194.145
    5 -11 0 216.438
    -5 -11 0 199.036
    5 11 0 195.614
    -5 11 0 205.382
    -5 11 0 183.813
    -5 11 0 195.895
    5 11 0 206.685
    6 -11 0 2.23537
    -6 -11 0 1.31608
    6 -11 0 2.9834
    -6 -11 0 13.0612
    -6 -11 0 7.7959
    6 -11 0 7.38499
    6 11 0 -1.4779
    6 11 0 2.69443
    -6 11 0 1.23606
    -6 11 0 8.52336
    -6 11 0 3.27145
    -7 -11 0 11.4206
    -7 -11 0 7.58845
    -7 -11 0 4.88511
    7 -11 0 11.5777
    7 -11 0 11.6625
    7 -11 0 16.9751
    -7 11 0 11.7764
    7 11 0 1.53092
    -7 11 0 1.5648
    7 11 0 -1.1485
    -7 11 0 4.77676
    8 -11 0 -1.5368
    -8 -11 0 1.40372
    8 -11 0 -6.4711
    -8 -11 0 4.7156
    8 -11 0 -6.4073
    -8 -11 0 -4.3824
    -8 -11 0 -1.9116
    -8 11 0 1.42457
    -8 11 0 -2.2795
    -8 11 0 0.99143
    0 -12 0 50.6033
    0 -12 0 50.8476
    0 12 0 50.8826
    0 12 0 49.8106
    1 -12 0 404.306
    1 -12 0 370.743
    -1 -12 0 402.379
    -1 -12 0 398.11
    1 -12 0 350.664
    -1 12 0 410.344
    -1 12 0 427.731
    1 12 0 414.24
    1 12 0 411.146
    2 -12 0 1.26093
    -2 -12 0 5.06985
    2 -12 0 -0.966
    -2 -12 0 4.02717
    2 -12 0 0.86684
    2 12 0 -1.9785
    -2 12 0 -2.3347
    -2 12 0 -0.0058
    -2 12 0 -2.1454
    2 12 0 0.53506
    -3 -12 0 170.93
    3 -12 0 186.23
    3 -12 0 193.032
    -3 -12 0 185.445
    -3 -12 0 168.162
    3 -12 0 187.281
    -3 12 0 159.729
    3 12 0 180.32
    -3 12 0 208.649
    3 12 0 207.124
    -3 12 0 175.239
    -4 -12 0 194.013
    -4 -12 0 188.508
    4 -12 0 173.366
    4 -12 0 228.574
    4 -12 0 186.23
    -4 12 0 189.357
    -4 12 0 198.522
    4 12 0 223.191
    -4 12 0 212.805
    5 -12 0 3.41805
    -5 -12 0 -2.9514
    -5 -12 0 0.3197
    5 -12 0 5.54747
    5 -12 0 2.63817
    -5 -12 0 0.34087
    -5 12 0 2.02917
    -5 12 0 -7.4049
    -5 12 0 4.21922
    5 12 0 0.49225
    -6 -12 0 39.2423
    6 -12 0 29.5923
    -6 -12 0 37.9974
    6 -12 0 24.9396
    6 -12 0 16.1499
    -6 -12 0 34.4797
    6 12 0 23.5727
    -6 12 0 29.8878
    -6 12 0 20.7721
    -6 12 0 40.8644
    7 -12 0 23.7969
    -7 -12 0 13.7832
    -7 -12 0 41.32
    7 -12 0 35.3699
    7 -12 0 32.8582
    -7 -12 0 14.3897
    7 12 0 7.80589
    -7 12 0 26.1178
    -7 12 0 14.6124
    -7 12 0 25.8336
    0 -13 0 1.58994
    0 -13 0 -0.9957
    0 13 0 3.94408
    0 13 0 0.20513
    -1 -13 0 52.6794
    -1 -13 0 43.0236
    1 -13 0 64.6621
    1 -13 0 67.0746
    -1 13 0 48.7422
    -1 13 0 55.8005
    1 13 0 49.2282
    1 13 0 55.4051
    -2 -13 0 30.5843
    2 -13 0 53.0807
    2 -13 0 42.5294
    2 -13 0 31.3081
    -2 -13 0 31.2438
    2 13 0 39.3328
    -2 13 0 33.2167
    -2 13 0 28.5522
    -2 13 0 30.8432
    2 13 0 27.0877
    -3 -13 0 188.158
    3 -13 0 155.014
    3 -13 0 205.269
    -3 -13 0 174.725
    -3 -13 0 176.052
    3 -13 0 172.397
    -3 13 0 164.361
    -3 13 0 168.682
    3 13 0 192.067
    3 13 0 173.713
    -3 13 0 164.886
    4 -13 0 296.209
    4 -13 0 304.014
    4 -13 0 272.261
    -4 -13 0 292.348
    -4 -13 0 267.019
    -4 13 0 303.368
    4 13 0 296.367
    -4 13 0 287.514
    -4 13 0 290.972
    -5 -13 0 100.293
    5 -13 0 120.288
    5 -13 0 99.8911
    -5 -13 0 87.9462
    5 -13 0 102.414
    5 13 0 110.357
    -5 13 0 114.046
    -5 13 0 84.2904
    -5 13 0 74.0375
    6 -13 0 55.3708
    -6 -13 0 55.3963
    6 -13 0 64.3112
    6 -13 0 82.4908
    -6 -13 0 61.0008
    -6 -13 0 79.1028
    6 13 0 51.5713
    -6 13 0 78.1346
    -6 13 0 100.98
    -6 13 0 57.7994
    -7 -13 0 54.0182
    7 -13 0 36.7348
    7 -13 0 40.0554
    -7 -13 0 24.3222
    7 -13 0 35.208
    -7 -13 0 42.3768
    -7 13 0 45.8441
    -7 13 0 45.1448
    7 13 0 27.4452
    -7 13 0 75.114
    0 -14 0 217.524
    0 -14 0 206.294
    0 14 0 223.928
    0 14 0 189.072
    1 -14 0 141.391
    -1 -14 0 117.316
    -1 -14 0 133.065
    1 -14 0 108.568
    1 14 0 128.093
    1 14 0 128.223
    -1 14 0 169.672
    -1 14 0 166.289
    -2 -14 0 628.803
    2 -14 0 577.12
    -2 -14 0 601.004
    2 -14 0 609.126
    2 14 0 626.418
    -2 14 0 594.455
    -2 14 0 579.683
    2 14 0 592.665
    3 -14 0 60.5819
    3 -14 0 62.568
    -3 -14 0 43.9245
    -3 -14 0 33.4155
    -3 -14 0 46.8095
    -3 14 0 39.4507
    -3 14 0 50.4578
    -3 14 0 57.1073
    3 14 0 54.9445
    3 14 0 45.1873
    -4 -14 0 117.723
    4 -14 0 123.568
    4 -14 0 124.422
    -4 -14 0 114.734
    -4 14 0 130.138
    4 14 0 146.691
    -4 14 0 107.754
    -4 14 0 122.611
    -5 -14 0 38.4374
    5 -14 0 34.9261
    5 -14 0 55.3804
    -5 -14 0 38.8851
    -5 14 0 28.7968
    5 14 0 26.814
    -5 14 0 55.2225
    -5 14 0 44.3137
    -6 -14 0 33.6062
    6 -14 0 36.4175
    -6 -14 0 15.4068
    6 -14 0 48.8428
    -6 -14 0 34.186
    6 -14 0 31.6819
    -6 14 0 47.3277
    -6 14 0 49.7321
    6 14 0 20.8001
    -6 14 0 47.3845
    0 -15 0 2.85466
    0 -15 0 -7.2494
    0 15 0 -0.5314
    0 15 0 0.15657
    -1 -15 0 40.5693
    1 -15 0 48.4736
    -1 -15 0 44.2057
    1 -15 0 43.1969
    1 15 0 27.6692
    -1 15 0 46.5006
    -1 15 0 48.9747
    1 15 0 42.5977
    2 -15 0 76.7094
    -2 -15 0 89.1435
    -2 -15 0 65.0702
    2 -15 0 73.1038
    2 15 0 70.0041
    2 15 0 60.9652
    -2 15 0 75.609
    -2 15 0 55.0903
    -3 -15 0 291.417
    -3 -15 0 269.614
    -3 -15 0 325.45
    3 -15 0 287.786
    3 -15 0 292.411
    3 15 0 308.88
    3 15 0 288.646
    -3 15 0 291.86
    -3 15 0 247.131
    -3 15 0 286.141
    4 -15 0 255.346
    4 -15 0 216.917
    -4 -15 0 217.809
    -4 -15 0 236.758
    -4 15 0 195.586
    -4 15 0 208.895
    4 15 0 250.453
    -4 15 0 204.674
    -5 -15 0 56.6633
    -5 -15 0 95.0431
    5 -15 0 106.745
    5 -15 0 109.532
    -5 15 0 78.9224
    -5 15 0 105.25
    -5 15 0 101.433
    5 15 0 74.0533
    -6 -15 0 69.3096
    -6 -15 0 90.3422
    -6 -15 0 121.947
    6 -15 0 69.4586
    6 -15 0 126.877
    -6 15 0 75.1737
    -6 15 0 102.04
    6 15 0 65.2124
    -6 15 0 109.742
    0 -16 0 67.6015
    0 -16 0 97.7592
    0 16 0 51.1668
    0 16 0 89.5485
    -1 -16 0 508.686
    1 -16 0 475.572
    1 -16 0 525.532
    -1 -16 0 543.736
    1 16 0 505.124
    -1 16 0 506.351
    -1 16 0 467.257
    1 16 0 462.468
    -2 -16 0 19.2699
    2 -16 0 59.6866
    -2 -16 0 19.5987
    2 -16 0 30.6507
    2 16 0 15.8542
    2 16 0 28.4878
    -2 16 0 34.9254
    -2 16 0 15.8836
    3 -16 0 210.464
    -3 -16 0 214.36
    -3 -16 0 229.945
    3 -16 0 253.469
    -3 -16 0 215.011
    3 16 0 203.044
    -3 16 0 206.871
    -3 16 0 163.142
    3 16 0 230.231
    4 -16 0 -1.6552
    4 -16 0 -7.6562
    -4 -16 0 0.85191
    -4 16 0 -1.7003
    -4 16 0 0.09076
    -4 16 0 0.33287
    4 16 0 -2.2998
    4 16 0 0.46887
    -5 -16 0 27.733
    5 -16 0 18.95
    -5 -16 0 36.5855
    5 -16 0 36.2801
    -5 16 0 24.1
    -5 16 0 17.8833
    -5 16 0 26.1374
    5 16 0 27.6792
    0 -17 0 17.8229
    0 -17 0 13.6405
    0 17 0 20.321
    0 17 0 16.8356
    -1 -17 0 9.2785
    1 -17 0 12.0609
    -1 -17 0 8.88458
    1 -17 0 -0.3301
    -1 17 0 18.9586
    1 17 0 9.46217
    -1 17 0 19.2883
    1 17 0 29.3836
    -2 -17 0 188.935
    2 -17 0 182.908
    -2 -17 0 178.648
    2 -17 0 166.186
    -2 17 0 157.724
    -2 17 0 147.214
    2 17 0 151.755
    2 17 0 175.398
    -3 -17 0 94.4262
    3 -17 0 75.0705
    -3 -17 0 102.72
    3 -17 0 101.516
    -3 -17 0 86.8562
    -3 17 0 106.383
    3 17 0 88.9748
    -3 17 0 106.561
    3 17 0 71.7611
    4 -17 0 99.5527
    -4 -17 0 116.69
    4 -17 0 130.428
    -4 17 0 113.273
    4 17 0 125.165
    -4 17 0 129.68
    0 -18 0 681.894
    0 -18 0 627.155
    0 18 0 602.289
    0 18 0 664.934
    1 -18 0 4.60455
    -1 -18 0 9.24718
    1 -18 0 9.64365
    -1 -18 0 19.2249
    -1 18 0 13.0049
    1 18 0 11.9043
    1 18 0 11.0617
    -1 18 0 20.1553
    -2 -18 0 224.491
    2 -18 0 219.511
    -2 -18 0 223.148
    2 -18 0 237.519
    2 18 0 170.992
    2 18 0 236.815
    -2 18 0 238.269
    -2 18 0 198.722
    3 -18 0 30.4434
    -3 -18 0 38.3118
    3 -18 0 52.6235
    -3 -18 0 32.8428
    -3 -18 0 41.9193
    -3 18 0 64.9839
    3 18 0 56.8542
    3 18 0 35.8783
    -3 18 0 49.3507
    0 -19 0 1.78213
    0 -19 0 -8.1073
    0 19 0 3.87276
    0 19 0 -3.0004
    -1 -19 0 13.6519
    -1 -19 0 10.6274
    1 -19 0 17.328
    1 -19 0 -2.1706
    1 19 0 19.1531
    -1 19 0 20.9041
    1 19 0 19.9489
    -1 19 0 8.06297
    -10 0 1 4.59518
    -10 0 1 -0.2079
    10 0 -1 7.04993
    -10 0 1 -3.2053
    -9 0 1 5.64249
    9 0 -1 -4.1529
    -9 0 1 -1.1816
    -9 0 1 -5.4887
    -9 0 1 -1.0811
    -8 0 1 9.68667
    -8 0 1 -3.3545
    8 0 -1 -0.3897
    -8 0 1 -1.5599
    -8 0 1 1.82728
    7 0 -1 1.87138
    -7 0 1 0.74972
    -7 0 1 0.29927
    -7 0 1 -3.3938
    7 0 -1 -1.5568
    7 0 -1 -0.4395
    -7 0 1 -4.0618
    -6 0 1 -4.7568
    -6 0 1 -3.069
    6 0 -1 -1.6535
    -6 0 1 -0.9796
    -6 0 1 -2.0454
    6 0 -1 1.70044
    6 0 -1 1.97465
    -5 0 1 3.32093
    -5 0 1 3.87207
    -5 0 1 -1.9538
    5 0 -1 -4.9911
    -5 0 1 0.64342
    -5 0 1 4.24055
    -4 0 1 -1.205
    4 0 -1 -0.7823
    -4 0 1 -2.0355
    -4 0 1 -1.6395
    -4 0 1 0.9794
    -4 0 1 2.46229
    3 0 -1 3.54825
    -3 0 1 -4.2427
    -3 0 1 -1.5906
    -3 0 1 -1.0994
    -3 0 1 1.12087
    -3 0 1 -2.222
    -2 0 1 -2.0024
    2 0 -1 0.22383
    -2 0 1 -0.763
    2 0 -1 -3.1565
    -2 0 1 -0.0521
    -2 0 1 0.22752
    -2 0 1 -1.8705
    -1 0 1 -0.0299
    -1 0 1 1.6872
    -1 0 1 -1.3512
    1 0 -1 -0.4641
    -1 0 1 0.7145
    0 0 -1 -1.181
    0 0 -1 -0.1945
    0 0 1 1.94453
    0 0 -1 1.02266
    0 0 1 0.07761
    0 0 1 0.72387
    0 0 -1 0.95784
    0 0 -1 1.14546
    0 0 1 -0.6473
    -1 0 -1 -0.8391
    -1 0 -1 -3.3712
    1 0 1 -0.7968
    1 0 1 0.25489
    -1 0 -1 -1.8207
    -1 0 -1 -0.96
    -2 0 -1 0.12705
    -2 0 -1 -1.5062
    -2 0 -1 -2.0521
    -2 0 -1 0.10101
    2 0 1 -1.635
    -2 0 -1 -1.4127
    2 0 1 -0.6142
    -2 0 -1 -1.6295
    3 0 1 -1.2308
    -3 0 -1 -3.314
    -3 0 -1 0.60286
    -3 0 -1 2.24688
    -3 0 -1 2.89403
    -3 0 -1 -1.1602
    -3 0 -1 3.9642
    3 0 1 -0.3507
    -4 0 -1 -0.8174
    -4 0 -1 3.29688
    4 0 1 3.37455
    -4 0 -1 1.04976
    4 0 1 -0.8018
    -4 0 -1 1.33253
    -5 0 -1 2.87191
    -5 0 -1 -3.4718
    -5 0 -1 -0.3405
    5 0 1 -1.2208
    -5 0 -1 1.4701
    5 0 1 4.54907
    -6 0 -1 0.61854
    -6 0 -1 5.19308
    -6 0 -1 5.98212
    6 0 1 -1.2545
    -6 0 -1 0.633
    7 0 1 -3.835
    -7 0 -1 1.62529
    -7 0 -1 2.21006
    -7 0 -1 -0.9541
    -7 0 -1 1.09746
    -8 0 -1 -6.5102
    -8 0 -1 0.35582
    -8 0 -1 -2.6517
    8 0 1 -5.749
    -9 0 -1 0.16684
    9 0 1 5.29892
    -9 0 -1 -2.0787
    -9 0 -1 3.41806
    -10 -1 1 13.6052
    10 -1 -1 4.00975
    -10 -1 1 16.0636
    -10 -1 1 23.4975
    -10 1 1 22.7858
    -10 1 1 16.7646
    10 1 -1 9.72096
    -9 -1 1 116.771
    -9 -1 1 132.073
    9 -1 -1 150.989
    -9 -1 1 140.281
    -9 -1 1 126.139
    -9 1 1 121.933
    9 1 -1 132.823
    -9 1 1 142.65
    -9 1 1 134.33
    -9 1 1 161.55
    -8 -1 1 249.38
    -8 -1 1 206.149
    -8 -1 1 227.582
    -8 -1 1 242.549
    8 -1 -1 249.043
    -8 1 1 249.517
    8 1 -1 229.418
    -8 1 1 224.293
    -8 1 1 266.638
    -8 1 1 229.006
    -7 -1 1 74.1952
    7 -1 -1 85.1566
    -7 -1 1 65.9535
    7 -1 -1 82.97
    -7 -1 1 68.8335
    -7 -1 1 84.713
    7 -1 -1 86.4362
    -7 1 1 78.4347
    -7 1 1 69.1342
    -7 1 1 64.8982
    7 1 -1 67.947
    -7 1 1 52.0712
    6 -1 -1 204.567
    -6 -1 1 228.799
    6 -1 -1 216.514
    -6 -1 1 234.121
    -6 -1 1 230.218
    6 -1 -1 233.827
    -6 -1 1 227.613
    -6 1 1 229.628
    6 1 -1 232.561
    -6 1 1 228.158
    -6 1 1 206.559
    -6 1 1 216.843
    6 1 -1 208.933
    -5 -1 1 120.806
    -5 -1 1 104.969
    -5 -1 1 127.53
    -5 -1 1 110.833
    5 -1 -1 83.13
    -5 -1 1 115.544
    -5 1 1 97.4971
    -5 1 1 111.339
    5 1 -1 101.123
    -5 1 1 102.25
    -5 1 1 116.469
    -5 1 1 106.363
    -4 -1 1 549.452
    -4 -1 1 570.39
    -4 -1 1 571.732
    -4 -1 1 591.862
    -4 -1 1 601.897
    4 -1 -1 570.608
    -4 1 1 574.339
    -4 1 1 564.569
    -4 1 1 600.247
    -4 1 1 596.526
    -4 1 1 571.563
    4 1 -1 576.933
    -3 -1 1 85.9329
    3 -1 -1 100.872
    -3 -1 1 91.3595
    -3 -1 1 96.7426
    -3 -1 1 97.6545
    -3 1 1 94.9481
    3 1 -1 107.977
    -3 1 1 107.374
    -3 1 1 101.277
    -3 1 1 105.323
    -3 1 1 93.4735
    3 1 -1 86.4074
    -2 -1 1 1529.89
    -2 -1 1 1535.79
    -2 -1 1 1487.78
    -2 -1 1 1501.59
    2 -1 -1 1632.39
    2 1 -1 1615.84
    2 1 -1 1549.86
    -2 1 1 1567.09
    -2 1 1 1591.41
    -2 1 1 1611.61
    -2 1 1 1672.37
    -2 1 1 1601.29
    2 1 -1 1545.54
    -1 -1 1 332.052
    -1 -1 1 346.007
    1 -1 -1 341.746
    1 1 -1 334.023
    -1 1 1 340.632
    1 1 -1 326.962
    -1 1 1 322.398
    -1 1 1 325.905
    0 -1 1 260.652
    0 -1 -1 264.9
    0 -1 -1 269.275
    0 -1 1 268.896
    0 -1 1 270.572
    0 1 -1 266.574
    0 1 1 269.273
    0 1 -1 253.449
    0 1 1 257.128
    0 1 1 247.925
    0 1 -1 260.934
    0 1 1 234.343
    0 1 1 275.37
    -1 -1 -1 559.156
    -1 -1 -1 570.577
    -1 -1 -1 578.921
    1 -1 1 485.284
    -1 1 -1 513.811
    -1 1 -1 600.429
    1 1 1 518.681
    -1 1 -1 510.761
    1 1 1 441.226
    -1 1 -1 505.481
    -2 -1 -1 33.6063
    -2 -1 -1 42.5759
    2 -1 1 34.6887
    -2 -1 -1 34.4409
    -2 -1 -1 39.1237
    -2 -1 -1 29.8804
    2 -1 1 20.0267
    -2 -1 -1 29.0457
    -2 1 -1 20.4655
    -2 1 -1 31.194
    2 1 1 35.5473
    2 1 1 34.4123
    -2 1 -1 34.9548
    -2 1 -1 33.7849
    -3 -1 -1 625.816
    3 -1 1 600.724
    -3 -1 -1 571.964
    -3 -1 -1 620.925
    -3 -1 -1 624.947
    3 -1 1 612.459
    -3 -1 -1 610.193
    -3 -1 -1 603.878
    3 1 1 611.835
    -3 1 -1 628.643
    -3 1 -1 625.544
    -3 1 -1 618.658
    -3 1 -1 586.714
    3 1 1 618.948
    4 -1 1 257.644
    -4 -1 -1 235.188
    -4 -1 -1 242.223
    -4 -1 -1 231.802
    4 -1 1 230.135
    -4 -1 -1 225.937
    -4 1 -1 238.256
    -4 1 -1 234.907
    -4 1 -1 243.25
    4 1 1 219.642
    -4 1 -1 251.864
    4 1 1 253.717
    -5 -1 -1 302
    -5 -1 -1 300.693
    5 -1 1 327.239
    -5 -1 -1 288.679
    5 -1 1 303.749
    -5 -1 -1 279.135
    5 1 1 268.692
    -5 1 -1 285.696
    -5 1 -1 313.41
    -5 1 -1 292.624
    -5 1 -1 293.227
    6 -1 1 41.1658
    6 -1 1 50.809
    -6 -1 -1 42.0474
    -6 -1 -1 56.8306
    -6 -1 -1 52.2801
    -6 -1 -1 41.4001
    -6 1 -1 49.7523
    6 1 1 29.1157
    -6 1 -1 49.4277
    -6 1 -1 27.7834
    -6 1 -1 41.8649
    7 -1 1 74.2095
    -7 -1 -1 105.059
    -7 -1 -1 92.0045
    -7 -1 -1 107.815
    -7 -1 -1 86.1875
    -7 1 -1 111.139
    -7 1 -1 102.237
    -7 1 -1 93.9023
    -7 1 -1 109.032
    7 1 1 76.321
    -8 -1 -1 58.5497
    -8 -1 -1 54.7359
    -8 -1 -1 46.8506
    8 -1 1 67.0915
    -8 1 -1 57.7365
    -8 1 -1 70.2118
    8 1 1 45.994
    -8 1 -1 83.2933
    9 -1 1 58.2992
    -9 -1 -1 56.461
    -9 -1 -1 74.5211
    -9 -1 -1 68.8118
    -9 1 -1 55.3736
    9 1 1 34.0818
    -9 1 -1 74.7963
    -10 -2 1 94.0887
    10 -2 -1 131.428
    -10 -2 1 83.1851
    -10 -2 1 108.216
    -10 -2 1 59.8563
    -10 2 1 94.8524
    -10 2 1 80.1953
    10 2 -1 64.5196
    9 -2 -1 15.5887
    -9 -2 1 21.8096
    -9 -2 1 26.554
    -9 -2 1 37.893
    -9 -2 1 34.0453
    -9 2 1 26.5449
    -9 2 1 30.7212
    -9 2 1 29.1781
    9 2 -1 10.9512
    -8 -2 1 14.0405
    -8 -2 1 12.9997
    8 -2 -1 12.6841
    -8 -2 1 14.0651
    -8 -2 1 13.767
    8 2 -1 -0.2819
    -8 2 1 8.37315
    -8 2 1 24.1985
    -8 2 1 19.1445
    -7 -2 1 238.45
    -7 -2 1 207.223
    7 -2 -1 223.02
    7 -2 -1 232.586
    -7 -2 1 217.063
    -7 -2 1 213.473
    7 -2 -1 224.781
    -7 2 1 241.877
    -7 2 1 223.717
    -7 2 1 218.244
    -7 2 1 210.517
    7 2 -1 230.991
    6 -2 -1 22.4914
    -6 -2 1 30.4913
    6 -2 -1 28.8549
    -6 -2 1 10.49
    -6 -2 1 27.0173
    -6 -2 1 22.5579
    6 -2 -1 22.6358
    6 2 -1 17.3981
    -6 2 1 33.1293
    6 2 -1 20.7329
    6 2 -1 25.7803
    -6 2 1 22.6614
    -6 2 1 17.8426
    -6 2 1 29.0976
    -5 -2 1 141.315
    5 -2 -1 120.799
    -5 -2 1 140.641
    -5 -2 1 127.739
    -5 -2 1 133.869
    -5 -2 1 135.33
    5 -2 -1 119.244
    -5 2 1 132.565
    -5 2 1 117.957
    -5 2 1 121.487
    5 2 -1 121.071
    -5 2 1 115.344
    -4 -2 1 264.862
    -4 -2 1 254.928
    -4 -2 1 278.575
    -4 -2 1 255.57
    4 -2 -1 244.438
    4 2 -1 266.507
    -4 2 1 253.9
    -4 2 1 260.504
    4 2 -1 231.061
    -4 2 1 243.489
    -4 2 1 248.146
    -4 2 1 258.558
    -3 -2 1 31.2353
    -3 -2 1 23.4097
    3 -2 -1 31.7508
    -3 -2 1 29.4435
    -3 -2 1 37.6479
    3 2 -1 29.6703
    -3 2 1 27.9127
    3 2 -1 34.5294
    -3 2 1 39.678
    -3 2 1 32.3286
    3 2 -1 33.9989
    -3 2 1 39.7454
    -2 -2 1 2097.86
    -2 -2 1 2100.4
    -2 -2 1 2143.72
    -2 -2 1 2154.6
    2 -2 -1 2169.42
    -2 2 1 2197.46
    -2 2 1 2218.46
    2 2 -1 2240.83
    -2 2 1 2159.04
    -2 2 1 2100.66
    2 2 -1 2197.1
    2 2 -1 2139.91
    -1 -2 1 160.192
    -1 -2 1 164.971
    -1 2 1 162.612
    -1 2 1 151.657
    -1 2 1 151.936
    0 -2 -1 508.134
    0 -2 1 476.669
    0 -2 1 504.136
    0 -2 -1 453.669
    0 2 -1 470.485
    0 2 1 470.825
    0 2 1 493.395
    0 2 1 491.74
    0 2 1 511.196
    0 2 1 495.008
    0 2 -1 501.489
    0 2 -1 487.212
    -1 -2 -1 1451.81
    -1 -2 -1 1474.18
    1 -2 1 1464.44
    1 -2 1 1487.27
    1 -2 1 1470.56
    -1 -2 -1 1474.04
    -1 2 -1 1480.59
    1 2 1 1481.5
    -1 2 -1 1465.69
    1 2 1 1477.54
    -1 2 -1 1512.21
    1 2 1 1477.22
    -2 -2 -1 14.6511
    2 -2 1 16.5959
    2 -2 1 12.3951
    2 -2 1 13.061
    -2 -2 -1 19.0805
    -2 -2 -1 19.8028
    -2 -2 -1 15.5087
    -2 2 -1 17.38
    2 2 1 15.2519
    -2 2 -1 15.491
    -2 2 -1 20.3776
    2 2 1 20.0721
    -3 -2 -1 292.165
    3 -2 1 336.123
    -3 -2 -1 324.963
    3 -2 1 389.472
    -3 -2 -1 326.083
    3 -2 1 399.583
    -3 -2 -1 318.144
    -3 2 -1 318.969
    -3 2 -1 332.351
    -3 2 -1 326.215
    3 2 1 332.084
    -3 2 -1 318.543
    -4 -2 -1 304.873
    -4 -2 -1 292.884
    4 -2 1 333.436
    -4 -2 -1 300.138
    -4 -2 -1 301.135
    4 -2 1 300.334
    4 -2 1 334.416
    -4 2 -1 295.057
    -4 2 -1 332.653
    4 2 1 299.326
    -4 2 -1 313.267
    -4 2 -1 288.303
    -5 -2 -1 42.3115
    5 -2 1 35.0075
    5 -2 1 30.75
    -5 -2 -1 55.4118
    5 -2 1 44.1752
    -5 -2 -1 25.3265
    -5 -2 -1 34.9604
    5 2 1 38.2453
    -5 2 -1 37.3956
    -5 2 -1 49.1133
    -5 2 -1 35.7225
    -5 2 -1 41.6405
    6 -2 1 106.12
    -6 -2 -1 108.659
    -6 -2 -1 123.026
    -6 -2 -1 134.415
    -6 -2 -1 97.7392
    -6 2 -1 116.093
    -6 2 -1 91.1546
    -6 2 -1 83.2645
    -6 2 -1 112.799
    6 2 1 107.132
    7 -2 1 46.3885
    -7 -2 -1 50.3749
    -7 -2 -1 39.7847
    -7 -2 -1 28.698
    -7 -2 -1 56.3552
    -7 2 -1 30.7328
    -7 2 -1 32.3978
    -7 2 -1 51.4792
    7 2 1 33.4494
    -7 2 -1 43.0947
    -8 -2 -1 62.6691
    -8 -2 -1 51.8976
    8 -2 1 41.2731
    -8 -2 -1 49.5418
    -8 2 -1 45.1357
    -8 2 -1 60.6196
    8 2 1 46.6441
    -9 -2 -1 78.9627
    -9 -2 -1 64.7302
    -9 -2 -1 93.7332
    9 -2 1 103.984
    -9 2 -1 80.0821
    9 2 1 74.6833
    -9 2 -1 55.5448
    -10 -3 1 91.1423
    -10 -3 1 69.5182
    10 -3 -1 115.842
    -10 -3 1 103.372
    -10 -3 1 88.0623
    -10 3 1 108.93
    -10 3 1 99.6408
    10 3 -1 103.718
    -9 -3 1 61.1549
    -9 -3 1 84.4151
    9 -3 -1 54.3365
    -9 -3 1 63.0393
    -9 -3 1 96.3846
    9 3 -1 60.1775
    -9 3 1 68.5125
    -9 3 1 89.6541
    -9 3 1 63.1093
    8 -3 -1 6.22899
    8 -3 -1 8.94452
    -8 -3 1 10.1812
    -8 -3 1 4.06038
    -8 -3 1 17.2868
    8 -3 -1 13.2556
    -8 -3 1 3.86006
    -8 3 1 10.5637
    -8 3 1 17.2267
    8 3 -1 14.9469
    -8 3 1 5.91726
    7 -3 -1 229.046
    -7 -3 1 240.387
    -7 -3 1 240.154
    -7 -3 1 221.879
    -7 -3 1 231.597
    7 -3 -1 238.983
    7 -3 -1 205.541
    7 3 -1 210.877
    -7 3 1 243.26
    -7 3 1 248.182
    -7 3 1 210.119
    -6 -3 1 9.52867
    6 -3 -1 15.1572
    6 -3 -1 12.3318
    6 -3 -1 15.6106
    -6 -3 1 9.37997
    -6 -3 1 20.0464
    -6 -3 1 14.3345
    6 3 -1 11.0497
    6 3 -1 6.58714
    -6 3 1 13.4783
    -6 3 1 20.8962
    -6 3 1 10.7629
    -5 -3 1 1315.37
    -5 -3 1 1213.21
    5 -3 -1 1326.36
    -5 -3 1 1309.81
    5 -3 -1 1341.28
    5 -3 -1 1358.71
    -5 -3 1 1274.05
    -5 3 1 1297.59
    -5 3 1 1350.41
    5 3 -1 1302.99
    5 3 -1 1335.64
    -5 3 1 1377.73
    -4 -3 1 90.7863
    -4 -3 1 95.1939
    4 -3 -1 76.2327
    -4 -3 1 92.7088
    -4 -3 1 98.856
    -4 3 1 105.132
    4 3 -1 99.8486
    -4 3 1 79.8364
    4 3 -1 83.2635
    -4 3 1 105.835
    -4 3 1 86.5143
    -3 -3 1 1725.76
    -3 -3 1 1728.81
    -3 -3 1 1731.01
    3 -3 -1 1710.82
    -3 -3 1 1709.35
    -3 3 1 1708.03
    3 3 -1 1736.85
    -3 3 1 1717.21
    3 3 -1 1825.34
    -3 3 1 1758.38
    -3 3 1 1699.14
    2 -3 -1 855.567
    -2 -3 1 909.485
    -2 -3 1 905.923
    2 3 -1 835.9
    -2 3 1 848.886
    -2 3 1 845.55
    -2 3 1 835.391
    2 3 -1 813.652
    -1 -3 1 1601.11
    -1 -3 1 1397.6
    1 3 -1 1598.14
    1 3 -1 1521.76
    -1 3 1 1550.42
    1 3 -1 1521.17
    -1 3 1 1400.35
    -1 3 1 1506.57
    0 -3 1 433.806
    0 -3 1 431.648
    0 3 1 458.105
    0 3 1 440.84
    0 3 -1 459.306
    0 3 -1 435.731
    1 -3 1 2984.26
    1 -3 1 2890.62
    -1 -3 -1 2605.78
    1 -3 1 3003
    -1 3 -1 3018.46
    -1 3 -1 3013.41
    1 3 1 2962.82
    1 3 1 2885.18
    1 3 1 2938.77
    -1 3 -1 2975.36
    1 3 1 3073.95
    -2 -3 -1 893.348
    2 -3 1 859.195
    -2 -3 -1 933.215
    2 -3 1 880.435
    -2 -3 -1 907.362
    -2 -3 -1 908.49
    2 -3 1 852.432
    2 3 1 885.451
    -2 3 -1 882.497
    2 3 1 892.077
    -2 3 -1 859.967
    -2 3 -1 909.846
    2 3 1 892.498
    -3 -3 -1 200.767
    -3 -3 -1 183.3
    3 -3 1 175.928
    -3 -3 -1 174.871
    3 -3 1 199.053
    3 -3 1 189.14
    -3 3 -1 184.192
    3 3 1 199.545
    -3 3 -1 182.167
    -3 3 -1 198.816
    4 -3 1 799.88
    -4 -3 -1 815.198
    -4 -3 -1 832.646
    4 -3 1 766.421
    -4 -3 -1 792.611
    -4 -3 -1 832.516
    4 -3 1 743.16
    -4 3 -1 799.531
    -4 3 -1 791.763
    -4 3 -1 776.493
    4 3 1 836.785
    -5 -3 -1 32.007
    -5 -3 -1 29.4178
    5 -3 1 22.1255
    -5 -3 -1 21.579
    5 -3 1 27.3741
    5 -3 1 18.4179
    -5 -3 -1 30.6624
    -5 3 -1 25.5928
    -5 3 -1 34.5471
    -5 3 -1 24.352
    5 3 1 37.3262
    -6 -3 -1 334.327
    6 -3 1 282.035
    -6 -3 -1 327.607
    6 -3 1 319.448
    -6 -3 -1 323.224
    6 -3 1 327.309
    -6 -3 -1 325.714
    -6 3 -1 337.517
    -6 3 -1 333.392
    6 3 1 325.608
    -6 3 -1 301.515
    -7 -3 -1 6.82133
    -7 -3 -1 6.09964
    -7 -3 -1 5.59847
    -7 -3 -1 -3.1019
    7 -3 1 2.1134
    7 3 1 2.03682
    -7 3 -1 5.66625
    -7 3 -1 7.96597
    -7 3 -1 -0.5298
    -8 -3 -1 153.332
    -8 -3 -1 204.623
    8 -3 1 235.079
    -8 -3 -1 167.733
    8 3 1 193
    -8 3 -1 185.81
    -8 3 -1 186.513
    -9 -3 -1 43.4038
    9 -3 1 33.3202
    -9 -3 -1 20.9877
    -9 -3 -1 36.1256
    9 3 1 17.0488
    -9 3 -1 39.8157
    -9 3 -1 38.8545
    -10 -4 1 18.9758
    -10 -4 1 28.128
    -10 -4 1 47.2649
    -10 -4 1 29.2049
    10 -4 -1 24.4719
    -10 4 1 40.5614
    -10 4 1 33.0237
    10 4 -1 46.7091
    -9 -4 1 164.312
    9 -4 -1 186.635
    -9 -4 1 138.588
    -9 -4 1 125.486
    -9 -4 1 142.003
    -9 4 1 145.89
    -9 4 1 166.677
    -9 4 1 154.936
    9 4 -1 157.642
    -8 -4 1 236.184
    8 -4 -1 256.507
    -8 -4 1 246.67
    -8 -4 1 268.52
    8 -4 -1 178.646
    8 -4 -1 225.401
    -8 -4 1 234.177
    -8 4 1 248.37
    -8 4 1 238.601
    -8 4 1 221.013
    8 4 -1 249.096
    -7 -4 1 57.8608
    7 -4 -1 38.9472
    7 -4 -1 52.1426
    7 -4 -1 46.9546
    -7 -4 1 43.8879
    -7 -4 1 32.0329
    -7 -4 1 43.2582
    -7 4 1 37.6778
    -7 4 1 61.7516
    -7 4 1 43.4237
    7 4 -1 60.36
    6 -4 -1 241.457
    -6 -4 1 246.911
    -6 -4 1 268.273
    -6 -4 1 211.994
    6 -4 -1 259.421
    -6 -4 1 252.156
    6 -4 -1 259.36
    6 4 -1 248.908
    -6 4 1 274.563
    -6 4 1 262.928
    -6 4 1 253.518
    5 -4 -1 264.906
    5 -4 -1 240.785
    5 -4 -1 227.635
    -5 -4 1 230.752
    -5 -4 1 208.913
    -5 -4 1 212.188
    -5 -4 1 218.79
    -5 4 1 252.297
    5 4 -1 221.702
    5 4 -1 248.011
    -5 4 1 223.64
    5 4 -1 238.634
    5 4 -1 237.504
    -5 4 1 234.887
    -4 -4 1 338.783
    -4 -4 1 391.023
    4 -4 -1 324.127
    -4 -4 1 354.744
    4 -4 -1 323.245
    -4 -4 1 344.206
    -4 4 1 335.51
    4 4 -1 340.898
    -4 4 1 318.297
    4 4 -1 336.873
    -4 4 1 318.61
    -3 -4 1 319.907
    -3 -4 1 325.979
    3 -4 -1 313.992
    -3 -4 1 322.603
    -3 -4 1 350.662
    -3 4 1 314.034
    3 4 -1 331.45
    -3 4 1 327.732
    -3 4 1 344.099
    3 4 -1 317.911
    -3 4 1 334.554
    -2 -4 1 835.216
    2 -4 -1 845.435
    -2 -4 1 878.771
    2 4 -1 844.523
    2 4 -1 810.811
    -2 4 1 853.094
    -2 4 1 821.037
    -2 4 1 834.955
    2 4 -1 827.139
    -2 4 1 880.253
    -1 -4 1 1554.3
    -1 -4 1 1568.15
    1 4 -1 1561.18
    -1 4 1 1540.15
    -1 4 1 1608.47
    1 4 -1 1607.61
    1 4 -1 1637.95
    -1 4 1 1500.47
    -1 4 1 1609.24
    1 4 -1 1597.16
    0 -4 1 675.602
    0 -4 1 678.573
    0 -4 1 648.768
    0 4 -1 656.128
    0 4 1 651.299
    0 4 1 613.923
    0 4 1 647.819
    0 4 1 658.992
    0 4 -1 671.984
    0 4 -1 667.592
    0 4 1 637.053
    1 -4 1 2347.43
    1 -4 1 2415.76
    1 -4 1 2355.32
    1 4 1 2445.9
    -1 4 -1 2467.55
    -1 4 -1 2436.84
    1 4 1 2470.71
    -1 4 -1 2433.54
    1 4 1 2410.75
    1 4 1 2402.93
    -2 -4 -1 830.72
    2 -4 1 883.115
    -2 -4 -1 867.919
    2 -4 1 869.385
    -2 -4 -1 856.348
    2 -4 1 825.145
    -2 -4 -1 845.016
    -2 4 -1 834.014
    2 4 1 825.876
    -2 4 -1 877.772
    -2 4 -1 826.497
    2 4 1 878.875
    -3 -4 -1 841.642
    3 -4 1 827.054
    -3 -4 -1 806.374
    -3 -4 -1 798.729
    3 -4 1 883.871
    -3 -4 -1 800.987
    3 -4 1 853.149
    -3 -4 -1 787.291
    3 4 1 789.098
    -3 4 -1 889.033
    3 4 1 830.956
    -3 4 -1 844.746
    -3 4 -1 837.63
    4 -4 1 114.451
    -4 -4 -1 131.301
    -4 -4 -1 133.093
    4 -4 1 113.257
    -4 -4 -1 121.958
    -4 -4 -1 145.276
    4 -4 1 109.964
    -4 4 -1 128.295
    -4 4 -1 119.334
    -4 4 -1 127.907
    4 4 1 129.631
    5 -4 1 354.563
    -5 -4 -1 360.505
    -5 -4 -1 346.672
    5 -4 1 342.983
    -5 -4 -1 282.641
    -5 -4 -1 334.054
    5 -4 1 340.244
    5 4 1 336.62
    -5 4 -1 346.044
    -5 4 -1 334.231
    -5 4 -1 326.243
    6 -4 1 10.7274
    -6 -4 -1 27.0913
    6 -4 1 31.305
    -6 -4 -1 29.4695
    -6 -4 -1 27.531
    6 -4 1 15.6901
    -6 -4 -1 25.752
    -6 4 -1 20.0632
    -6 4 -1 25.3541
    -6 4 -1 18.1903
    6 4 1 8.09832
    -7 -4 -1 100.444
    7 -4 1 60.4877
    -7 -4 -1 127.064
    -7 -4 -1 136.932
    -7 -4 -1 123.65
    7 4 1 122.406
    -7 4 -1 105.146
    -7 4 -1 123.246
    -7 4 -1 107.631
    -8 -4 -1 74.3057
    8 -4 1 38.8791
    -8 -4 -1 79.3468
    -8 -4 -1 89.2602
    8 4 1 63.8185
    -8 4 -1 51.5568
    -8 4 -1 64.224
    9 -4 1 38.2818
    -9 -4 -1 24.2595
    -9 -4 -1 42.4811
    -9 -4 -1 47.51
    9 4 1 36.8329
    -9 4 -1 45.9626
    -9 4 -1 23.0953
    -10 -5 1 15.8776
    10 -5 -1 19.9608
    -10 -5 1 13.8871
    -10 -5 1 21.7646
    -10 -5 1 20.6452
    10 5 -1 8.72563
    -10 5 1 8.99844
    -10 5 1 8.63423
    9 -5 -1 48.4812
    -9 -5 1 42.3788
    -9 -5 1 52.5985
    -9 -5 1 32.0574
    -9 -5 1 26.1171
    -9 5 1 36.2188
    -9 5 1 44.9358
    9 5 -1 23.6549
    -9 5 1 46.5966
    8 -5 -1 182.052
    -8 -5 1 271.328
    -8 -5 1 278.714
    8 -5 -1 219.433
    -8 -5 1 314.929
    8 -5 -1 199.263
    -8 -5 1 299.266
    8 5 -1 188.551
    -8 5 1 246.25
    -8 5 1 239.69
    -8 5 1 303.215
    -7 -5 1 5.13624
    7 -5 -1 7.12432
    -7 -5 1 11.2893
    7 -5 -1 8.25808
    -7 -5 1 6.51642
    -7 -5 1 11.2705
    7 -5 -1 8.0347
    7 5 -1 0.86772
    -7 5 1 14.042
    -7 5 1 15.8752
    -7 5 1 3.47203
    -6 -5 1 901.971
    -6 -5 1 912.312
    6 -5 -1 927.634
    6 -5 -1 957.364
    -6 -5 1 879.902
    6 -5 -1 892.485
    6 5 -1 956.807
    -6 5 1 916.204
    -6 5 1 977.518
    -6 5 1 851.334
    -5 -5 1 80.9874
    -5 -5 1 75.1575
    5 -5 -1 63.8513
    -5 -5 1 55.7857
    5 -5 -1 66.1466
    -5 -5 1 105.325
    5 -5 -1 75.4007
    -5 5 1 78.1293
    -5 5 1 81.8117
    5 5 -1 74.2957
    5 5 -1 69.6179
    -5 5 1 75.5757
    4 -5 -1 2306.92
    4 -5 -1 2250.69
    4 -5 -1 2344.52
    -4 -5 1 2270.44
    -4 -5 1 2195.63
    -4 -5 1 2183.05
    -4 -5 1 2226.9
    4 5 -1 2368.17
    -4 5 1 2297.72
    -4 5 1 2252.37
    4 5 -1 2339.64
    -4 5 1 2306.52
    3 -5 -1 1155.51
    -3 -5 1 1158.8
    -3 -5 1 1153.48
    3 -5 -1 1182.33
    3 5 -1 1146.41
    -3 5 1 1163.19
    -3 5 1 1159.56
    -3 5 1 1155.53
    3 5 -1 1154.76
    -2 -5 1 1997.43
    2 -5 -1 1923.72
    -2 -5 1 1974.74
    2 -5 -1 1972.01
    -2 -5 1 1986.77
    -2 5 1 1987.55
    -2 5 1 2028.94
    -2 5 1 2075.01
    -2 5 1 1939.95
    2 5 -1 1991.54
    2 5 -1 2052.13
    2 5 -1 2008.18
    -1 -5 1 945.311
    -1 -5 1 931.723
    -1 5 1 854.387
    -1 5 1 896.559
    -1 5 1 930.38
    1 5 -1 940.207
    1 5 -1 901.979
    -1 5 1 846.396
    0 -5 1 1275.55
    0 -5 1 1271.89
    0 -5 1 1233.65
    0 5 1 1324.93
    0 5 -1 1247.77
    0 5 1 1255.14
    0 5 1 1243.97
    0 5 1 1244.59
    0 5 1 1292.64
    0 5 -1 1305.04
    0 5 -1 1297.38
    1 -5 1 1198.11
    -1 -5 -1 1240.38
    1 -5 1 1200.81
    1 -5 1 1214.68
    1 5 1 1193.51
    -1 5 -1 1217.05
    -1 5 -1 1169.94
    -1 5 -1 1182.95
    1 5 1 1235.09
    1 5 1 1137.97
    -2 -5 -1 649.299
    -2 -5 -1 673.119
    2 -5 1 645.723
    2 -5 1 677.711
    2 -5 1 601.364
    -2 5 -1 662.416
    -2 5 -1 668.477
    -2 5 -1 646.886
    2 5 1 713.643
    2 5 1 620.229
    -3 -5 -1 877.042
    -3 -5 -1 896.186
    3 -5 1 882.02
    -3 -5 -1 907.243
    3 -5 1 825.387
    3 -5 1 855.257
    -3 -5 -1 900.995
    -3 -5 -1 932.178
    -3 -5 -1 895.288
    -3 5 -1 858.488
    3 5 1 843.813
    -3 5 -1 887.539
    -3 5 -1 866.058
    3 5 1 879.792
    4 -5 1 243.187
    4 -5 1 239.768
    -4 -5 -1 242.328
    4 -5 1 249.739
    -4 -5 -1 253.706
    -4 -5 -1 238.334
    -4 5 -1 239.542
    -4 5 -1 223.078
    4 5 1 230.109
    -4 5 -1 233.833
    -5 -5 -1 883.833
    5 -5 1 936.299
    -5 -5 -1 971.146
    5 -5 1 1005.54
    -5 -5 -1 951.58
    5 -5 1 915.397
    -5 -5 -1 977.228
    5 5 1 967.081
    -5 5 -1 893.44
    -5 5 -1 949.282
    -5 5 -1 969.32
    6 -5 1 10.2209
    6 -5 1 25.6482
    -6 -5 -1 12.4661
    -6 -5 -1 11.7865
    -6 -5 -1 20.4416
    6 -5 1 17.239
    -6 -5 -1 13.6409
    -6 5 -1 15.1375
    -6 5 -1 10.9521
    -6 5 -1 16.9836
    6 5 1 7.59747
    7 -5 1 560.493
    -7 -5 -1 686.845
    7 -5 1 585.502
    -7 -5 -1 675.635
    7 -5 1 759.13
    -7 -5 -1 673.497
    -7 -5 -1 669.129
    -7 5 -1 713.598
    -7 5 -1 731.226
    -7 5 -1 810.341
    7 5 1 730.715
    8 -5 1 55.5663
    -8 -5 -1 71.2184
    -8 -5 -1 65.4392
    -8 -5 -1 65.559
    -8 5 -1 56.7832
    -8 5 -1 58.7381
    8 5 1 57.8707
    9 -5 1 57.978
    -9 -5 -1 57.9087
    -9 -5 -1 67.264
    -9 -5 -1 54.5961
    -9 5 -1 51.6062
    9 5 1 68.9407
    -9 5 -1 60.5994
    -9 -6 1 151.559
    -9 -6 1 195.945
    9 -6 -1 181.438
    -9 -6 1 150.648
    -9 -6 1 200.657
    -9 6 1 140.393
    9 6 -1 174.253
    -9 6 1 190.409
    -9 6 1 188.922
    -8 -6 1 279.903
    8 -6 -1 284.624
    8 -6 -1 282.203
    -8 -6 1 305.945
    8 -6 -1 332.05
    -8 -6 1 293.55
    -8 -6 1 312.876
    -8 6 1 273.306
    -8 6 1 292.573
    -8 6 1 301.809
    8 6 -1 330.606
    7 -6 -1 186.47
    7 -6 -1 202.071
    -7 -6 1 172.935
    7 -6 -1 177.757
    -7 -6 1 180.618
    -7 -6 1 168.693
    -7 -6 1 227.44
    7 6 -1 209.302
    -7 6 1 165.758
    -7 6 1 203.692
    -7 6 1 220.875
    -6 -6 1 380.129
    6 -6 -1 357.044
    6 -6 -1 371.468
    -6 -6 1 347.592
    -6 -6 1 353.53
    6 -6 -1 372.033
    -6 6 1 370.518
    6 6 -1 380.596
    6 6 -1 371.51
    -6 6 1 343.768
    -6 6 1 406.476
    -5 -6 1 424.606
    5 -6 -1 448.17
    5 -6 -1 414.639
    -5 -6 1 438.23
    -5 -6 1 429.265
    -5 -6 1 457.998
    5 -6 -1 435.385
    5 6 -1 441.139
    -5 6 1 458.848
    5 6 -1 473.551
    -5 6 1 427.761
    -5 6 1 467.468
    4 -6 -1 381.087
    -4 -6 1 408.553
    -4 -6 1 437.858
    -4 -6 1 428.453
    4 -6 -1 400.001
    -4 -6 1 446.771
    4 -6 -1 418.274
    4 6 -1 451.397
    -4 6 1 464.196
    4 6 -1 406.549
    -4 6 1 390.304
    -4 6 1 378.153
    3 -6 -1 1010.89
    3 -6 -1 1043.27
    3 -6 -1 1016.1
    -3 -6 1 1158.81
    -3 6 1 1034.18
    -3 6 1 1031.92
    3 6 -1 1091.23
    3 6 -1 1091.31
    -3 6 1 1053.76
    2 -6 -1 311.787
    -2 -6 1 211.091
    -2 -6 1 290.283
    2 -6 -1 282.74
    -2 6 1 273.545
    2 6 -1 303.575
    2 6 -1 295.22
    -2 6 1 264.132
    2 6 -1 302.179
    -2 6 1 296.451
    1 -6 -1 1211.07
    -1 -6 1 1298.42
    -1 -6 1 1268.5
    -1 6 1 1238.94
    -1 6 1 1184.38
    -1 6 1 1265.14
    1 6 -1 1259.63
    1 6 -1 1284.83
    0 -6 -1 1696.52
    0 -6 -1 1686.27
    0 -6 1 1737.48
    0 -6 1 1765.02
    0 -6 1 1732.43
    0 6 -1 1753.92
    0 6 -1 1750.22
    0 6 1 1693.69
    0 6 1 1702.18
    0 6 1 1814.67
    0 6 1 1749.06
    0 6 -1 1731
    -1 -6 -1 623.34
    -1 -6 -1 620.836
    1 -6 1 646.731
    1 -6 1 621.532
    1 -6 1 639.424
    1 6 1 616.26
    -1 6 -1 640.762
    -1 6 -1 581.895
    -1 6 -1 649.217
    1 6 1 648.778
    1 6 1 637.806
    -2 -6 -1 3665.44
    2 -6 1 3595.17
    2 -6 1 3781.28
    2 -6 1 3644.1
    -2 -6 -1 3757.4
    2 6 1 3636.06
    2 6 1 3929.26
    -2 6 -1 3796.13
    -2 6 -1 3849.2
    -2 6 -1 3796.87
    2 6 1 3712.47
    3 -6 1 962.534
    3 -6 1 897.322
    -3 -6 -1 940.253
    -3 -6 -1 899.698
    -3 -6 -1 963.352
    3 -6 1 921.91
    -3 -6 -1 865.218
    -3 -6 -1 891.189
    3 6 1 920.653
    -3 6 -1 956.53
    -3 6 -1 938.348
    -3 6 -1 962.591
    3 6 1 915.217
    -4 -6 -1 342.116
    -4 -6 -1 316.467
    4 -6 1 333.931
    -4 -6 -1 336.812
    4 -6 1 323.801
    4 -6 1 324.494
    -4 6 -1 320.375
    4 6 1 327.214
    -4 6 -1 285.259
    -4 6 -1 325.422
    4 6 1 323.552
    5 -6 1 232.218
    -5 -6 -1 233.692
    5 -6 1 255.628
    -5 -6 -1 247.816
    -5 -6 -1 275.367
    5 -6 1 250.258
    -5 6 -1 224.427
    -5 6 -1 265.399
    -5 6 -1 249.423
    5 6 1 229.138
    -6 -6 -1 66.8923
    6 -6 1 73.3493
    6 -6 1 78.4182
    6 -6 1 87.5351
    -6 -6 -1 115.329
    -6 -6 -1 81.5938
    -6 -6 -1 83.0506
    -6 6 -1 97.5771
    6 6 1 85.2859
    -6 6 -1 75.9373
    -6 6 -1 61.9424
    7 -6 1 61.2819
    7 -6 1 81.7718
    -7 -6 -1 138.84
    7 -6 1 67.4798
    -7 -6 -1 98.4603
    -7 -6 -1 109.884
    -7 -6 -1 132.234
    -7 6 -1 91.7773
    -7 6 -1 113.59
    7 6 1 112.003
    -7 6 -1 100.876
    -8 -6 -1 62.6372
    8 -6 1 35.4377
    -8 -6 -1 82.7572
    -8 -6 -1 74.6439
    -8 6 -1 69.541
    -8 6 -1 56.8695
    8 6 1 40.2562
    -9 -7 1 98.3354
    -9 -7 1 128.375
    9 -7 -1 90.9674
    -9 -7 1 131.332
    -9 -7 1 111.245
    -9 7 1 104.96
    -9 7 1 89.6338
    9 7 -1 83.7621
    -9 7 1 85.4786
    8 -7 -1 49.4054
    8 -7 -1 32.1363
    8 -7 -1 48.8475
    -8 -7 1 57.209
    -8 -7 1 39.753
    -8 -7 1 37.4612
    -8 -7 1 36.8448
    -8 7 1 36.601
    -8 7 1 39.5152
    8 7 -1 27.7073
    -8 7 1 43.1825
    -7 -7 1 545.624
    -7 -7 1 560.909
    7 -7 -1 552.831
    -7 -7 1 499.463
    7 -7 -1 479.844
    7 -7 -1 516.254
    -7 7 1 522.539
    -7 7 1 531.973
    -7 7 1 508.675
    7 7 -1 454.885
    -6 -7 1 104.207
    -6 -7 1 97.3808
    6 -7 -1 116.947
    6 -7 -1 105.588
    -6 -7 1 96.185
    6 -7 -1 84.5416
    6 7 -1 66.5826
    6 7 -1 102.359
    -6 7 1 81.4085
    -6 7 1 91.2416
    -6 7 1 92.3448
    -5 -7 1 1210.02
    -5 -7 1 1259.88
    -5 -7 1 1242.96
    -5 -7 1 1254.28
    5 -7 -1 1279.09
    5 -7 -1 1281.11
    5 -7 -1 1271.57
    -5 7 1 1262.8
    -5 7 1 1245.29
    -5 7 1 1267.43
    5 7 -1 1260.23
    5 7 -1 1214.49
    -4 -7 1 705.473
    -4 -7 1 743.743
    4 -7 -1 701.872
    -4 -7 1 622.278
    4 -7 -1 703.924
    4 -7 -1 680.324
    -4 7 1 702.214
    4 7 -1 720.511
    -4 7 1 709.325
    -4 7 1 741.373
    4 7 -1 711.661
    3 -7 -1 2819.69
    -3 -7 1 3047.41
    -3 -7 1 2765.05
    3 -7 -1 2792.68
    3 -7 -1 2741.27
    3 7 -1 2759.5
    3 7 -1 2884.78
    -3 7 1 2811.95
    3 7 -1 2849.59
    -3 7 1 2713.29
    -3 7 1 2797.54
    2 -7 -1 540.235
    2 -7 -1 525.699
    -2 -7 1 558.936
    2 -7 -1 561.278
    -2 -7 1 540.499
    -2 7 1 536.742
    -2 7 1 566.683
    2 7 -1 543.849
    2 7 -1 536.526
    2 7 -1 564.98
    -2 7 1 585.914
    -1 -7 1 2015.24
    1 -7 -1 1866.55
    -1 -7 1 1938.73
    1 -7 -1 1859.35
    -1 7 1 1892.24
    1 7 -1 1997.07
    -1 7 1 2025.42
    1 7 -1 1985.86
    -1 7 1 1950.63
    0 -7 1 686.956
    0 -7 -1 727.279
    0 -7 -1 670.596
    0 -7 1 760.162
    0 -7 1 791.332
    0 7 -1 661.262
    0 7 1 641.032
    0 7 1 662.106
    0 7 -1 652.461
    0 7 1 650.798
    1 -7 1 459.056
    -1 -7 -1 444.637
    1 -7 1 444.883
    1 -7 1 457.832
    -1 -7 -1 460.238
    -1 7 -1 456.271
    -1 7 -1 409.912
    -1 7 -1 474.704
    1 7 1 418.705
    1 7 1 445.388
    1 7 1 460.688
    -2 -7 -1 1218.45
    2 -7 1 1148.71
    2 -7 1 1164.35
    -2 -7 -1 1244.94
    2 -7 1 1116.5
    2 7 1 1170.97
    2 7 1 1198.13
    -2 7 -1 1172.19
    2 7 1 1177.83
    -2 7 -1 1120.68
    -2 7 -1 1155.09
    -3 -7 -1 221.937
    3 -7 1 210.051
    -3 -7 -1 216.645
    3 -7 1 171.004
    -3 -7 -1 212.717
    3 -7 1 172.874
    -3 7 -1 192.004
    -3 7 -1 169.632
    3 7 1 173.771
    -3 7 -1 192.856
    3 7 1 199.955
    -4 -7 -1 1091.39
    4 -7 1 1063.93
    4 -7 1 1015.47
    -4 -7 -1 957.068
    -4 -7 -1 1108.25
    -4 -7 -1 1114.52
    4 -7 1 1070.23
    -4 7 -1 1091.93
    -4 7 -1 1078.67
    4 7 1 1088.83
    4 7 1 1065.21
    -4 7 -1 1096.59
    5 -7 1 107.849
    5 -7 1 74.0122
    -5 -7 -1 83.2789
    -5 -7 -1 77.7582
    5 -7 1 115.893
    -5 -7 -1 93.0162
    -5 7 -1 93.8196
    -5 7 -1 80.8567
    5 7 1 77.0342
    -5 7 -1 100.497
    6 -7 1 915.867
    -6 -7 -1 963.084
    -6 -7 -1 936.237
    6 -7 1 989.465
    -6 -7 -1 957.755
    6 -7 1 988.945
    -6 -7 -1 901.244
    -6 7 -1 1010.96
    -6 7 -1 1037.77
    6 7 1 1066.85
    -6 7 -1 970.897
    -7 -7 -1 113.85
    7 -7 1 128.068
    -7 -7 -1 155.991
    7 -7 1 138.21
    7 -7 1 99.8879
    -7 -7 -1 118.255
    -7 -7 -1 100.208
    -7 7 -1 124.574
    -7 7 -1 101.773
    -7 7 -1 119.643
    7 7 1 106.249
    8 -7 1 306.116
    -8 -7 -1 267.071
    -8 -7 -1 263.904
    -8 -7 -1 304.114
    8 7 1 274.907
    -8 7 -1 315.666
    -8 7 -1 299.045
    -9 -8 1 102.114
    9 -8 -1 92.7481
    -9 -8 1 129.325
    -9 -8 1 108.58
    -9 -8 1 96.9967
    -9 8 1 108.626
    -9 8 1 144.441
    9 8 -1 126.241
    -9 8 1 140.59
    -8 -8 1 241.673
    8 -8 -1 226.975
    -8 -8 1 218.486
    -8 -8 1 182.981
    8 -8 -1 197.254
    -8 -8 1 187.977
    8 -8 -1 218.905
    -8 8 1 214.27
    8 8 -1 237.908
    -8 8 1 216.73
    -8 8 1 207.889
    7 -8 -1 490.732
    -7 -8 1 421.63
    7 -8 -1 456.497
    -7 -8 1 412.031
    -7 -8 1 425.985
    7 -8 -1 478.5
    -7 8 1 490.381
    -7 8 1 480.751
    7 8 -1 462.316
    -7 8 1 465.921
    6 -8 -1 229.782
    -6 -8 1 223.79
    6 -8 -1 208.769
    -6 -8 1 204.769
    -6 -8 1 216.781
    6 -8 -1 236.63
    -6 8 1 234.895
    -6 8 1 203.207
    6 8 -1 265.072
    -6 8 1 248.207
    6 8 -1 231.125
    -5 -8 1 293.094
    5 -8 -1 279.564
    -5 -8 1 293.08
    5 -8 -1 272.893
    -5 -8 1 324.166
    -5 -8 1 290.164
    5 -8 -1 278.862
    5 8 -1 279.84
    -5 8 1 271.141
    -5 8 1 269.985
    -5 8 1 277.953
    5 8 -1 231.119
    4 -8 -1 456.438
    4 -8 -1 433.144
    -4 -8 1 486.059
    -4 -8 1 510.97
    4 -8 -1 442.867
    -4 8 1 466.407
    -4 8 1 428.588
    4 8 -1 460.718
    -4 8 1 445.529
    4 8 -1 479.329
    3 -8 -1 256.098
    3 -8 -1 267.65
    3 -8 -1 227.753
    -3 -8 1 250.247
    3 8 -1 259.892
    3 8 -1 266.451
    -3 8 1 214.702
    -3 8 1 244.285
    -3 8 1 238.86
    3 8 -1 258.089
    2 -8 -1 749.617
    2 -8 -1 777.854
    -2 -8 1 805.349
    -2 -8 1 842.019
    2 -8 -1 807.743
    -2 8 1 747.653
    -2 8 1 797.487
    2 8 -1 743.582
    2 8 -1 744.962
    -2 8 1 740.459
    1 -8 -1 1276.56
    -1 -8 1 1311.34
    1 -8 -1 1237.2
    -1 -8 1 1323.64
    1 8 -1 1304.23
    -1 8 1 1340.47
    -1 8 1 1305.13
    -1 8 1 1269.37
    1 8 -1 1310.86
    0 -8 -1 1825.91
    0 -8 1 1837.71
    0 -8 1 1849.44
    0 -8 -1 1835.09
    0 8 -1 1876.04
    0 8 1 1940.24
    0 8 -1 1886.55
    0 8 1 1938.57
    0 8 1 1903.76
    1 -8 1 1763.36
    1 -8 1 1788.69
    1 -8 1 1806.7
    -1 -8 -1 1831.8
    -1 -8 -1 1809.47
    -1 8 -1 1731.09
    1 8 1 1877.92
    1 8 1 1883.36
    1 8 1 1866.02
    -1 8 -1 1880.66
    -1 8 -1 1933.08
    2 -8 1 677.979
    2 -8 1 683.986
    -2 -8 -1 658.489
    2 -8 1 660.118
    -2 -8 -1 671.982
    -2 8 -1 677.071
    2 8 1 674.032
    -2 8 -1 663.232
    2 8 1 626.723
    2 8 1 672.938
    -2 8 -1 673.409
    3 -8 1 987.539
    -3 -8 -1 1042.19
    3 -8 1 1031.81
    3 -8 1 971.781
    -3 -8 -1 976.342
    -3 -8 -1 991.603
    3 8 1 992.541
    -3 8 -1 967.674
    3 8 1 976.834
    -3 8 -1 996.643
    -3 8 -1 980.637
    -4 -8 -1 886.388
    4 -8 1 923.193
    -4 -8 -1 887.024
    -4 -8 -1 921.454
    -4 -8 -1 898.055
    4 -8 1 911.214
    4 -8 1 949.319
    -4 -8 -1 898.656
    -4 8 -1 944.944
    4 8 1 897.742
    -4 8 -1 859.974
    4 8 1 871.1
    -4 8 -1 868.058
    5 -8 1 161.616
    -5 -8 -1 148.713
    -5 -8 -1 172.156
    5 -8 1 150.84
    -5 -8 -1 186.079
    5 -8 1 112.32
    -5 8 -1 144.808
    5 8 1 139.631
    -5 8 -1 143.985
    5 8 1 170.145
    -5 8 -1 130.076
    -6 -8 -1 169.736
    -6 -8 -1 178.925
    6 -8 1 146.747
    -6 -8 -1 126.837
    6 -8 1 181.132
    6 -8 1 172.916
    -6 8 -1 158.665
    6 8 1 123.941
    -6 8 -1 157.112
    -6 8 -1 127.694
    7 -8 1 62.7533
    -7 -8 -1 86.6757
    7 -8 1 73.4838
    -7 -8 -1 71.2482
    7 -8 1 57.038
    -7 -8 -1 67.906
    -7 -8 -1 58.0857
    -7 8 -1 81.3949
    7 8 1 36.5743
    -7 8 -1 70.3986
    -8 -8 -1 70.1039
    8 -8 1 77.0241
    -8 -8 -1 67.6072
    -8 -8 -1 60.5262
    -8 8 -1 83.4839
    -8 8 -1 55.3097
    8 8 1 96.8355
    9 -9 -1 19.8988
    9 -9 -1 45.1528
    -9 -9 1 19.6143
    -9 -9 1 21.4553
    -9 -9 1 23.8613
    -9 -9 1 27.8313
    9 -9 -1 14.4378
    9 9 -1 22.553
    -9 9 1 27.317
    -9 9 1 28.7413
    -9 9 1 36.5027
    8 -9 -1 190.631
    -8 -9 1 211.475
    8 -9 -1 187.942
    8 -9 -1 152.226
    -8 -9 1 181.529
    -8 -9 1 230.818
    8 9 -1 188.322
    -8 9 1 216.453
    -8 9 1 182.527
    -8 9 1 183.295
    -7 -9 1 101.903
    -7 -9 1 119.797
    7 -9 -1 78.1751
    7 -9 -1 105.91
    7 -9 -1 76.2832
    -7 -9 1 123.165
    -7 9 1 82.8636
    7 9 -1 82.5384
    -7 9 1 123.346
    -7 9 1 87.664
    7 9 -1 82.341
    -6 -9 1 712.308
    -6 -9 1 731.273
    6 -9 -1 681.243
    6 -9 -1 727.942
    6 -9 -1 715.998
    -6 -9 1 682.345
    -6 9 1 686.954
    6 9 -1 714.068
    -6 9 1 719.381
    6 9 -1 667.513
    -6 9 1 686.544
    5 -9 -1 742.372
    -5 -9 1 725.092
    -5 -9 1 703.732
    -5 -9 1 719.83
    5 -9 -1 730.283
    -5 -9 1 757.209
    5 -9 -1 799.68
    -5 9 1 798.396
    -5 9 1 737.208
    -5 9 1 740.05
    5 9 -1 774.333
    5 9 -1 719.278
    4 -9 -1 1128.88
    -4 -9 1 1216.1
    4 -9 -1 1183.66
    4 -9 -1 1191.64
    -4 -9 1 1202.9
    4 9 -1 1141.37
    4 9 -1 1190.86
    -4 9 1 1186.2
    -4 9 1 1189.11
    -4 9 1 1182.28
    3 -9 -1 180.009
    3 -9 -1 174.947
    3 -9 -1 162.265
    -3 -9 1 144.909
    -3 -9 1 167.009
    3 9 -1 172.479
    -3 9 1 187.349
    3 9 -1 187.547
    3 9 -1 172.524
    -3 9 1 161.296
    -3 9 1 157.652
    2 -9 -1 3087.74
    2 -9 -1 3200.77
    2 -9 -1 3115.06
    -2 -9 1 3276.9
    -2 -9 1 3229.21
    2 9 -1 3168.95
    -2 9 1 3298.54
    -2 9 1 3155
    2 9 -1 3144.48
    -2 9 1 3238.41
    1 -9 -1 361.764
    -1 -9 1 366.649
    -1 -9 1 377.882
    1 -9 -1 358.17
    -1 9 1 383.397
    1 9 -1 371.025
    1 9 -1 353.546
    -1 9 1 338.735
    -1 9 1 342.487
    0 -9 1 679.536
    0 -9 -1 702.233
    0 -9 -1 666.254
    0 -9 1 662.624
    0 9 -1 641.422
    0 9 1 684.279
    0 9 -1 727.352
    0 9 1 746.454
    0 9 1 719.373
    -1 -9 -1 962.559
    1 -9 1 875.588
    1 -9 1 936.054
    1 -9 1 972.3
    1 9 1 842.813
    -1 9 -1 908.931
    1 9 1 941.201
    1 9 1 886.162
    -1 9 -1 928.046
    -2 -9 -1 133.224
    -2 -9 -1 147.629
    2 -9 1 113.587
    2 -9 1 150.058
    2 -9 1 142.691
    2 9 1 117.091
    -2 9 -1 138.886
    -2 9 -1 135.959
    2 9 1 125.643
    -2 9 -1 122.311
    2 9 1 130.223
    -3 -9 -1 1013.45
    3 -9 1 971.363
    3 -9 1 966.674
    3 -9 1 1019.82
    -3 -9 -1 1006.75
    -3 9 -1 974.825
    -3 9 -1 985.596
    3 9 1 986.123
    -3 9 -1 1005.44
    3 9 1 942.716
    -4 -9 -1 239.676
    4 -9 1 226.837
    -4 -9 -1 197.608
    -4 -9 -1 230.991
    4 -9 1 182.193
    4 -9 1 203.924
    -4 -9 -1 206.785
    -4 -9 -1 230.363
    -4 9 -1 198.158
    4 9 1 225.818
    4 9 1 222.466
    -4 9 -1 190.331
    -4 9 -1 215.97
    5 -9 1 976.485
    5 -9 1 951.905
    5 -9 1 921.069
    -5 -9 -1 937.1
    -5 -9 -1 928.591
    -5 -9 -1 887.574
    5 9 1 1000.23
    -5 9 -1 950.768
    -5 9 -1 993.087
    5 9 1 983.22
    -5 9 -1 920.769
    6 -9 1 265.222
    -6 -9 -1 231.283
    -6 -9 -1 232.706
    6 -9 1 244.609
    6 -9 1 278.38
    -6 -9 -1 260.767
    -6 9 -1 283.926
    6 9 1 258.889
    -6 9 -1 257.491
    -6 9 -1 297.611
    7 -9 1 321.56
    -7 -9 -1 310.546
    7 -9 1 300.171
    -7 -9 -1 276.467
    -7 -9 -1 305.71
    7 -9 1 326.649
    -7 -9 -1 296.627
    -7 9 -1 291.093
    7 9 1 312.707
    -7 9 -1 286.604
    -8 -9 -1 17.237
    -8 -9 -1 72.1026
    8 -9 1 57.5825
    -8 -9 -1 31.699
    8 9 1 78.419
    -8 9 -1 32.375
    -8 9 -1 48.2311
    -8 -10 1 85.7007
    8 -10 -1 111.343
    -8 -10 1 81.9555
    8 -10 -1 84.7678
    8 -10 -1 113.187
    -8 -10 1 116.923
    -8 10 1 83.8281
    -8 10 1 97.0731
    -8 10 1 97.2163
    8 10 -1 81.7345
    7 -10 -1 302.621
    7 -10 -1 340.404
    -7 -10 1 240.787
    -7 -10 1 299.247
    -7 -10 1 299.369
    7 -10 -1 282.755
    -7 10 1 277.478
    -7 10 1 299.817
    7 10 -1 245.956
    -7 10 1 259.877
    7 10 -1 237.036
    -6 -10 1 197.814
    6 -10 -1 208.254
    6 -10 -1 230.983
    -6 -10 1 220.261
    -6 -10 1 278.54
    6 -10 -1 229.096
    6 10 -1 216.176
    6 10 -1 245.539
    -6 10 1 241.494
    -6 10 1 233.86
    -6 10 1 264.098
    5 -10 -1 179.134
    -5 -10 1 201.098
    -5 -10 1 204.015
    -5 -10 1 223.221
    5 -10 -1 205.465
    5 -10 -1 174.312
    -5 -10 1 193.895
    -5 10 1 176.716
    -5 10 1 184.198
    5 10 -1 204.282
    -5 10 1 172.941
    5 10 -1 192.241
    -4 -10 1 223.992
    4 -10 -1 236.732
    4 -10 -1 223.896
    4 -10 -1 222.805
    -4 -10 1 167.754
    -4 10 1 210.004
    -4 10 1 204.925
    4 10 -1 225.577
    4 10 -1 214.576
    -4 10 1 201.466
    3 -10 -1 273.899
    3 -10 -1 269.607
    -3 -10 1 204.117
    -3 -10 1 191.132
    3 -10 -1 281.085
    -3 -10 1 280.39
    3 10 -1 260.598
    3 10 -1 272.412
    -3 10 1 248.713
    -3 10 1 265.096
    3 10 -1 300.641
    -3 10 1 275.417
    -2 -10 1 867.277
    -2 -10 1 824.568
    2 -10 -1 808.926
    2 -10 -1 818.091
    2 -10 -1 795.338
    -2 10 1 799.868
    2 10 -1 827.497
    2 10 -1 832.808
    -2 10 1 794.547
    -2 10 1 788.515
    1 -10 -1 599.399
    1 -10 -1 584.914
    -1 -10 1 635.276
    1 -10 -1 566.215
    -1 -10 1 591.909
    -1 10 1 553.76
    1 10 -1 563.991
    -1 10 1 565.66
    1 10 -1 615.143
    -1 10 1 576.015
    0 -10 -1 1054.6
    0 -10 1 934.838
    0 -10 -1 995.065
    0 -10 1 1052.28
    0 10 1 1121.32
    0 10 -1 1020.76
    0 10 1 987.302
    0 10 -1 1122.21
    0 10 1 1119.54
    -1 -10 -1 1562.51
    -1 -10 -1 1583.7
    1 -10 1 1528.62
    1 -10 1 1565.85
    1 -10 1 1613.89
    -1 10 -1 1608.97
    -1 10 -1 1639.99
    1 10 1 1620.68
    1 10 1 1657.45
    1 10 1 1591.85
    2 -10 1 532.222
    2 -10 1 564.595
    2 -10 1 583.413
    -2 -10 -1 573.062
    -2 -10 -1 619.21
    -2 10 -1 594.104
    2 10 1 603.492
    -2 10 -1 607.374
    -2 10 -1 529.29
    2 10 1 562.574
    2 10 1 626.97
    3 -10 1 493.291
    -3 -10 -1 522.435
    3 -10 1 494.905
    -3 -10 -1 512.677
    3 -10 1 513.805
    -3 10 -1 515.063
    3 10 1 524.573
    -3 10 -1 528.528
    3 10 1 498.154
    -3 10 -1 502.839
    3 10 1 518.476
    4 -10 1 582.163
    -4 -10 -1 632.483
    -4 -10 -1 599.903
    4 -10 1 627.314
    4 -10 1 586.148
    -4 -10 -1 575.057
    -4 -10 -1 613.229
    4 10 1 584.03
    4 10 1 638.516
    -4 10 -1 573.503
    -4 10 -1 635.045
    -4 10 -1 599.878
    5 -10 1 196.815
    -5 -10 -1 221.917
    5 -10 1 260.525
    -5 -10 -1 225.425
    5 -10 1 222.049
    -5 -10 -1 199.501
    5 10 1 204.128
    -5 10 -1 210.747
    5 10 1 240.428
    -5 10 -1 212.203
    -5 10 -1 237.832
    6 -10 1 125.329
    6 -10 1 151.637
    6 -10 1 119.426
    -6 -10 -1 141.011
    -6 -10 -1 133.484
    -6 -10 -1 127.274
    -6 10 -1 103.861
    6 10 1 105.301
    6 10 1 118.035
    -6 10 -1 103.754
    -6 10 -1 103.152
    7 -10 1 39.33
    -7 -10 -1 31.1191
    7 -10 1 40.8415
    -7 -10 -1 68.4268
    -7 -10 -1 48.6499
    7 -10 1 30.6655
    -7 -10 -1 18.1976
    7 10 1 49.5043
    -7 10 -1 30.9265
    -7 10 -1 39.4638
    -8 -11 1 23.8207
    8 -11 -1 9.25684
    8 -11 -1 0.87663
    -8 -11 1 16.5918
    8 -11 -1 2.70814
    -8 -11 1 15.1205
    -8 11 1 11.3
    -8 11 1 7.18882
    -8 11 1 7.59836
    -7 -11 1 400.751
    -7 -11 1 369.873
    7 -11 -1 380.392
    7 -11 -1 336.82
    -7 -11 1 298.542
    7 -11 -1 374.828
    -7 11 1 366.459
    -7 11 1 396.362
    -7 11 1 345.879
    7 11 -1 387.754
    -6 -11 1 163.925
    6 -11 -1 180.19
    6 -11 -1 191.381
    6 -11 -1 175.397
    -6 -11 1 175.245
    -6 -11 1 189.361
    -6 11 1 159.169
    6 11 -1 154.419
    6 11 -1 124.719
    -6 11 1 155.73
    -6 11 1 198.022
    5 -11 -1 816.089
    5 -11 -1 869.047
    -5 -11 1 814.812
    5 -11 -1 831.379
    -5 -11 1 825.445
    -5 -11 1 816.378
    -5 11 1 848.907
    5 11 -1 873.431
    -5 11 1 870.899
    -5 11 1 781.669
    4 -11 -1 260.188
    -4 -11 1 236.322
    4 -11 -1 274.926
    4 -11 -1 259.125
    -4 -11 1 258.575
    4 11 -1 198.935
    -4 11 1 233.821
    4 11 -1 264.15
    -4 11 1 253.947
    4 11 -1 233.302
    -4 11 1 238.617
    3 -11 -1 1008.2
    -3 -11 1 996.577
    3 -11 -1 962.699
    -3 -11 1 957.861
    -3 -11 1 1051.38
    3 -11 -1 994.794
    3 11 -1 1043.68
    -3 11 1 1059.44
    -3 11 1 960.289
    3 11 -1 963.589
    -3 11 1 1038.3
    -2 -11 1 297.018
    2 -11 -1 298.194
    2 -11 -1 255.158
    -2 -11 1 274.504
    2 -11 -1 294.982
    -2 11 1 284.821
    -2 11 1 279.067
    2 11 -1 287.695
    -2 11 1 262.376
    2 11 -1 284.199
    -1 -11 1 1050.09
    1 -11 -1 1043.74
    1 -11 -1 1032.92
    -1 -11 1 1049.37
    1 -11 -1 989.062
    -1 11 1 979.894
    1 11 -1 1080.68
    -1 11 1 991.194
    1 11 -1 1053.47
    -1 11 1 1046.09
    0 -11 -1 388.966
    0 -11 1 309.075
    0 -11 1 357.813
    0 -11 -1 353.705
    0 11 -1 312.609
    0 11 -1 350.942
    0 11 1 354.472
    0 11 1 342.324
    -1 -11 -1 274.894
    -1 -11 -1 278.385
    1 -11 1 271.024
    1 -11 1 270.384
    1 -11 1 249.003
    -1 11 -1 271.892
    -1 11 -1 266.545
    1 11 1 286.362
    1 11 1 277.4
    2 -11 1 393.459
    -2 -11 -1 404.83
    2 -11 1 403.286
    -2 -11 -1 390.077
    2 -11 1 440.273
    2 11 1 410.186
    -2 11 -1 386
    -2 11 -1 384.003
    2 11 1 380.491
    -2 11 -1 413.489
    2 11 1 385.436
    3 -11 1 104.317
    -3 -11 -1 102.278
    3 -11 1 114.073
    3 -11 1 120.675
    -3 -11 -1 116.295
    -3 11 -1 96.2145
    3 11 1 98.3572
    -3 11 -1 111.028
    3 11 1 96.163
    3 11 1 95.0404
    -3 11 -1 96.3983
    -4 -11 -1 703.149
    4 -11 1 670.911
    4 -11 1 717.783
    -4 -11 -1 741.406
    -4 -11 -1 756.651
    -4 -11 -1 676.653
    4 -11 1 719.665
    4 11 1 737.401
    -4 11 -1 728.84
    4 11 1 730.249
    -4 11 -1 701.229
    -4 11 -1 689.026
    -5 -11 -1 135.839
    5 -11 1 112.99
    -5 -11 -1 127.388
    5 -11 1 114.541
    -5 -11 -1 119.467
    5 -11 1 95.176
    -5 11 -1 127.461
    5 11 1 114.467
    5 11 1 134.883
    -5 11 -1 112.027
    -5 11 -1 88.5437
    -6 -11 -1 427.495
    6 -11 1 439.692
    6 -11 1 411.731
    6 -11 1 438.877
    -6 -11 -1 442.093
    -6 -11 -1 425.923
    -6 11 -1 431.4
    6 11 1 427.457
    6 11 1 402.966
    -6 11 -1 443.711
    -6 11 -1 460.602
    -7 -11 -1 60.3114
    -7 -11 -1 53.5322
    7 -11 1 63.4175
    -7 -11 -1 22.9989
    7 -11 1 40.5142
    7 -11 1 64.7647
    -7 11 -1 51.2869
    -7 11 -1 67.2703
    7 11 1 34.2174
    8 -12 -1 116.114
    8 -12 -1 121.357
    -8 -12 1 77.1137
    -8 -12 1 96.9087
    8 -12 -1 132.838
    -8 -12 1 71.8379
    8 12 -1 122.338
    -8 12 1 115.207
    -8 12 1 80.4623
    -8 12 1 107.853
    -7 -12 1 71.6615
    7 -12 -1 55.8129
    -7 -12 1 58.692
    7 -12 -1 44.7412
    7 -12 -1 62.758
    -7 -12 1 83.6071
    -7 12 1 68.7186
    7 12 -1 76.7887
    -7 12 1 52.5977
    -7 12 1 52.9168
    6 -12 -1 141.239
    -6 -12 1 160.216
    6 -12 -1 125.576
    -6 -12 1 122.346
    6 -12 -1 160.051
    -6 -12 1 136.268
    -6 12 1 183.338
    -6 12 1 179.009
    6 12 -1 203.272
    -6 12 1 191.541
    -5 -12 1 83.8942
    5 -12 -1 104.092
    -5 -12 1 124.842
    5 -12 -1 118.419
    -5 -12 1 138.311
    5 -12 -1 145.239
    5 12 -1 127.108
    -5 12 1 133.713
    -5 12 1 105.706
    -5 12 1 111.017
    4 -12 -1 121.561
    -4 -12 1 168.942
    4 -12 -1 169.942
    -4 -12 1 124.433
    4 -12 -1 169.562
    -4 12 1 174.774
    -4 12 1 143.424
    -4 12 1 169.753
    4 12 -1 158.275
    4 12 -1 177.363
    3 -12 -1 238.943
    -3 -12 1 233.982
    3 -12 -1 233.366
    3 -12 -1 229.039
    -3 12 1 226.532
    -3 12 1 220.37
    3 12 -1 223.458
    -3 12 1 219.318
    3 12 -1 240.326
    -2 -12 1 124.79
    -2 -12 1 120.186
    2 -12 -1 106.046
    2 -12 -1 111.161
    2 -12 -1 103.21
    -2 12 1 124.439
    2 12 -1 97.6615
    -2 12 1 83.5911
    2 12 -1 109.843
    -2 12 1 77.2539
    1 -12 -1 805.632
    -1 -12 1 781.876
    1 -12 -1 776.075
    -1 -12 1 768.674
    1 -12 -1 771.738
    1 12 -1 769.04
    -1 12 1 786.905
    -1 12 1 815.438
    -1 12 1 796.925
    1 12 -1 751.778
    0 -12 1 703.204
    0 -12 -1 678.312
    0 -12 -1 674.608
    0 -12 1 714.423
    0 12 -1 726.663
    0 12 -1 669.959
    0 12 1 725.657
    0 12 1 643.807
    1 -12 1 182.325
    1 -12 1 191.606
    1 -12 1 210.211
    -1 -12 -1 211.681
    -1 -12 -1 214.255
    -1 12 -1 185.524
    -1 12 -1 191.677
    1 12 1 194.728
    1 12 1 217.574
    2 -12 1 730.396
    2 -12 1 803.037
    -2 -12 -1 808.268
    -2 -12 -1 772.58
    2 -12 1 782.869
    -2 12 -1 790.901
    2 12 1 748.475
    2 12 1 775.405
    -2 12 -1 764.139
    2 12 1 733.645
    -3 -12 -1 364.948
    3 -12 1 365.623
    3 -12 1 379.617
    3 -12 1 362.043
    -3 -12 -1 337.469
    -3 12 -1 383.337
    3 12 1 326.669
    -3 12 -1 315.844
    3 12 1 373.885
    3 12 1 299.433
    -3 12 -1 396.819
    4 -12 1 202.008
    -4 -12 -1 215.765
    -4 -12 -1 227.288
    4 -12 1 204.987
    4 -12 1 198.562
    -4 -12 -1 226.592
    4 12 1 153.364
    4 12 1 193.715
    -4 12 -1 200.455
    -4 12 -1 197.79
    -4 12 -1 207.594
    5 -12 1 249.051
    -5 -12 -1 219.023
    -5 -12 -1 296.49
    5 -12 1 243.441
    5 -12 1 230.425
    -5 -12 -1 263.375
    5 12 1 199.339
    -5 12 -1 244.805
    5 12 1 260.549
    -5 12 -1 256.017
    -5 12 -1 227.893
    6 -12 1 115.187
    -6 -12 -1 60.5581
    -6 -12 -1 62.5753
    6 -12 1 90.4895
    6 -12 1 63.1988
    -6 -12 -1 88.1495
    6 12 1 48.8485
    6 12 1 61.5584
    -6 12 -1 73.2272
    -6 12 -1 83.0536
    -6 12 -1 87.9575
    -7 -12 -1 60.2846
    -7 -12 -1 35.5158
    7 -12 1 43.3826
    7 -12 1 24.6972
    -7 -12 -1 57.8072
    7 -12 1 43.5878
    -7 12 -1 34.2816
    -7 12 -1 16.0653
    -7 -13 1 47.3177
    -7 -13 1 27.4777
    7 -13 -1 27.1546
    -7 -13 1 9.81012
    7 -13 -1 43.1221
    7 -13 -1 22.0344
    7 13 -1 43.0267
    -7 13 1 44.7642
    -7 13 1 38.4155
    -7 13 1 30.436
    6 -13 -1 430.886
    -6 -13 1 360.262
    6 -13 -1 344.818
    -6 -13 1 361.592
    -6 -13 1 358.566
    6 -13 -1 361.785
    6 13 -1 371.984
    -6 13 1 372.195
    -6 13 1 433.815
    -6 13 1 359.22
    5 -13 -1 18.2175
    -5 -13 1 26.8641
    5 -13 -1 10.2495
    -5 -13 1 26.3741
    5 -13 -1 15.894
    -5 13 1 13.0582
    -5 13 1 13.0496
    5 13 -1 21.5131
    -5 13 1 29.1833
    -4 -13 1 686.087
    -4 -13 1 818.341
    4 -13 -1 706.683
    4 -13 -1 740.771
    4 -13 -1 703.194
    4 13 -1 738.272
    -4 13 1 667.711
    -4 13 1 722.723
    4 13 -1 718.335
    -4 13 1 697.852
    -3 -13 1 218.497
    3 -13 -1 259.003
    -3 -13 1 247.708
    -3 -13 1 270.7
    3 -13 -1 246.46
    3 -13 -1 281.619
    -3 13 1 272.958
    3 13 -1 284.103
    3 13 -1 273.182
    -3 13 1 272.458
    -3 13 1 249.088
    -2 -13 1 236.017
    2 -13 -1 211.097
    -2 -13 1 276.818
    2 -13 -1 245.202
    2 -13 -1 236.048
    -2 13 1 220.201
    2 13 -1 235.692
    -2 13 1 223.003
    2 13 -1 201.765
    -2 13 1 224.27
    -1 -13 1 220.75
    -1 -13 1 238.996
    1 -13 -1 198.068
    1 -13 -1 219.406
    1 -13 -1 205.019
    -1 13 1 206.283
    1 13 -1 222.542
    -1 13 1 206.815
    1 13 -1 190.634
    -1 13 1 184.965
    0 -13 1 540.003
    0 -13 1 542.59
    0 -13 -1 522.144
    0 -13 -1 492.528
    0 13 -1 499.92
    0 13 1 548.412
    0 13 -1 546.479
    0 13 1 523.027
    -1 -13 -1 139.634
    1 -13 1 147.441
    1 -13 1 98.5707
    -1 -13 -1 108.223
    1 13 1 126.703
    -1 13 -1 145.104
    -1 13 -1 92.9706
    1 13 1 115.032
    -2 -13 -1 135.414
    2 -13 1 161.665
    -2 -13 -1 147.094
    2 -13 1 124.245
    2 13 1 149.695
    2 13 1 136.923
    -2 13 -1 120.328
    -2 13 -1 137.179
    3 -13 1 238.18
    3 -13 1 259.053
    -3 -13 -1 266.503
    -3 -13 -1 257.613
    3 -13 1 239.652
    -3 13 -1 239.37
    3 13 1 231.108
    -3 13 -1 245.784
    3 13 1 222.355
    -3 13 -1 237.488
    4 -13 1 13.0813
    4 -13 1 6.30525
    4 -13 1 12.2248
    -4 -13 -1 12.5771
    4 13 1 23.5966
    -4 13 -1 11.2187
    -4 13 -1 26.7869
    -4 13 -1 8.65894
    5 -13 1 321.995
    -5 -13 -1 258.69
    -5 -13 -1 292.374
    -5 -13 -1 301.477
    5 -13 1 303.743
    5 -13 1 289.277
    -5 13 -1 283.107
    -5 13 -1 288.014
    -5 13 -1 254.5
    5 13 1 287.395
    -6 -13 -1 11.5099
    6 -13 1 -2.8634
    -6 -13 -1 11.0151
    6 -13 1 13.6829
    -6 -13 -1 23.8239
    6 -13 1 19.0544
    -6 13 -1 12.1255
    -6 13 -1 22.5329
    6 13 1 15.2632
    -6 13 -1 14.1962
    7 -14 -1 13.4539
    -7 -14 1 28.8386
    7 -14 -1 27.909
    7 -14 -1 18.338
    -7 -14 1 28.7003
    -7 -14 1 17.4598
    -7 14 1 28.565
    -7 14 1 33.7983
    -7 14 1 33.9786
    7 14 -1 27.2323
    6 -14 -1 48.5676
    6 -14 -1 33.1634
    -6 -14 1 42.4832
    -6 -14 1 26.9684
    6 -14 -1 21.4449
    -6 -14 1 43.1524
    6 14 -1 48.1536
    -6 14 1 31.7092
    -6 14 1 40.0642
    -6 14 1 32.3198
    5 -14 -1 23.0699
    5 -14 -1 17.433
    -5 -14 1 15.2118
    5 -14 -1 31.2164
    5 14 -1 33.7135
    -5 14 1 28.7777
    -5 14 1 18.2766
    -5 14 1 36.5528
    4 -14 -1 76.994
    4 -14 -1 109.419
    4 -14 -1 79.5652
    -4 -14 1 86.9841
    -4 -14 1 161.601
    4 14 -1 115.595
    -4 14 1 77.1027
    -4 14 1 100.725
    -4 14 1 98.2579
    4 14 -1 123.02
    -3 -14 1 89.6739
    3 -14 -1 132.993
    3 -14 -1 113.419
    -3 -14 1 79.8563
    -3 -14 1 134.426
    3 14 -1 123.395
    3 14 -1 116.299
    -3 14 1 113.395
    -3 14 1 107.478
    -3 14 1 125.464
    -2 -14 1 83.0311
    2 -14 -1 88.3799
    -2 -14 1 95.0268
    2 -14 -1 95.9452
    2 14 -1 77.3549
    -2 14 1 73.9344
    2 14 -1 113.351
    -2 14 1 95.6205
    -2 14 1 74.3196
    -1 -14 1 168.117
    -1 -14 1 125.605
    1 -14 -1 187.151
    1 -14 -1 165.399
    1 14 -1 168.787
    1 14 -1 180.247
    -1 14 1 201.069
    -1 14 1 166.624
    0 -14 -1 116.603
    0 -14 -1 126.325
    0 -14 1 137.217
    0 -14 1 150.739
    0 14 1 101.742
    0 14 1 156.753
    0 14 -1 121.16
    0 14 -1 124.201
    1 -14 1 228.236
    -1 -14 -1 227.538
    -1 -14 -1 225.645
    1 -14 1 263.489
    -1 14 -1 232.026
    -1 14 -1 237.732
    1 14 1 291.509
    1 14 1 249.292
    2 -14 1 230.602
    2 -14 1 259.916
    -2 -14 -1 243.447
    -2 -14 -1 233.588
    -2 14 -1 253.985
    2 14 1 264.481
    2 14 1 260.459
    -2 14 -1 263.729
    3 -14 1 281.007
    -3 -14 -1 299.323
    -3 -14 -1 274.904
    3 -14 1 293.189
    3 14 1 298.79
    -3 14 -1 272.525
    3 14 1 290.084
    -3 14 -1 278.512
    4 -14 1 69.1534
    4 -14 1 78.0267
    -4 -14 -1 69.831
    -4 14 -1 71.6787
    4 14 1 59.3658
    -4 14 -1 82.2114
    -4 14 -1 76.1453
    5 -14 1 89.0002
    -5 -14 -1 104.536
    5 -14 1 139.101
    -5 -14 -1 101.226
    -5 -14 -1 95.0703
    -5 14 -1 109.913
    -5 14 -1 108.446
    5 14 1 92.151
    -5 14 -1 103.273
    -6 -14 -1 41.4751
    6 -14 1 42.3699
    -6 -14 -1 19.9841
    6 -14 1 36.4207
    -6 -14 -1 18.4147
    -6 14 -1 23.7978
    -6 14 -1 33.9959
    -6 14 -1 22.6045
    6 14 1 31.0549
    -6 -15 1 25.3068
    -6 -15 1 9.25732
    -6 -15 1 -0.5094
    6 -15 -1 13.216
    6 -15 -1 1.02231
    6 15 -1 3.3844
    -6 15 1 11.5088
    -6 15 1 6.62712
    -6 15 1 7.39985
    5 -15 -1 240.121
    5 -15 -1 249.658
    -5 -15 1 197.499
    -5 15 1 236.095
    5 15 -1 250.378
    -5 15 1 253.22
    -5 15 1 258.012
    4 -15 -1 12.0594
    -4 -15 1 18.9208
    4 -15 -1 7.84836
    -4 -15 1 11.3018
    4 15 -1 9.76828
    -4 15 1 7.26938
    4 15 -1 12.2353
    -4 15 1 8.72726
    -4 15 1 10.1355
    3 -15 -1 266.577
    -3 -15 1 224.192
    3 -15 -1 229.077
    -3 -15 1 250.061
    -3 -15 1 225.479
    3 15 -1 259.828
    -3 15 1 239.572
    -3 15 1 242.168
    3 15 -1 216.791
    -3 15 1 227.408
    -2 -15 1 79.3083
    2 -15 -1 91.6168
    -2 -15 1 105.09
    2 -15 -1 122.394
    2 15 -1 103.918
    2 15 -1 91.3323
    -2 15 1 81.471
    -2 15 1 110.658
    -2 15 1 84.5434
    1 -15 -1 190.268
    -1 -15 1 173.023
    1 -15 -1 195.535
    -1 -15 1 240.635
    1 15 -1 220.643
    -1 15 1 201.137
    1 15 -1 167.908
    -1 15 1 187.866
    0 -15 -1 99.9644
    0 -15 -1 104.647
    0 -15 1 127.809
    0 -15 1 85.8392
    0 15 -1 79.6247
    0 15 -1 87.3184
    0 15 1 74.985
    0 15 1 92.8108
    1 -15 1 198.626
    -1 -15 -1 179.194
    1 -15 1 173.318
    -1 -15 -1 171.334
    1 15 1 189.141
    1 15 1 186.91
    -1 15 -1 184.263
    -1 15 -1 214.036
    2 -15 1 63.1008
    2 -15 1 113.611
    -2 -15 -1 84.4735
    -2 -15 -1 80.7647
    -2 15 -1 89.1758
    -2 15 -1 78.7721
    2 15 1 65.3758
    2 15 1 85.7001
    3 -15 1 0.27728
    -3 -15 -1 13.9322
    -3 -15 -1 9.85749
    3 -15 1 -3.7746
    -3 15 -1 7.84467
    3 15 1 8.65521
    3 15 1 17.1558
    -3 15 -1 7.2788
    4 -15 1 105.107
    4 -15 1 108.344
    -4 -15 -1 117.074
    -4 15 -1 74.5614
    4 15 1 120.379
    -4 15 -1 111.034
    -5 -15 -1 1.69504
    -5 -15 -1 7.68918
    5 -15 1 -4.6229
    -5 -15 -1 17.7121
    5 -15 1 6.69741
    5 15 1 9.52402
    -5 15 -1 2.25028
    -5 15 -1 1.49876
    5 -16 -1 20.0942
    5 -16 -1 34.3179
    -5 -16 1 41.7639
    -5 16 1 37.5942
    -5 16 1 24.4013
    -5 16 1 31.9613
    5 16 -1 24.7519
    -4 -16 1 26.4857
    4 -16 -1 10.4565
    -4 -16 1 5.60242
    4 -16 -1 10.5899
    -4 16 1 5.43305
    4 16 -1 10.1005
    -4 16 1 20.3705
    4 16 -1 10.5187
    -4 16 1 3.05305
    -3 -16 1 35.3725
    3 -16 -1 43.7611
    -3 -16 1 39.3422
    3 -16 -1 26.3257
    -3 16 1 26.7041
    -3 16 1 30.6397
    -3 16 1 27.3627
    3 16 -1 39.3558
    3 16 -1 31.6285
    2 -16 -1 174.022
    -2 -16 1 202.781
    -2 -16 1 165.33
    2 -16 -1 142.668
    2 16 -1 196.955
    -2 16 1 155.761
    -2 16 1 184.303
    2 16 -1 127.521
    1 -16 -1 15.5866
    1 -16 -1 26.3947
    -1 -16 1 26.079
    -1 -16 1 11.9804
    -1 16 1 12.8633
    -1 16 1 12.5282
    1 16 -1 12.3948
    1 16 -1 12.3491
    0 -16 1 40.6385
    0 -16 1 35.0077
    0 -16 -1 40.6604
    0 -16 -1 36.5888
    0 16 -1 45.2375
    0 16 1 30.904
    0 16 -1 39.9929
    0 16 1 45.0494
    -1 -16 -1 200.984
    1 -16 1 190.408
    1 -16 1 153.184
    -1 -16 -1 192.854
    -1 16 -1 132.907
    1 16 1 157.222
    1 16 1 152.448
    -1 16 -1 155.885
    -2 -16 -1 4.75327
    2 -16 1 16.5367
    -2 -16 -1 37.2865
    2 -16 1 28.295
    -2 16 -1 29.5716
    2 16 1 23.9905
    2 16 1 16.5928
    -2 16 -1 22.4957
    -3 -16 -1 40.0907
    3 -16 1 43.6033
    3 -16 1 22.9659
    -3 -16 -1 41.5408
    -3 -16 -1 47.4381
    3 16 1 39.2981
    3 16 1 52.3487
    -3 16 -1 30.2673
    -3 16 -1 31.6347
    4 -16 1 98.0398
    -4 -16 -1 72.5807
    4 -16 1 136.435
    4 16 1 80.1468
    -4 16 -1 110.613
    -4 16 -1 115.925
    -4 -17 1 96.0993
    -4 -17 1 75.0756
    4 -17 -1 89.1528
    4 -17 -1 105.987
    -4 17 1 81.7323
    -4 17 1 68.5044
    4 17 -1 86.5006
    -4 17 1 91.8937
    4 17 -1 112.791
    -3 -17 1 25.4299
    -3 -17 1 11.717
    3 -17 -1 21.3252
    3 -17 -1 25.7386
    -3 17 1 23.3423
    3 17 -1 23.3091
    -3 17 1 22.7481
    -3 17 1 17.4525
    3 17 -1 31.7957
    -2 -17 1 81.3207
    2 -17 -1 72.0669
    2 -17 -1 56.9653
    -2 -17 1 104.334
    -2 17 1 83.9623
    2 17 -1 93.3934
    2 17 -1 75.5243
    -2 17 1 86.8846
    -1 -17 1 29.2146
    -1 -17 1 41.6613
    1 -17 -1 28.3384
    1 -17 -1 27.8217
    -1 17 1 13.0067
    1 17 -1 37.7019
    1 17 -1 23.9914
    -1 17 1 31.4532
    0 -17 1 52.5385
    0 -17 -1 44.7179
    0 -17 -1 61.1833
    0 -17 1 21.8147
    0 17 1 46.9264
    0 17 -1 27.1518
    0 17 1 41.7695
    0 17 -1 43.3834
    -1 -17 -1 24.7932
    1 -17 1 40.1052
    1 -17 1 16.9683
    -1 -17 -1 40.3043
    -1 17 -1 58.2205
    1 17 1 42.3401
    -1 17 -1 26.0953
    1 17 1 27.0702
    2 -17 1 51.5127
    2 -17 1 46.5114
    -2 -17 -1 41.7673
    -2 -17 -1 34.1851
    -2 17 -1 30.5882
    -2 17 -1 44.4075
    2 17 1 49.9961
    2 17 1 36.0717
    -3 -17 -1 46.0615
    3 -17 1 64.043
    -3 -17 -1 55.3402
    3 -17 1 50.727
    3 17 1 63.5225
    -3 17 -1 17.9577
    3 17 1 34.0234
    -3 17 -1 41.7006
    3 -18 -1 0.22068
    3 -18 -1 -7.7823
    -3 -18 1 -4.6412
    -3 -18 1 0.9548
    3 18 -1 -1.2492
    -3 18 1 3.87899
    -3 18 1 -0.7765
    3 18 -1 13.764
    -2 -18 1 20.0139
    2 -18 -1 7.27791
    2 -18 -1 10.1188
    -2 -18 1 11.8442
    -2 -18 1 3.99803
    2 18 -1 12.9512
    -2 18 1 14.7091
    -2 18 1 13.4897
    2 18 -1 14.8842
    -1 -18 1 15.1231
    1 -18 -1 29.9965
    -1 -18 1 16.6421
    1 -18 -1 -1.4442
    1 18 -1 11.1924
    -1 18 1 10.9859
    -1 18 1 17.1101
    1 18 -1 21.9235
    0 -18 1 0.7628
    0 -18 1 18.5589
    0 -18 -1 1.26591
    0 -18 -1 4.69697
    0 18 1 2.6608
    0 18 -1 0.8445
    0 18 1 4.02203
    0 18 -1 9.31443
    -1 -18 -1 -7.6251
    -1 -18 -1 -2.3823
    1 -18 1 -9.3741
    1 -18 1 6.72661
    1 18 1 3.46803
    1 18 1 0.91653
    -1 18 -1 1.97325
    -1 18 -1 0.69949
    2 -18 1 -1.244
    -2 -18 -1 -10.781
    2 -18 1 0.11326
    -2 -18 -1 -3.6185
    -2 18 -1 4.71131
    2 18 1 3.65598
    -2 18 -1 0.80936
    2 18 1 9.72235
    -1 -19 1 23.6711
    1 -19 -1 -0.9302
    -1 -19 1 0.28819
    1 -19 -1 6.75123
    -1 19 1 1.37613
    1 19 -1 20.5032
    -1 19 1 14.5754
    0 -19 -1 6.49048
    0 -19 1 -1.5397
    0 -19 1 -0.3422
    0 -19 -1 -11.386
    0 19 -1 -0.8206
    0 19 1 -3.6423
    0 19 1 7.66781
    -10 0 2 199.946
    -10 0 2 178.644
    10 0 -2 240.966
    -10 0 2 218.248
    -10 0 2 250.872
    -9 0 2 146.247
    -9 0 2 136.659
    -9 0 2 175.081
    -9 0 2 120.665
    9 0 -2 131.545
    -8 0 2 364.716
    8 0 -2 357.232
    8 0 -2 286.534
    -8 0 2 384.83
    -8 0 2 382.95
    -8 0 2 358.263
    -7 0 2 984.933
    -7 0 2 1083
    -7 0 2 1016.53
    7 0 -2 967.243
    -7 0 2 1010.74
    -7 0 2 971.371
    -6 0 2 1926.01
    -6 0 2 1911.65
    -6 0 2 1879.1
    -6 0 2 1972.78
    6 0 -2 1956.26
    -6 0 2 1936.61
    -5 0 2 798.782
    -5 0 2 767.318
    -5 0 2 800.125
    -5 0 2 793.46
    5 0 -2 742.904
    -5 0 2 855.396
    -4 0 2 2291.27
    4 0 -2 2295.57
    -4 0 2 2208.32
    -4 0 2 2061.65
    -4 0 2 2095.63
    -4 0 2 2201.88
    -3 0 2 789.948
    -3 0 2 834.276
    -3 0 2 844.202
    -3 0 2 907.722
    -3 0 2 830
    -2 0 2 53.5191
    -2 0 2 41.4098
    -2 0 2 58.9171
    -2 0 2 54.9996
    -1 0 2 2740.02
    -1 0 2 2692.62
    -1 0 2 2395.98
    1 0 -2 2609.35
    0 0 2 16.5126
    0 0 2 13.6006
    0 0 -2 24.0262
    0 0 2 19.4269
    0 0 -2 23.0058
    0 0 -2 24.5448
    1 0 2 2014.51
    -1 0 -2 1901.58
    1 0 2 1949.13
    -1 0 -2 1931.45
    -1 0 -2 1911.37
    -2 0 -2 1471.85
    -2 0 -2 1501.98
    2 0 2 1457.99
    2 0 2 1447.48
    -2 0 -2 1480.7
    -3 0 -2 1863.73
    -3 0 -2 1849.72
    3 0 2 2026.03
    -3 0 -2 1823
    3 0 2 2000.12
    -3 0 -2 1888.9
    -4 0 -2 1793.34
    -4 0 -2 1783.19
    -4 0 -2 1765.35
    -4 0 -2 1731.31
    4 0 2 1773.79
    4 0 2 1761.28
    -5 0 -2 1244.06
    -5 0 -2 1206.72
    -5 0 -2 1204.1
    5 0 2 1262.37
    5 0 2 1287.33
    -5 0 -2 1236.43
    -6 0 -2 135.554
    -6 0 -2 155.034
    -6 0 -2 134.96
    6 0 2 128.629
    -7 0 -2 212.825
    -7 0 -2 220.424
    -7 0 -2 213.485
    7 0 2 226.213
    -8 0 -2 68.5061
    8 0 2 53.532
    -8 0 -2 82.9113
    -8 0 -2 69.4658
    -10 -1 2 64.7192
    -10 -1 2 70.5987
    -10 -1 2 113.796
    -10 -1 2 67.5799
    10 -1 -2 71.934
    -10 1 2 71.8963
    10 1 -2 50.0128
    -10 1 2 77.5647
    -10 1 2 51.5518
    -9 -1 2 192.513
    -9 -1 2 165.271
    -9 -1 2 176.473
    -9 -1 2 138.601
    9 -1 -2 182.369
    -9 1 2 201.843
    9 1 -2 199.553
    -9 1 2 210.51
    -9 1 2 180.265
    -9 1 2 167.7
    8 -1 -2 86.148
    -8 -1 2 91.2314
    -8 -1 2 106.889
    8 -1 -2 56.8704
    8 -1 -2 99.8031
    -8 -1 2 114.905
    -8 -1 2 103.466
    -8 1 2 126.251
    8 1 -2 86.2594
    -8 1 2 115.908
    -8 1 2 137.494
    -8 1 2 149.931
    -7 -1 2 71.6599
    -7 -1 2 51.6688
    -7 -1 2 77.261
    7 -1 -2 67.5066
    -7 -1 2 76.1371
    -7 -1 2 75.7309
    -7 1 2 75.5889
    -7 1 2 57.3631
    7 1 -2 68.9878
    -7 1 2 65.0317
    -7 1 2 48.6596
    -7 1 2 77.6428
    6 -1 -2 39.907
    -6 -1 2 26.6581
    -6 -1 2 40.4908
    -6 -1 2 37.798
    -6 -1 2 37.2894
    -6 -1 2 36.4084
    -6 1 2 51.2955
    -6 1 2 52.5651
    -6 1 2 39.5371
    -6 1 2 36.576
    -6 1 2 49.6795
    6 1 -2 23.5945
    -5 -1 2 799.779
    -5 -1 2 730.861
    -5 -1 2 763.09
    -5 -1 2 738.903
    -5 -1 2 773.872
    5 -1 -2 776.668
    -5 1 2 788.614
    -5 1 2 779.119
    -5 1 2 761.62
    5 1 -2 845.325
    -5 1 2 802.639
    -5 1 2 781.2
    -4 -1 2 1892.68
    -4 -1 2 1814.31
    -4 -1 2 1894.79
    -4 -1 2 1840.29
    4 -1 -2 1878
    -4 -1 2 1817.63
    -4 1 2 1899.2
    -4 1 2 1801.66
    -4 1 2 1849.56
    4 1 -2 1900.97
    -4 1 2 1930.6
    -4 1 2 1875.34
    -3 -1 2 999.937
    -3 -1 2 995.825
    -3 -1 2 968.57
    -3 -1 2 984.904
    3 1 -2 956.702
    -3 1 2 974.062
    -3 1 2 971.726
    -3 1 2 1002.42
    3 1 -2 997.714
    -3 1 2 1020.88
    -3 1 2 969.398
    -2 -1 2 3934.65
    -2 -1 2 3953.86
    -2 -1 2 4065.6
    -2 -1 2 3977.14
    2 1 -2 4025.32
    -2 1 2 3956.16
    -2 1 2 4013.52
    -2 1 2 3978.16
    1 -1 -2 8969.3
    -1 -1 2 8750.44
    -1 -1 2 8957.78
    -1 -1 2 8347.29
    -1 -1 2 9089.32
    -1 1 2 8718.07
    -1 1 2 8572
    -1 1 2 9132.53
    1 1 -2 9085.22
    -1 1 2 9412.17
    0 -1 2 3064.44
    0 -1 2 3084.28
    0 -1 2 2931.2
    0 -1 -2 3016.52
    0 -1 -2 2979.6
    0 -1 -2 3080.75
    0 1 -2 2971.93
    0 1 -2 2888.38
    0 1 2 3056.62
    0 1 2 2977.64
    0 1 2 3045.57
    -1 -1 -2 793.914
    1 -1 2 851.574
    1 -1 2 823.34
    -1 -1 -2 851.442
    -1 -1 -2 848.26
    -1 1 -2 856.232
    1 1 2 829.226
    -1 1 -2 843.43
    -1 1 -2 821.179
    1 1 2 833.693
    2 -1 2 1420.78
    -2 -1 -2 1464.36
    -2 -1 -2 1490.3
    -2 -1 -2 1449.1
    2 -1 2 1474.91
    -2 -1 -2 1522.43
    -2 1 -2 1476.22
    2 1 2 1447.25
    -2 1 -2 1435.21
    -2 1 -2 1459.21
    2 1 2 1493.13
    -3 -1 -2 261.139
    3 -1 2 203.378
    -3 -1 -2 263.278
    -3 -1 -2 256.627
    3 -1 2 219.478
    -3 -1 -2 269.825
    -3 1 -2 227.46
    3 1 2 205.039
    -3 1 -2 268.678
    -3 1 -2 234.406
    3 1 2 205.486
    -3 1 -2 275.507
    -4 -1 -2 29.6358
    -4 -1 -2 28.3077
    -4 -1 -2 45.8842
    4 -1 2 38.3711
    4 -1 2 34.7884
    -4 -1 -2 45.0862
    4 1 2 28.5102
    4 1 2 43.1054
    -4 1 -2 43.0998
    -4 1 -2 48.526
    -4 1 -2 32.6917
    -4 1 -2 32.0177
    -5 -1 -2 48.1634
    -5 -1 -2 39.5135
    -5 -1 -2 43.0016
    5 -1 2 46.4244
    -5 -1 -2 46.9386
    5 -1 2 39.2731
    -5 1 -2 58.9362
    -5 1 -2 43.3589
    5 1 2 36.078
    -5 1 -2 45.579
    -5 1 -2 40.316
    -6 -1 -2 275.997
    6 -1 2 332.927
    -6 -1 -2 271.324
    -6 -1 -2 277.681
    -6 1 -2 280.649
    -6 1 -2 284.543
    -6 1 -2 281.008
    6 1 2 310.807
    -7 -1 -2 191.775
    7 -1 2 215.231
    -7 -1 -2 151.142
    -7 -1 -2 165.63
    7 1 2 176.426
    -7 1 -2 196.205
    -7 1 -2 174.747
    -7 1 -2 230.924
    8 -1 2 127.455
    -8 -1 -2 122.815
    -8 -1 -2 116.449
    -8 -1 -2 129.548
    -8 1 -2 118.913
    -8 1 -2 96.8318
    8 1 2 112.726
    -10 -2 2 56.9349
    -10 -2 2 23.1023
    -10 -2 2 54.1202
    10 -2 -2 43.056
    -10 -2 2 39.5179
    10 2 -2 12.5719
    -10 2 2 58.885
    -10 2 2 49.6153
    -10 2 2 33.005
    -9 -2 2 310.063
    -9 -2 2 305.082
    -9 -2 2 287.306
    -9 -2 2 281.342
    9 -2 -2 316.854
    -9 2 2 292.307
    -9 2 2 291.128
    -9 2 2 293.71
    9 2 -2 313.744
    8 -2 -2 351.873
    8 -2 -2 294.097
    -8 -2 2 350.465
    -8 -2 2 348.98
    8 -2 -2 316.995
    -8 -2 2 375.735
    -8 -2 2 342.933
    -8 2 2 328.676
    -8 2 2 381.83
    -8 2 2 333.004
    8 2 -2 307.638
    -7 -2 2 919.39
    -7 -2 2 931.645
    -7 -2 2 990.89
    -7 -2 2 1020.73
    7 -2 -2 1089.51
    -7 -2 2 977.223
    -7 2 2 1022.58
    -7 2 2 984.71
    -7 2 2 928.199
    -7 2 2 967.085
    7 2 -2 1008.22
    -6 -2 2 964.437
    -6 -2 2 967.069
    -6 -2 2 985.146
    6 -2 -2 861.396
    -6 -2 2 960.066
    -6 -2 2 938.825
    6 2 -2 796.885
    -6 2 2 898.94
    -6 2 2 929.208
    -6 2 2 893.004
    -6 2 2 897.48
    -6 2 2 883.969
    -5 -2 2 1520.62
    5 -2 -2 1517.9
    -5 -2 2 1511.56
    -5 -2 2 1496.47
    -5 -2 2 1509.02
    -5 -2 2 1549.12
    -5 2 2 1597.45
    5 2 -2 1573.95
    -5 2 2 1534.09
    -5 2 2 1557.53
    -5 2 2 1471.8
    -4 -2 2 753.122
    4 -2 -2 637.64
    -4 -2 2 708.958
    -4 -2 2 756.954
    -4 -2 2 755.961
    -4 2 2 669.88
    4 2 -2 675.605
    -4 2 2 641.656
    -4 2 2 634.821
    -4 2 2 668.672
    -3 -2 2 697.094
    -3 -2 2 649.532
    -3 -2 2 667.69
    -3 -2 2 698.542
    -3 2 2 663.46
    3 2 -2 673.57
    3 2 -2 613.523
    -3 2 2 641.696
    -3 2 2 662.691
    -3 2 2 662.878
    -2 -2 2 773.566
    -2 -2 2 765.096
    -2 -2 2 812.922
    -2 2 2 752.479
    -2 2 2 692.213
    -1 -2 2 5.85391
    -1 -2 2 4.56209
    -1 -2 2 7.40941
    -1 2 2 5.81785
    -1 2 2 10.0087
    -1 2 2 8.01248
    -1 2 2 8.24851
    1 2 -2 5.28597
    -1 2 2 5.7558
    1 2 -2 6.82274
    0 -2 2 2123.67
    0 -2 2 2070.8
    0 -2 2 2056.6
    0 2 -2 2121.96
    0 2 2 2137.37
    0 2 -2 2122.75
    0 2 2 2144.98
    0 2 2 2110.64
    0 2 2 2118.14
    -1 -2 -2 1148.49
    1 -2 2 1145.51
    1 -2 2 1171.07
    -1 -2 -2 1069.75
    -1 -2 -2 1138.69
    1 -2 2 1134.34
    -1 2 -2 1149.22
    -1 2 -2 1160.28
    1 2 2 1138.34
    1 2 2 1132.96
    2 -2 2 1995.55
    -2 -2 -2 2014.81
    2 -2 2 2099.04
    -2 -2 -2 1963.93
    -2 -2 -2 1994.59
    -2 -2 -2 1882.92
    -2 2 -2 2026.92
    2 2 2 2131.64
    -2 2 -2 2008
    2 2 2 2026.6
    3 -2 2 1022.35
    -3 -2 -2 1080.18
    -3 -2 -2 1092.96
    -3 -2 -2 1031.53
    -3 -2 -2 998.815
    3 -2 2 1030.86
    -3 2 -2 1040.65
    3 2 2 1063.93
    -3 2 -2 1045.14
    -3 2 -2 1037.37
    -3 2 -2 1001.2
    3 2 2 991.068
    -4 -2 -2 1642.49
    4 -2 2 1576.67
    -4 -2 -2 1571.58
    -4 -2 -2 1588.83
    4 -2 2 1674.76
    -4 -2 -2 1604.26
    -4 -2 -2 1586.78
    -4 -2 -2 1630.84
    4 2 2 1711.91
    4 2 2 1680.76
    -4 2 -2 1676.98
    -4 2 -2 1611.18
    -4 2 -2 1674.98
    -4 2 -2 1613.58
    -5 -2 -2 510.256
    5 -2 2 496.025
    -5 -2 -2 535.464
    5 -2 2 489.42
    -5 -2 -2 537.283
    -5 -2 -2 481.96
    5 2 2 467.95
    -5 2 -2 499.801
    -5 2 -2 486.98
    -5 2 -2 560.239
    -5 2 -2 504.418
    -6 -2 -2 583.532
    6 -2 2 623.04
    -6 -2 -2 557.025
    -6 -2 -2 582.509
    -6 2 -2 544.184
    -6 2 -2 539.689
    -6 2 -2 603.695
    6 2 2 594.628
    -7 -2 -2 119.555
    -7 -2 -2 101.691
    -7 -2 -2 104.28
    7 -2 2 71.1077
    -7 2 -2 123.288
    7 2 2 92.389
    -7 2 -2 117.627
    -8 -2 -2 108.615
    -8 -2 -2 89.2477
    8 -2 2 89.593
    -8 -2 -2 69.4062
    -8 2 -2 97.0706
    8 2 2 85.2683
    -8 2 -2 87.5622
    -10 -3 2 130.945
    -10 -3 2 85.5059
    -10 -3 2 115.892
    -10 -3 2 123.146
    10 -3 -2 107.325
    -10 3 2 111.354
    10 3 -2 120.064
    -10 3 2 122.045
    -10 3 2 135.447
    9 -3 -2 34.3866
    -9 -3 2 48.2168
    -9 -3 2 67.4838
    -9 -3 2 41.9629
    -9 -3 2 52.4315
    -9 3 2 46.6057
    -9 3 2 72.4962
    9 3 -2 37.6515
    -9 3 2 72.4401
    -8 -3 2 68.4081
    8 -3 -2 77.3502
    -8 -3 2 100.784
    8 -3 -2 79.1236
    -8 -3 2 79.1523
    -8 -3 2 71.1878
    8 -3 -2 75.8745
    -8 3 2 80.1115
    -8 3 2 84.3231
    8 3 -2 72.0503
    -8 3 2 86.1907
    -7 -3 2 86.2536
    7 -3 -2 91.8638
    -7 -3 2 122.928
    -7 -3 2 127.052
    -7 -3 2 94.3168
    7 -3 -2 90.3792
    -7 -3 2 101.186
    -7 3 2 118.182
    -7 3 2 119.941
    7 3 -2 106.876
    -7 3 2 113.86
    6 -3 -2 432.834
    -6 -3 2 403.698
    -6 -3 2 410.49
    -6 -3 2 428.664
    -6 -3 2 395.519
    -6 -3 2 378.825
    6 3 -2 414.192
    -6 3 2 451.943
    -6 3 2 450.699
    -6 3 2 414.094
    -6 3 2 417.65
    5 -3 -2 381.941
    -5 -3 2 367.622
    -5 -3 2 386.717
    -5 -3 2 414.472
    -5 -3 2 390.258
    5 3 -2 358.162
    -5 3 2 373.842
    -5 3 2 395.339
    -5 3 2 413.237
    -5 3 2 376.705
    5 3 -2 396.38
    -4 -3 2 273.357
    4 -3 -2 286.57
    -4 -3 2 242.335
    -4 -3 2 283.287
    -4 -3 2 274.717
    -4 3 2 290.518
    -4 3 2 279.506
    4 3 -2 284.742
    -4 3 2 290.71
    -4 3 2 267.894
    4 3 -2 301.195
    -3 -3 2 5035.81
    -3 -3 2 4915.46
    -3 -3 2 5012.74
    -3 -3 2 5100.64
    3 3 -2 5363.61
    -3 3 2 5232.63
    -3 3 2 5133.12
    -3 3 2 5156.13
    3 3 -2 5410.25
    -3 3 2 5159.97
    -2 -3 2 3290.25
    -2 -3 2 3399.9
    -2 3 2 3332.27
    -2 3 2 3374.14
    -2 3 2 3410.38
    -2 3 2 3346.77
    2 3 -2 3455.33
    2 3 -2 3375.27
    -1 -3 2 333.918
    -1 -3 2 328.477
    -1 -3 2 314.529
    1 3 -2 320.85
    -1 3 2 319.724
    1 3 -2 334.945
    -1 3 2 331.44
    -1 3 2 268.609
    -1 3 2 348.793
    -1 3 2 330.398
    0 -3 2 3367.63
    0 -3 2 3551.59
    0 -3 2 3448.9
    0 3 2 3431.57
    0 3 2 3213.77
    0 3 2 3500.99
    0 3 2 3519.96
    0 3 2 3453.7
    0 3 -2 3437.59
    0 3 -2 3370.21
    1 -3 2 2446.75
    -1 -3 -2 2622.74
    1 -3 2 2201.96
    -1 -3 -2 2669.22
    -1 3 -2 2642.21
    1 3 2 2583.7
    -1 3 -2 2523.81
    1 3 2 2634.97
    1 3 2 2628.39
    1 3 2 2458.66
    -2 -3 -2 172.327
    -2 -3 -2 173.917
    2 -3 2 182.407
    2 -3 2 123.657
    -2 -3 -2 175.37
    -2 -3 -2 173.748
    2 3 2 154.668
    2 3 2 161.53
    -2 3 -2 151.713
    -2 3 -2 188.382
    -3 -3 -2 246.33
    3 -3 2 329.932
    -3 -3 -2 286.156
    3 -3 2 253.604
    -3 -3 -2 281.208
    -3 -3 -2 270.048
    -3 -3 -2 303.911
    -3 3 -2 280.61
    -3 3 -2 296.104
    -3 3 -2 279.368
    3 3 2 291.794
    3 3 2 263.274
    -4 -3 -2 153.021
    4 -3 2 124.317
    -4 -3 -2 134.118
    -4 -3 -2 159.717
    -4 -3 -2 155.27
    -4 3 -2 129.45
    -4 3 -2 133.153
    4 3 2 149.416
    -4 3 -2 144.311
    -5 -3 -2 293.2
    -5 -3 -2 295.21
    -5 -3 -2 292.982
    -5 -3 -2 271.501
    5 -3 2 331.374
    5 -3 2 310.667
    5 3 2 327.269
    -5 3 -2 296.088
    -5 3 -2 290.72
    -5 3 -2 306.996
    6 -3 2 54.2395
    -6 -3 -2 59.3621
    -6 -3 -2 93.5856
    -6 -3 -2 70.1392
    6 -3 2 62.2731
    -6 3 -2 63.0353
    6 3 2 56.9705
    -6 3 -2 59.5728
    -7 -3 -2 168.206
    -7 -3 -2 155.829
    -7 -3 -2 145.185
    7 -3 2 153.029
    -7 3 -2 148.572
    7 3 2 128.017
    -7 3 -2 189.045
    8 -3 2 156.214
    -8 -3 -2 153.319
    -8 -3 -2 177.386
    -8 -3 -2 155.167
    -8 3 -2 178.338
    -8 3 -2 156.272
    8 3 2 191.817
    -10 -4 2 204.272
    10 -4 -2 136.51
    -10 -4 2 174.92
    -10 -4 2 179.541
    -10 -4 2 158.955
    -10 4 2 159.888
    -10 4 2 175.297
    -10 4 2 172.757
    10 4 -2 170.016
    -9 -4 2 113.259
    9 -4 -2 146.633
    -9 -4 2 106.543
    -9 -4 2 91.8035
    -9 -4 2 121.499
    9 4 -2 114.657
    -9 4 2 131.573
    -9 4 2 152.234
    -9 4 2 109.18
    -8 -4 2 644.934
    8 -4 -2 679.206
    -8 -4 2 718.476
    -8 -4 2 617.921
    8 -4 -2 702.729
    8 -4 -2 678.563
    -8 -4 2 651.779
    -8 4 2 644.25
    8 4 -2 661.551
    -8 4 2 625.036
    -8 4 2 712.986
    7 -4 -2 211.101
    -7 -4 2 259.24
    -7 -4 2 274.973
    -7 -4 2 239.709
    -7 -4 2 296.662
    7 -4 -2 227.307
    -7 -4 2 261.027
    -7 4 2 236.136
    7 4 -2 205.278
    -7 4 2 259.83
    -7 4 2 201.011
    6 -4 -2 582.782
    -6 -4 2 547.796
    -6 -4 2 544.013
    -6 -4 2 576.478
    -6 -4 2 572.806
    -6 4 2 576.48
    6 4 -2 614.895
    -6 4 2 588.629
    -6 4 2 578.928
    -6 4 2 548.681
    -5 -4 2 1015.75
    5 -4 -2 884.944
    -5 -4 2 924.286
    -5 -4 2 961.928
    -5 -4 2 972.129
    -5 4 2 922.796
    -5 4 2 948.56
    5 4 -2 863.734
    5 4 -2 906.514
    -5 4 2 902.348
    -5 4 2 892.95
    4 -4 -2 806.942
    -4 -4 2 832.509
    -4 -4 2 796.118
    -4 -4 2 799.704
    -4 -4 2 810.726
    4 4 -2 829
    -4 4 2 823.293
    -4 4 2 844.131
    -4 4 2 767.219
    -4 4 2 851.848
    4 4 -2 880.391
    -3 -4 2 329.703
    -3 -4 2 323.617
    -3 -4 2 323.927
    -3 4 2 303.914
    -3 4 2 305.649
    -2 -4 2 647.724
    -2 -4 2 643.841
    -2 4 2 625.308
    -2 4 2 648.405
    2 4 -2 642.878
    -2 4 2 638.449
    2 4 -2 620.301
    -2 4 2 646.758
    -1 -4 2 756.346
    -1 -4 2 728.598
    -1 -4 2 802.931
    -1 4 2 762.295
    1 4 -2 726.781
    -1 4 2 729.467
    -1 4 2 712.103
    1 4 -2 724.771
    -1 4 2 724.734
    -1 4 2 733.154
    0 -4 2 426.69
    0 -4 2 396.334
    0 4 -2 446.405
    0 4 2 447.791
    0 4 -2 444.538
    0 4 2 436.197
    0 4 2 444.938
    0 4 2 421.061
    0 4 2 409.01
    1 -4 2 1099.07
    1 -4 2 1105.48
    1 4 2 1080.53
    1 4 2 1059.1
    1 4 2 1064.93
    1 4 2 1051.42
    -1 4 -2 1106.89
    1 4 2 1072.22
    -1 4 -2 1063.76
    2 -4 2 525.424
    2 -4 2 464.08
    -2 -4 -2 518.391
    -2 -4 -2 513.921
    -2 4 -2 536.494
    2 4 2 556.652
    -2 4 -2 507.97
    2 4 2 538.163
    2 4 2 498.216
    -3 -4 -2 2118.76
    -3 -4 -2 2239.38
    -3 -4 -2 2184.23
    3 -4 2 2202.4
    -3 -4 -2 2123.14
    -3 -4 -2 2165.24
    3 -4 2 2279.87
    3 4 2 2197.65
    -3 4 -2 2246.89
    -3 4 -2 2163.1
    -3 4 -2 2239.85
    3 4 2 2181.45
    -4 -4 -2 236.31
    4 -4 2 217.317
    -4 -4 -2 251.187
    -4 -4 -2 275.91
    -4 -4 -2 243.636
    -4 4 -2 237.679
    4 4 2 211.994
    -4 4 -2 223.855
    -4 4 -2 244.906
    -5 -4 -2 629.514
    -5 -4 -2 682.902
    -5 -4 -2 635.992
    -5 -4 -2 675.237
    5 -4 2 658.365
    5 -4 2 781.495
    5 4 2 697.814
    -5 4 -2 727.238
    -5 4 -2 696.997
    -5 4 -2 669.403
    -6 -4 -2 301.403
    -6 -4 -2 298.625
    -6 -4 -2 305.604
    6 -4 2 234.007
    6 4 2 253.967
    -6 4 -2 274.624
    -6 4 -2 249.592
    -7 -4 -2 199.764
    7 -4 2 233.05
    -7 -4 -2 205.342
    -7 -4 -2 186.351
    -7 4 -2 218.829
    7 4 2 212.347
    -7 4 -2 195.251
    8 -4 2 48.2094
    -8 -4 -2 54.1222
    -8 -4 -2 31.5543
    -8 -4 -2 24.1698
    -8 4 -2 37.8967
    8 4 2 34.7259
    -8 4 -2 33.3818
    -10 -5 2 56.8253
    -10 -5 2 68.2342
    -10 -5 2 64.4226
    10 -5 -2 51.4233
    -10 -5 2 66.3544
    10 5 -2 51.6029
    -10 5 2 68.1118
    -10 5 2 23.6373
    -10 5 2 55.416
    9 -5 -2 14.9996
    -9 -5 2 24.2614
    -9 -5 2 25.1343
    -9 -5 2 8.35904
    -9 -5 2 20.6147
    9 -5 -2 18.4247
    9 -5 -2 1.58391
    -9 5 2 16.7624
    -9 5 2 18.3113
    9 5 -2 22.4882
    -9 5 2 20.1385
    -8 -5 2 27.4499
    8 -5 -2 22.1543
    -8 -5 2 16.942
    8 -5 -2 8.35672
    -8 -5 2 21.606
    8 -5 -2 4.64029
    -8 -5 2 14.5807
    -8 5 2 13.8602
    8 5 -2 11.0783
    -8 5 2 20.9522
    -8 5 2 7.33395
    -7 -5 2 -4.2315
    7 -5 -2 8.1398
    -7 -5 2 3.00719
    7 -5 -2 12.5571
    7 -5 -2 11.6716
    -7 -5 2 11.5442
    -7 -5 2 4.69156
    -7 5 2 12.6024
    7 5 -2 5.36727
    -7 5 2 16.7235
    -7 5 2 11.817
    6 -5 -2 161.776
    -6 -5 2 141.39
    -6 -5 2 167.227
    6 -5 -2 177.565
    -6 -5 2 155.783
    -6 -5 2 164.561
    6 5 -2 181.094
    -6 5 2 170.127
    6 5 -2 177.159
    -6 5 2 184.784
    -6 5 2 174.272
    -5 -5 2 328.18
    5 -5 -2 321.18
    -5 -5 2 319.946
    -5 -5 2 287.591
    -5 -5 2 326.303
    5 5 -2 306.426
    -5 5 2 304.471
    5 5 -2 332.414
    -5 5 2 308.952
    -5 5 2 350.14
    -5 5 2 310.372
    -4 -5 2 818.573
    -4 -5 2 771.512
    4 -5 -2 813.354
    -4 -5 2 732.607
    -4 -5 2 777.257
    -4 5 2 806.737
    -4 5 2 855.034
    4 5 -2 843.893
    -4 5 2 779.385
    -4 5 2 833.5
    4 5 -2 825.311
    -3 -5 2 1063.95
    -3 -5 2 1116.68
    3 5 -2 1085.38
    3 5 -2 1097.82
    -3 5 2 1108.73
    -3 5 2 1106.13
    -3 5 2 1092.01
    -3 5 2 1085.35
    -2 -5 2 920.383
    -2 -5 2 842.643
    -2 5 2 917.792
    -2 5 2 909.349
    2 5 -2 910.095
    -2 5 2 912.147
    2 5 -2 926.77
    2 5 -2 995.032
    -2 5 2 901.276
    -1 -5 2 1076.29
    -1 -5 2 1014.91
    -1 -5 2 961.863
    -1 5 2 1006.88
    -1 5 2 1018.15
    -1 5 2 997.878
    -1 5 2 995.565
    1 5 -2 1029.9
    1 5 -2 959.314
    1 5 -2 1074.28
    0 -5 2 1171.84
    0 -5 2 1233.73
    0 5 2 1247.19
    0 5 -2 1255.43
    0 5 2 1196.46
    0 5 2 1221.26
    0 5 2 1208.06
    0 5 2 1228.82
    0 5 -2 1190.81
    1 -5 2 957.093
    1 -5 2 844.101
    1 -5 2 1063.71
    1 5 2 1036.95
    1 5 2 1066.02
    1 5 2 1069.32
    1 5 2 1140.65
    1 5 2 1062.55
    -1 5 -2 1098.19
    -1 5 -2 1026.87
    2 -5 2 226.172
    -2 -5 -2 267.546
    -2 -5 -2 251.533
    2 5 2 251.305
    2 5 2 219.334
    -2 5 -2 235.91
    -2 5 -2 241.837
    2 5 2 251.08
    3 -5 2 302.3
    -3 -5 -2 340.219
    -3 -5 -2 314.532
    -3 -5 -2 344.425
    3 -5 2 365.398
    3 -5 2 304.764
    -3 5 -2 349.465
    3 5 2 328.761
    -3 5 -2 316.309
    -3 5 -2 333.032
    -4 -5 -2 50.8474
    4 -5 2 44.3209
    -4 -5 -2 53.1371
    -4 -5 -2 43.4883
    4 -5 2 18.3523
    -4 -5 -2 48.8314
    -4 5 -2 58.2709
    -4 5 -2 54.1951
    4 5 2 47.2226
    -4 5 -2 46.6728
    -5 -5 -2 19.432
    5 -5 2 18.0078
    -5 -5 -2 7.21767
    5 -5 2 17.729
    -5 -5 -2 20.1006
    -5 -5 -2 10.4186
    5 5 2 15.3674
    -5 5 -2 12.2979
    -5 5 -2 25.1432
    -5 5 -2 31.0512
    6 -5 2 31.2769
    -6 -5 -2 30.9666
    -6 -5 -2 39.3568
    -6 -5 -2 25.9485
    6 -5 2 24.7134
    -6 5 -2 33.2006
    6 5 2 40.2544
    -6 5 -2 25.993
    -7 -5 -2 63.0838
    -7 -5 -2 45.979
    7 -5 2 67.638
    -7 -5 -2 66.121
    7 5 2 87.691
    -7 5 -2 70.4037
    -7 5 -2 53.7188
    8 -5 2 117.354
    -8 -5 -2 87.6229
    -8 -5 -2 137.34
    -8 -5 -2 114.533
    -8 5 -2 122.553
    -8 5 -2 114.397
    8 5 2 136.442
    -10 -6 2 43.7608
    -10 -6 2 23.0039
    -10 -6 2 38.57
    10 -6 -2 37.5519
    -10 -6 2 35.1068
    -10 6 2 35.3553
    -10 6 2 26.3942
    10 6 -2 18.562
    -10 6 2 45.5741
    -9 -6 2 168.299
    9 -6 -2 163.287
    9 -6 -2 147.216
    -9 -6 2 154.88
    -9 -6 2 189.298
    9 -6 -2 151.603
    -9 -6 2 137.967
    9 6 -2 177.205
    -9 6 2 139.671
    -9 6 2 201.696
    -9 6 2 183.819
    8 -6 -2 80.6458
    -8 -6 2 131.685
    -8 -6 2 105.235
    -8 -6 2 152.306
    8 -6 -2 94.3967
    -8 -6 2 77.4276
    8 -6 -2 103.077
    8 6 -2 79.7848
    -8 6 2 100.914
    -8 6 2 99.5391
    -8 6 2 108.333
    -7 -6 2 463.944
    7 -6 -2 508.985
    7 -6 -2 456.996
    -7 -6 2 472.444
    -7 -6 2 416.722
    7 -6 -2 521.633
    -7 6 2 479.965
    -7 6 2 476.72
    7 6 -2 507.659
    -7 6 2 493.069
    6 -6 -2 125.747
    -6 -6 2 132.32
    6 -6 -2 140.091
    -6 -6 2 144.849
    -6 -6 2 141.454
    -6 -6 2 164.774
    -6 6 2 140.222
    6 6 -2 113.226
    -6 6 2 123.075
    6 6 -2 139.379
    -6 6 2 146.524
    -5 -6 2 300.199
    5 -6 -2 314.595
    -5 -6 2 336.882
    -5 -6 2 329.205
    -5 -6 2 328.793
    -5 6 2 306.826
    -5 6 2 303.282
    -5 6 2 308.266
    5 6 -2 294.337
    -5 6 2 300.968
    5 6 -2 334.487
    4 -6 -2 381.311
    -4 -6 2 417.826
    -4 -6 2 448.165
    -4 -6 2 429.124
    -4 6 2 369.081
    4 6 -2 386.307
    -4 6 2 422.611
    -4 6 2 378.532
    3 -6 -2 660.183
    -3 -6 2 698.74
    -3 -6 2 688.133
    -3 6 2 661.476
    3 6 -2 716.781
    -3 6 2 692.555
    -3 6 2 659.759
    3 6 -2 651.162
    -3 6 2 650.55
    3 6 -2 716.136
    -2 -6 2 1199.95
    -2 -6 2 1170.84
    -2 6 2 1166.37
    2 6 -2 1213.99
    2 6 -2 1166.51
    2 6 -2 1202.48
    -2 6 2 1197.99
    -2 6 2 1192.92
    2 6 -2 1144.03
    -2 6 2 1132.48
    -1 -6 2 387.477
    -1 -6 2 379.706
    1 6 -2 381.203
    -1 6 2 390.469
    -1 6 2 396.417
    1 6 -2 379.426
    -1 6 2 394.064
    -1 6 2 396.712
    1 6 -2 391.497
    0 -6 2 646.589
    0 -6 2 480.446
    0 -6 2 530.022
    0 6 -2 651.052
    0 6 2 666.819
    0 6 2 595.458
    0 6 -2 658.324
    0 6 2 632.784
    0 6 2 632.19
    0 6 2 661.191
    1 -6 2 215.671
    -1 6 -2 194.328
    -1 6 -2 229.707
    1 6 2 206.592
    1 6 2 215.679
    1 6 2 204.459
    1 6 2 208.736
    2 -6 2 1356.89
    2 -6 2 1380.25
    2 -6 2 1405.44
    2 6 2 1425.45
    2 6 2 1341.41
    -2 6 -2 1430.54
    -2 6 -2 1372.13
    2 6 2 1332
    3 -6 2 50.6582
    3 -6 2 83.7973
    3 -6 2 48.8258
    -3 -6 -2 102.429
    -3 -6 -2 96.1588
    -3 -6 -2 103.433
    -3 -6 -2 103.396
    -3 6 -2 87.9992
    3 6 2 76.3874
    3 6 2 95.4196
    -3 6 -2 79.7877
    -3 6 -2 101.618
    -4 -6 -2 437.216
    4 -6 2 429.476
    -4 -6 -2 446.661
    4 -6 2 475.3
    4 -6 2 415.707
    -4 -6 -2 407.697
    -4 6 -2 463.13
    -4 6 -2 458.974
    4 6 2 449.256
    -4 6 -2 446.043
    -5 -6 -2 197.593
    -5 -6 -2 177.686
    -5 -6 -2 177.202
    5 -6 2 104.171
    -5 -6 -2 202.009
    5 -6 2 160.047
    -5 6 -2 160.264
    -5 6 -2 127.893
    -5 6 -2 170.575
    5 6 2 162.568
    6 -6 2 355.466
    -6 -6 -2 256.388
    6 -6 2 355.723
    -6 -6 -2 270.483
    -6 -6 -2 277.648
    6 6 2 266.264
    -6 6 -2 296.983
    -6 6 -2 315.811
    -7 -6 -2 65.3675
    -7 -6 -2 45.3532
    -7 -6 -2 56.9272
    7 -6 2 57.4218
    -7 6 -2 69.4952
    -7 6 -2 53.401
    7 6 2 52.8125
    -8 -6 -2 72.4439
    -8 -6 -2 80.3612
    8 -6 2 62.6017
    -8 -6 -2 84.4727
    -8 6 -2 71.4923
    -8 6 -2 72.6165
    8 6 2 64.8565
    -10 -7 2 4.21859
    -10 -7 2 2.49296
    -10 -7 2 -4.0642
    10 -7 -2 1.6371
    -10 -7 2 -4.5019
    10 7 -2 3.49059
    -10 7 2 -1.8074
    -10 7 2 0.416
    -10 7 2 -4.0651
    -9 -7 2 27.4952
    -9 -7 2 23.524
    -9 -7 2 10.8125
    9 -7 -2 15.1301
    -9 -7 2 9.57906
    9 -7 -2 24.7185
    9 -7 -2 11.2053
    -9 7 2 13.9821
    -9 7 2 21.261
    -9 7 2 14.2081
    9 7 -2 7.84426
    -8 -7 2 37.4426
    8 -7 -2 44.0499
    -8 -7 2 50.2365
    8 -7 -2 43.4497
    -8 -7 2 49.0709
    -8 -7 2 59.6402
    8 -7 -2 49.1459
    8 7 -2 75.2764
    -8 7 2 73.7802
    -8 7 2 70.5312
    -8 7 2 53.5729
    -7 -7 2 188.917
    7 -7 -2 209.945
    -7 -7 2 193.343
    -7 -7 2 156.264
    7 -7 -2 161.898
    7 -7 -2 163.912
    7 7 -2 200.701
    -7 7 2 151.413
    -7 7 2 164.99
    -7 7 2 190.05
    7 7 -2 191.665
    6 -7 -2 32.5522
    6 -7 -2 37.3636
    -6 -7 2 23.0087
    -6 -7 2 16.9482
    -6 -7 2 29.7654
    6 -7 -2 33.1898
    -6 -7 2 7.31466
    6 7 -2 28.0813
    -6 7 2 32.434
    6 7 -2 23.5133
    -6 7 2 14.6273
    -6 7 2 23.0152
    -5 -7 2 87.5351
    -5 -7 2 75.6021
    5 -7 -2 84.056
    -5 -7 2 86.0728
    -5 -7 2 101.534
    5 -7 -2 105.699
    -5 7 2 94.3976
    -5 7 2 84.2498
    -5 7 2 88.0985
    5 7 -2 91.2146
    5 7 -2 102.294
    4 -7 -2 815.788
    -4 -7 2 808.918
    -4 -7 2 818.905
    -4 7 2 775.026
    4 7 -2 843.352
    -4 7 2 847.557
    -4 7 2 816.869
    4 7 -2 817.888
    -4 7 2 807.036
    -3 -7 2 46.9273
    -3 -7 2 68.2702
    3 -7 -2 46.2437
    -3 7 2 60.0368
    -3 7 2 46.301
    3 7 -2 53.8272
    -3 7 2 39.2212
    3 7 -2 48.8428
    -3 7 2 43.5964
    3 7 -2 50.5015
    -2 -7 2 323.128
    -2 -7 2 294.903
    2 7 -2 300.947
    2 7 -2 289.567
    2 7 -2 295.028
    -2 7 2 314.95
    -2 7 2 305.274
    -2 7 2 287.462
    -2 7 2 299.116
    2 7 -2 291.808
    -1 -7 2 1000.02
    -1 7 2 1081.64
    1 7 -2 1110.01
    -1 7 2 1100.35
    1 7 -2 1120.08
    -1 7 2 1091.53
    1 7 -2 1101.61
    -1 7 2 1139.05
    0 -7 2 38.0782
    0 -7 2 52.6894
    0 7 2 69.9437
    0 7 2 89.9947
    0 7 -2 72.7749
    0 7 2 65.574
    0 7 2 44.9296
    1 -7 2 180.577
    1 -7 2 175.952
    1 -7 2 160.299
    1 7 2 158.205
    1 7 2 162.329
    1 7 2 160.23
    -1 7 -2 153.927
    -1 7 -2 158.991
    1 7 2 171.655
    -2 -7 -2 699.124
    2 -7 2 651.882
    2 -7 2 679.736
    2 -7 2 679.751
    2 7 2 677.867
    -2 7 -2 695.559
    2 7 2 680.465
    -2 7 -2 698.24
    3 -7 2 35.2311
    3 -7 2 58.3404
    -3 -7 -2 64.6058
    3 -7 2 28.033
    -3 -7 -2 60.9246
    -3 -7 -2 49.4902
    -3 -7 -2 62.7944
    -3 -7 -2 57.6001
    -3 7 -2 51.6167
    3 7 2 51.1347
    -3 7 -2 71.1771
    3 7 2 52.2675
    -3 7 -2 53.1145
    4 -7 2 7.33746
    -4 -7 -2 10.1081
    4 -7 2 5.7061
    4 -7 2 -0.8874
    -4 -7 -2 13.443
    -4 -7 -2 3.98172
    -4 7 -2 4.10247
    4 7 2 9.93016
    -4 7 -2 -1.3504
    -4 7 -2 7.08563
    -5 -7 -2 103.392
    5 -7 2 117.081
    5 -7 2 67.0216
    -5 -7 -2 101.423
    -5 -7 -2 123.338
    5 -7 2 86.4301
    -5 -7 -2 118.902
    -5 7 -2 92.7942
    -5 7 -2 92.6846
    5 7 2 96.4748
    -5 7 -2 98.0152
    6 -7 2 15.6429
    -6 -7 -2 29.1844
    -6 -7 -2 24.0321
    6 -7 2 19.0565
    -6 -7 -2 10.1901
    -6 -7 -2 11.7348
    -6 7 -2 17.0034
    -6 7 -2 19.0484
    6 7 2 23.9252
    -7 -7 -2 27.7055
    -7 -7 -2 44.6771
    7 -7 2 56.668
    -7 -7 -2 48.7902
    -7 7 -2 21.196
    7 7 2 35.761
    -7 7 -2 29.0583
    -8 -7 -2 -2.9626
    -8 -7 -2 27.628
    -8 -7 -2 11.5071
    8 -7 2 -5.1724
    -8 7 -2 -4.2894
    -8 7 -2 -1.9375
    8 7 2 6.42186
    9 -8 -2 52.865
    -9 -8 2 73.805
    -9 -8 2 38.8184
    -9 -8 2 65.3348
    -9 -8 2 25.9425
    9 -8 -2 38.2545
    9 -8 -2 52.0438
    -9 8 2 43.384
    -9 8 2 40.4531
    9 8 -2 32.4125
    -9 8 2 26.9494
    -8 -8 2 53.2254
    8 -8 -2 78.7637
    8 -8 -2 92.256
    -8 -8 2 69.5304
    -8 -8 2 51.9249
    8 -8 -2 83.7817
    -8 8 2 70.1157
    8 8 -2 90.4575
    -8 8 2 103.659
    -8 8 2 70.3263
    -7 -8 2 148.077
    7 -8 -2 87.5277
    -7 -8 2 74.201
    -7 -8 2 97.127
    7 -8 -2 83.9351
    7 -8 -2 86.0074
    -7 8 2 95.1736
    7 8 -2 94.0974
    -7 8 2 80.051
    -7 8 2 82.3318
    7 8 -2 95.177
    -6 -8 2 325.607
    -6 -8 2 266.753
    -6 -8 2 277.534
    6 -8 -2 313.226
    6 -8 -2 322.409
    6 -8 -2 319.796
    -6 -8 2 326.569
    6 8 -2 322.047
    -6 8 2 278.876
    -6 8 2 277.544
    -6 8 2 287.66
    6 8 -2 280.065
    -5 -8 2 172.541
    5 -8 -2 151.857
    -5 -8 2 154.303
    5 -8 -2 150.922
    5 -8 -2 152.184
    -5 -8 2 167.17
    -5 -8 2 150.32
    5 8 -2 149.628
    -5 8 2 126.472
    -5 8 2 140.435
    5 8 -2 137.724
    -5 8 2 150.334
    4 -8 -2 232.642
    -4 -8 2 281.094
    4 -8 -2 260.086
    -4 -8 2 285.962
    -4 8 2 299.612
    4 8 -2 262.598
    4 8 -2 266.148
    -4 8 2 266.725
    -4 8 2 252.589
    3 -8 -2 342.783
    -3 -8 2 345.674
    -3 -8 2 392.986
    3 -8 -2 383.6
    -3 8 2 398.101
    -3 8 2 369.725
    3 8 -2 356.791
    -3 8 2 353.75
    3 8 -2 365.542
    3 8 -2 363.65
    -2 -8 2 132.689
    -2 -8 2 76.2965
    2 8 -2 100.022
    -2 8 2 116.066
    -2 8 2 107.405
    -2 8 2 103.835
    2 8 -2 105.733
    -2 8 2 117.35
    -1 -8 2 211.639
    -1 -8 2 272.703
    -1 8 2 269.817
    1 8 -2 275.505
    -1 8 2 303.412
    -1 8 2 288.694
    -1 8 2 267.234
    1 8 -2 267.923
    0 -8 -2 283.238
    0 -8 2 295.543
    0 -8 2 281.641
    0 -8 2 279.853
    0 8 2 283.143
    0 8 -2 291.81
    0 8 -2 293.233
    0 8 2 299.642
    0 8 2 276.382
    0 8 2 287.152
    1 -8 2 496.871
    -1 -8 -2 498.738
    1 -8 2 454.367
    1 -8 2 457.476
    -1 8 -2 511.629
    -1 8 -2 516
    1 8 2 501.629
    1 8 2 502.646
    1 8 2 491.336
    2 -8 2 189.641
    -2 -8 -2 228.885
    2 -8 2 196.658
    2 -8 2 220.046
    -2 -8 -2 223.845
    -2 8 -2 215.063
    2 8 2 184.718
    -2 8 -2 214.174
    2 8 2 210.695
    2 8 2 188.896
    3 -8 2 265.497
    -3 -8 -2 268.999
    3 -8 2 297.416
    -3 -8 -2 242.808
    -3 -8 -2 295.204
    -3 -8 -2 253.873
    3 -8 2 263.926
    -3 -8 -2 300.823
    -3 8 -2 254.092
    3 8 2 263.344
    -3 8 -2 253.61
    -3 8 -2 267.492
    3 8 2 292.037
    -4 -8 -2 92.1709
    -4 -8 -2 89.2169
    4 -8 2 80.3483
    -4 -8 -2 97.1376
    4 -8 2 91.499
    4 -8 2 68.0866
    4 8 2 86.3389
    -4 8 -2 66.3446
    -4 8 -2 64.5182
    4 8 2 73.5965
    -4 8 -2 77.7876
    5 -8 2 222.029
    -5 -8 -2 214.291
    5 -8 2 190.683
    -5 -8 -2 224.654
    -5 -8 -2 244.442
    5 -8 2 233.857
    -5 8 -2 223.495
    -5 8 -2 204.951
    5 8 2 249.216
    -5 8 -2 227.758
    -6 -8 -2 46.6559
    6 -8 2 27.589
    -6 -8 -2 26.3758
    -6 -8 -2 36.928
    6 -8 2 29.7745
    -6 -8 -2 32.662
    -6 8 -2 27.3519
    6 8 2 26.863
    -6 8 -2 30.0816
    7 -8 2 181.401
    -7 -8 -2 95.1413
    -7 -8 -2 154.654
    7 -8 2 126.315
    -7 -8 -2 163.602
    -7 8 -2 175.065
    7 8 2 148.23
    -7 8 -2 137.564
    -9 -9 2 23.4646
    9 -9 -2 8.41935
    -9 -9 2 11.1836
    -9 -9 2 7.06687
    -9 -9 2 6.58034
    9 -9 -2 7.84402
    9 -9 -2 8.71817
    9 9 -2 17.4148
    -9 9 2 25.4466
    -9 9 2 13.32
    -9 9 2 -0.5767
    -8 -9 2 -0.3777
    8 -9 -2 7.921
    8 -9 -2 15.657
    -8 -9 2 3.05848
    -8 -9 2 3.2726
    8 -9 -2 14.0848
    -8 9 2 8.09578
    -8 9 2 11.2609
    8 9 -2 6.9691
    -8 9 2 10.0455
    -7 -9 2 48.7827
    7 -9 -2 74.0993
    -7 -9 2 48.4553
    7 -9 -2 67.5884
    -7 -9 2 65.9922
    7 -9 -2 72.1936
    7 9 -2 58.8063
    -7 9 2 78.3625
    7 9 -2 63.6936
    -7 9 2 55.2041
    -7 9 2 49.0244
    -6 -9 2 88.6941
    -6 -9 2 83.1514
    -6 -9 2 100.839
    6 -9 -2 112.903
    -6 -9 2 111.316
    6 -9 -2 98.8658
    6 -9 -2 101.626
    -6 9 2 106.823
    -6 9 2 111.441
    6 9 -2 114.276
    6 9 -2 101.025
    -6 9 2 94.8606
    5 -9 -2 5.45264
    5 -9 -2 7.27473
    5 -9 -2 13.283
    -5 -9 2 -0.3255
    -5 -9 2 3.30853
    -5 -9 2 9.4091
    5 9 -2 6.00106
    5 9 -2 6.99395
    -5 9 2 10.5516
    -5 9 2 8.33937
    -5 9 2 11.5894
    -4 -9 2 2.74952
    4 -9 -2 4.54808
    4 -9 -2 1.36576
    -4 -9 2 -1.3645
    4 -9 -2 1.65412
    4 9 -2 4.81804
    -4 9 2 -1.7112
    -4 9 2 3.71237
    4 9 -2 1.75486
    -4 9 2 2.07035
    -3 -9 2 28.1638
    -3 -9 2 26.6224
    3 -9 -2 33.3111
    3 -9 -2 36.9461
    3 9 -2 33.1879
    3 9 -2 31.3651
    -3 9 2 19.2935
    -3 9 2 33.3747
    -3 9 2 38.6049
    3 9 -2 25.1354
    3 9 -2 26.6653
    2 -9 -2 18.4449
    -2 -9 2 20.0817
    -2 -9 2 15.6353
    -2 9 2 13.7609
    2 9 -2 22.976
    -2 9 2 28.7441
    -2 9 2 11.6533
    2 9 -2 12.8384
    -1 -9 2 -3.4154
    -1 -9 2 6.84951
    1 -9 -2 3.64092
    1 9 -2 1.46886
    -1 9 2 3.0399
    -1 9 2 2.35994
    1 9 -2 0.55393
    -1 9 2 1.6621
    0 -9 2 35.9505
    0 -9 2 18.486
    0 -9 -2 26.5664
    0 -9 2 31.8705
    0 -9 -2 32.8882
    0 9 2 38.4441
    0 9 2 33.9696
    0 9 -2 30.3768
    0 9 -2 36.276
    0 9 2 29.2528
    0 9 -2 35.753
    0 9 2 23.6761
    1 -9 2 90.9523
    1 -9 2 80.2814
    1 -9 2 69.9389
    -1 -9 -2 82.1248
    -1 -9 -2 98.313
    1 9 2 90.4852
    -1 9 -2 98.6384
    1 9 2 73.9342
    -1 9 -2 100.801
    1 9 2 87.711
    -2 -9 -2 -1.2779
    2 -9 2 2.36254
    -2 -9 -2 1.34841
    2 -9 2 0.78555
    2 -9 2 -1.0747
    2 9 2 -3.6026
    2 9 2 -1.3639
    -2 9 -2 5.74711
    -2 9 -2 -0.4172
    2 9 2 3.36223
    3 -9 2 0.69733
    -3 -9 -2 -2.2245
    -3 -9 -2 5.69161
    3 -9 2 1.42006
    3 -9 2 4.00655
    -3 9 -2 6.22478
    -3 9 -2 -3.8053
    3 9 2 1.96728
    3 9 2 0.25552
    -4 -9 -2 73.2055
    -4 -9 -2 50.8468
    -4 -9 -2 73.2087
    4 -9 2 65.0666
    4 -9 2 53.0817
    4 -9 2 90.8153
    -4 9 -2 60.5807
    4 9 2 79.9717
    -4 9 -2 52.7906
    -4 9 -2 59.5806
    4 9 2 60.0066
    5 -9 2 79.6497
    -5 -9 -2 83.2851
    5 -9 2 60.9425
    -5 -9 -2 78.4979
    5 -9 2 96.4372
    -5 -9 -2 87.5342
    -5 9 -2 94.9269
    -5 9 -2 84.8515
    -5 9 -2 89.9762
    5 9 2 93.6312
    -6 -9 -2 3.03144
    -6 -9 -2 13.3291
    -6 -9 -2 11.7307
    6 -9 2 3.98107
    6 -9 2 22.3823
    -6 -9 -2 17.514
    -6 9 -2 6.18173
    -6 9 -2 17.4339
    6 9 2 9.7087
    7 -9 2 -0.723
    -7 -9 -2 5.9614
    7 -9 2 6.23062
    -7 -9 -2 1.29566
    -7 -9 -2 4.67064
    -7 9 -2 11.026
    7 9 2 5.96252
    -7 9 -2 1.95313
    -9 -10 2 36.6454
    9 -10 -2 45.5116
    9 -10 -2 19.0029
    -9 -10 2 31.7106
    9 -10 -2 36.58
    -9 -10 2 39.2694
    -9 -10 2 31.5092
    -9 10 2 34.0738
    -9 10 2 39.889
    -9 10 2 53.3223
    8 -10 -2 45.09
    8 -10 -2 46.2175
    -8 -10 2 38.1129
    -8 -10 2 46.7721
    -8 -10 2 55.9772
    8 -10 -2 37.0559
    -8 10 2 29.3589
    -8 10 2 46.2343
    8 10 -2 38.1523
    8 10 -2 32.3882
    -8 10 2 51.3343
    7 -10 -2 14.0151
    -7 -10 2 12.4164
    -7 -10 2 15.866
    -7 -10 2 28.3086
    7 -10 -2 20.4189
    7 -10 -2 5.6913
    -7 10 2 11.7653
    7 10 -2 7.14079
    -7 10 2 20.6552
    7 10 -2 26.1041
    -7 10 2 32.378
    -6 -10 2 167.168
    -6 -10 2 194.544
    6 -10 -2 189.626
    6 -10 -2 188.818
    -6 -10 2 186.536
    -6 -10 2 197.076
    6 -10 -2 194.011
    6 10 -2 142.443
    -6 10 2 175.099
    -6 10 2 187.381
    -6 10 2 177.762
    6 10 -2 189.515
    -5 -10 2 134.501
    -5 -10 2 110.965
    5 -10 -2 126.494
    5 -10 -2 137.978
    -5 -10 2 161.238
    5 -10 -2 147.362
    -5 10 2 133.729
    5 10 -2 136.973
    -5 10 2 120.35
    5 10 -2 119.521
    -5 10 2 126.951
    4 -10 -2 324.975
    -4 -10 2 333.911
    4 -10 -2 327.134
    4 -10 -2 336.549
    -4 -10 2 316.03
    -4 10 2 333.712
    4 10 -2 335.553
    4 10 -2 306.544
    4 10 -2 378.108
    -4 10 2 361.638
    -4 10 2 353.145
    3 -10 -2 167.174
    3 -10 -2 150.884
    -3 -10 2 167.622
    3 -10 -2 158.572
    3 10 -2 132.776
    3 10 -2 146.781
    -3 10 2 152.659
    -3 10 2 140.67
    -3 10 2 139.45
    2 -10 -2 131.43
    -2 -10 2 132.857
    -2 -10 2 116.945
    2 -10 -2 128.797
    -2 10 2 121.742
    2 10 -2 98.9629
    -2 10 2 123.637
    -2 10 2 122.072
    2 10 -2 123.086
    1 -10 -2 167.182
    1 -10 -2 152.349
    -1 -10 2 142.898
    -1 -10 2 147.689
    -1 10 2 135.063
    -1 10 2 126.748
    -1 10 2 153.629
    1 10 -2 140.58
    1 10 -2 149.147
    0 -10 -2 215.765
    0 -10 -2 220.153
    0 -10 2 204.287
    0 -10 2 240.777
    0 10 2 226.439
    0 10 -2 239.862
    0 10 -2 231.477
    0 10 2 212.442
    0 10 2 214.701
    1 -10 2 488.282
    1 -10 2 445.254
    1 -10 2 470.473
    -1 -10 -2 421.872
    -1 -10 -2 487.907
    -1 10 -2 451.176
    -1 10 -2 501.602
    1 10 2 469.426
    1 10 2 474.756
    1 10 2 499.078
    -2 -10 -2 156.912
    2 -10 2 142.155
    -2 -10 -2 148.876
    2 -10 2 134.769
    2 -10 2 129.501
    2 10 2 135.136
    -2 10 -2 131.71
    2 10 2 142.915
    -2 10 -2 150.635
    2 10 2 144.596
    -3 -10 -2 116.581
    3 -10 2 101.183
    -3 -10 -2 128.624
    3 -10 2 103.994
    3 -10 2 114.104
    3 10 2 135.66
    3 10 2 99.6997
    -3 10 -2 101.738
    -3 10 -2 138.1
    -4 -10 -2 73.1575
    -4 -10 -2 83.6266
    4 -10 2 66.3328
    4 -10 2 62.7214
    4 -10 2 49.9625
    -4 -10 -2 98.1742
    -4 10 -2 45.9762
    4 10 2 69.1363
    -4 10 -2 66.3452
    -4 10 -2 78.9009
    4 10 2 69.2135
    5 -10 2 71.7849
    -5 -10 -2 60.6433
    5 -10 2 58.5069
    5 -10 2 63.4588
    -5 -10 -2 64.799
    -5 -10 -2 51.2906
    5 10 2 58.8361
    -5 10 -2 49.6565
    -5 10 -2 60.1103
    5 10 2 55.0921
    -5 10 -2 58.2293
    6 -10 2 77.056
    6 -10 2 118.204
    -6 -10 -2 143.423
    -6 -10 -2 92.8584
    -6 -10 -2 90.9354
    6 -10 2 123.207
    -6 -10 -2 100.077
    -6 10 -2 114.686
    -6 10 -2 146.661
    6 10 2 77.7186
    -7 -10 -2 20.7305
    7 -10 2 33.7078
    -7 -10 -2 3.0707
    7 -10 2 24.8043
    -7 -10 -2 20.8894
    -7 10 -2 7.80945
    -7 10 -2 37.7452
    7 10 2 25.9238
    -8 -11 2 56.6623
    8 -11 -2 31.2751
    -8 -11 2 38.8581
    8 -11 -2 37.0139
    8 -11 -2 40.6691
    -8 -11 2 40.8899
    8 11 -2 41.8622
    -8 11 2 24.9129
    -8 11 2 45.6057
    -8 11 2 35.3931
    7 -11 -2 0.78481
    7 -11 -2 -4.6975
    -7 -11 2 3.57253
    -7 -11 2 3.2267
    7 -11 -2 -3.9064
    -7 -11 2 -1.1761
    -7 11 2 -0.9487
    7 11 -2 1.10261
    -7 11 2 -1.3155
    -7 11 2 2.17932
    6 -11 -2 76.8225
    -6 -11 2 82.1239
    -6 -11 2 52.9812
    6 -11 -2 96.555
    -6 -11 2 78.3731
    6 -11 -2 82.2946
    -6 -11 2 79.6305
    -6 11 2 62.2843
    -6 11 2 54.9429
    6 11 -2 73.9089
    -6 11 2 62.1036
    -5 -11 2 39.7496
    5 -11 -2 42.4708
    5 -11 -2 53.2706
    -5 -11 2 77.9676
    -5 -11 2 55.2113
    5 -11 -2 71.495
    5 11 -2 77.2705
    -5 11 2 57.2062
    -5 11 2 75.3541
    -5 11 2 39.4291
    -4 -11 2 92.9226
    -4 -11 2 118.913
    4 -11 -2 120.93
    4 -11 -2 91.8191
    4 -11 -2 84.4937
    -4 11 2 122.172
    -4 11 2 95.2155
    -4 11 2 137.122
    4 11 -2 93.5476
    4 11 -2 103.079
    3 -11 -2 31.6736
    3 -11 -2 39.5494
    -3 -11 2 24.4661
    -3 -11 2 20.3898
    3 -11 -2 36.5095
    3 11 -2 24.077
    -3 11 2 23.9992
    -3 11 2 24.536
    3 11 -2 26.2885
    -3 11 2 29.7867
    2 -11 -2 53.8236
    2 -11 -2 55.5024
    -2 -11 2 54.4609
    -2 -11 2 70.3251
    2 11 -2 53.021
    -2 11 2 57.9058
    -2 11 2 48.0125
    -2 11 2 51.4298
    2 11 -2 66.1085
    -1 -11 2 263.217
    1 -11 -2 271.757
    -1 -11 2 256.589
    1 -11 -2 272.31
    -1 11 2 292.859
    -1 11 2 305.564
    1 11 -2 299.903
    -1 11 2 323.049
    1 11 -2 291.498
    0 -11 2 25.4459
    0 -11 -2 27.61
    0 -11 2 29.2181
    0 -11 -2 28.5253
    0 11 2 19.2866
    0 11 -2 19.3345
    0 11 2 16.0395
    0 11 -2 18.4457
    0 11 2 14.1689
    1 -11 2 51.9074
    -1 -11 -2 54.334
    1 -11 2 45.6367
    -1 -11 -2 54.1712
    1 -11 2 52.9495
    1 11 2 48.8208
    1 11 2 54.754
    -1 11 -2 61.6619
    1 11 2 48.6748
    -1 11 -2 48.8222
    -2 -11 -2 43.7991
    2 -11 2 23.4271
    2 -11 2 49.7997
    -2 -11 -2 56.9414
    2 -11 2 68.0578
    2 11 2 72.6304
    -2 11 -2 57.9168
    2 11 2 52.52
    2 11 2 50.1036
    -2 11 -2 38.364
    -3 -11 -2 185.623
    3 -11 2 198.919
    3 -11 2 192.786
    3 -11 2 181.918
    -3 -11 -2 192.026
    3 11 2 219.685
    -3 11 -2 195.973
    -3 11 -2 177.428
    3 11 2 214.153
    -4 -11 -2 67.6545
    4 -11 2 61.0124
    4 -11 2 71.46
    -4 -11 -2 79.118
    -4 -11 -2 84.2648
    4 -11 2 73.8336
    -4 11 -2 87.4028
    4 11 2 58.0802
    4 11 2 77.8808
    -4 11 -2 54.0885
    5 -11 2 4.53189
    -5 -11 -2 2.15517
    5 -11 2 4.5388
    5 -11 2 17.9684
    -5 -11 -2 3.45997
    -5 -11 -2 1.42893
    5 11 2 4.08118
    5 11 2 5.02305
    -5 11 -2 -1.1023
    -5 11 -2 4.24
    6 -11 2 63.6242
    6 -11 2 42.8288
    -6 -11 -2 93.0651
    -6 -11 -2 82.1231
    6 -11 2 64.8364
    -6 -11 -2 84.6908
    -6 11 -2 44.1912
    6 11 2 75.2215
    -6 11 -2 84.5685
    8 -12 -2 -2.2377
    8 -12 -2 -0.4996
    -8 -12 2 16.9455
    8 -12 -2 7.06462
    -8 -12 2 9.59596
    -8 -12 2 19.0034
    -8 12 2 13.3218
    -8 12 2 10.0674
    -8 12 2 5.00095
    8 12 -2 -3.3856
    -7 -12 2 80.9904
    7 -12 -2 66.4391
    7 -12 -2 66.5125
    7 -12 -2 63.8135
    -7 -12 2 61.8225
    -7 -12 2 58.6237
    -7 12 2 58.9413
    7 12 -2 81.699
    -7 12 2 49.1211
    -7 12 2 61.1836
    6 -12 -2 64.3299
    -6 -12 2 93.6535
    -6 -12 2 87.7865
    6 -12 -2 71.3558
    6 -12 -2 88.9137
    -6 -12 2 99.8655
    -6 12 2 63.0178
    -6 12 2 91.5454
    6 12 -2 69.2673
    -6 12 2 70.9802
    -5 -12 2 344.868
    5 -12 -2 384.762
    5 -12 -2 357.198
    -5 -12 2 351.406
    5 -12 -2 359.008
    -5 12 2 330.046
    -5 12 2 345.894
    5 12 -2 392.986
    -5 12 2 362.229
    -4 -12 2 49.5568
    4 -12 -2 55.3812
    4 -12 -2 60.3143
    4 -12 -2 54.1839
    -4 -12 2 65.906
    4 12 -2 62.3724
    4 12 -2 54.6527
    -4 12 2 56.6202
    -4 12 2 42.7519
    -4 12 2 58.9535
    3 -12 -2 198.491
    -3 -12 2 196.523
    3 -12 -2 209.53
    -3 -12 2 192.355
    3 -12 -2 188.358
    3 12 -2 171.795
    -3 12 2 184.27
    -3 12 2 189.216
    3 12 -2 186.318
    -3 12 2 178.156
    2 -12 -2 260.752
    -2 -12 2 208.46
    -2 -12 2 188.852
    2 -12 -2 232.431
    2 -12 -2 234.543
    2 12 -2 219.453
    -2 12 2 226.555
    -2 12 2 200.011
    2 12 -2 232.964
    -2 12 2 233.162
    -1 -12 2 118.284
    1 -12 -2 140.819
    -1 -12 2 102.296
    1 -12 -2 147.647
    -1 12 2 147.905
    -1 12 2 141.38
    1 12 -2 115.301
    -1 12 2 139.199
    1 12 -2 119.773
    0 -12 -2 259.72
    0 -12 2 270.744
    0 -12 2 300.772
    0 -12 -2 268.316
    0 12 2 273.17
    0 12 -2 249.844
    0 12 2 293.295
    0 12 -2 246.164
    -1 -12 -2 54.2256
    1 -12 2 42.5828
    -1 -12 -2 59.6271
    1 -12 2 38.7427
    -1 12 -2 49.0841
    1 12 2 57.2784
    1 12 2 57.9454
    -1 12 -2 52.716
    1 12 2 49.4927
    2 -12 2 230.32
    -2 -12 -2 218.221
    2 -12 2 245.431
    2 -12 2 267.779
    -2 -12 -2 222.245
    2 12 2 221.425
    -2 12 -2 235.563
    2 12 2 221.273
    -2 12 -2 204.344
    2 12 2 221.081
    3 -12 2 94.6019
    3 -12 2 118.031
    -3 -12 -2 108.311
    3 -12 2 118.019
    -3 -12 -2 120.902
    -3 12 -2 74.7662
    3 12 2 97.4928
    3 12 2 116.178
    -3 12 -2 80.4799
    4 -12 2 258.924
    4 -12 2 191.685
    4 -12 2 235.283
    -4 -12 -2 236.157
    -4 -12 -2 247.757
    -4 -12 -2 224.959
    -4 12 -2 234.113
    -4 12 -2 219.428
    4 12 2 199.932
    4 12 2 239.539
    -5 -12 -2 33.7418
    -5 -12 -2 17.9313
    5 -12 2 28.6564
    5 -12 2 12.3751
    -5 -12 -2 15.2978
    5 -12 2 10.7388
    -5 12 -2 14.7648
    -5 12 -2 6.70939
    5 12 2 24.9806
    5 12 2 12.1896
    6 -12 2 23.8404
    6 -12 2 49.9204
    -6 -12 -2 24.6982
    -6 -12 -2 29.0941
    6 -12 2 17.1371
    -6 -12 -2 25.3204
    6 12 2 10.5097
    -6 12 -2 33.1831
    -6 12 -2 8.3282
    8 -13 -2 27.6456
    8 -13 -2 38.9253
    -8 -13 2 35.3619
    8 -13 -2 34.2281
    -8 -13 2 27.4318
    -8 -13 2 55.8588
    -8 13 2 32.5656
    -8 13 2 37.6052
    8 13 -2 35.0863
    -8 13 2 40.044
    -7 -13 2 34.8955
    7 -13 -2 53.6144
    7 -13 -2 30.5112
    -7 -13 2 24.3304
    -7 -13 2 16.2162
    7 -13 -2 28.4632
    -7 13 2 24.2533
    -7 13 2 23.12
    7 13 -2 26.5144
    -7 13 2 13.9481
    -6 -13 2 13.6772
    6 -13 -2 16.4356
    6 -13 -2 8.00016
    -6 -13 2 11.0736
    6 -13 -2 16.1627
    -6 -13 2 17.8509
    -6 13 2 6.82027
    -6 13 2 18.8448
    6 13 -2 4.99064
    -6 13 2 9.65941
    5 -13 -2 0.10798
    5 -13 -2 0.43911
    5 -13 -2 -0.2133
    -5 -13 2 -1.6271
    -5 -13 2 6.09527
    -5 13 2 -2.119
    -5 13 2 1.75654
    -5 13 2 0.81852
    5 13 -2 -0.3014
    4 -13 -2 41.7237
    4 -13 -2 38.4805
    4 -13 -2 41.0805
    -4 -13 2 34.7072
    -4 -13 2 37.0413
    -4 13 2 28.439
    -4 13 2 47.5626
    4 13 -2 42.5268
    -4 13 2 42.0172
    4 13 -2 26.3959
    -3 -13 2 230.287
    3 -13 -2 180.136
    3 -13 -2 184.367
    -3 -13 2 212.992
    3 -13 -2 216.007
    3 13 -2 192.939
    -3 13 2 200.525
    3 13 -2 215.19
    -3 13 2 216.098
    -3 13 2 194.151
    2 -13 -2 178.165
    -2 -13 2 177.086
    2 -13 -2 144.972
    2 -13 -2 171.443
    -2 -13 2 144.183
    2 13 -2 157.176
    2 13 -2 173.161
    -2 13 2 175.628
    -2 13 2 163.121
    -2 13 2 149.442
    1 -13 -2 90.4544
    1 -13 -2 92.5498
    -1 -13 2 59.2387
    -1 -13 2 64.6166
    -1 13 2 125.526
    -1 13 2 94.9969
    1 13 -2 92.6534
    -1 13 2 69.2246
    1 13 -2 84.528
    0 -13 2 167.802
    0 -13 -2 159.791
    0 -13 -2 166.598
    0 -13 2 124.937
    0 13 -2 150.837
    0 13 -2 191.252
    0 13 2 172.245
    0 13 2 168.345
    1 -13 2 145.539
    -1 -13 -2 141.251
    -1 -13 -2 159.107
    1 -13 2 177.975
    -1 13 -2 157.88
    1 13 2 139.318
    -1 13 -2 149.64
    1 13 2 127.009
    -2 -13 -2 15.5281
    -2 -13 -2 15.2373
    2 -13 2 18.3601
    2 -13 2 25.2596
    -2 13 -2 9.57393
    2 13 2 39.4741
    2 13 2 10.2833
    -2 13 -2 22.1874
    2 13 2 26.7342
    3 -13 2 -1.0338
    3 -13 2 -2.2148
    -3 -13 -2 1.65686
    -3 -13 -2 -1.4772
    3 13 2 -0.5604
    -3 13 -2 0.24983
    3 13 2 -0.9923
    -3 13 -2 0.90704
    -4 -13 -2 21.0619
    -4 -13 -2 25.2375
    4 -13 2 34.4817
    -4 -13 -2 6.80482
    4 -13 2 30.8195
    -4 13 -2 12.6585
    4 13 2 17.6443
    -4 13 -2 33.2959
    -5 -13 -2 82.2387
    5 -13 2 65.2936
    -5 -13 -2 58.7291
    5 -13 2 84.2936
    5 -13 2 68.8554
    -5 -13 -2 70.4772
    5 13 2 78.4921
    -5 13 -2 57.5584
    -5 13 -2 77.8504
    -6 -13 -2 53.8484
    6 -13 2 42.345
    6 -13 2 55.6052
    -6 -13 -2 71.1679
    6 -13 2 41.5577
    -6 -13 -2 53.8753
    -6 13 -2 54.9611
    -6 13 -2 36.8267
    -7 -14 2 46.4612
    7 -14 -2 16.5427
    -7 -14 2 33.9222
    7 -14 -2 41.3164
    -7 -14 2 27.1294
    7 -14 -2 38.2442
    -7 14 2 37.0732
    -7 14 2 46.1347
    -7 14 2 35.1831
    7 14 -2 36.0076
    6 -14 -2 174.16
    -6 -14 2 133.835
    6 -14 -2 184.142
    -6 -14 2 145.661
    6 -14 -2 159.501
    -6 -14 2 198.615
    -6 14 2 218.205
    6 14 -2 143.95
    -6 14 2 176.272
    -6 14 2 158.023
    -5 -14 2 138.412
    -5 -14 2 173.9
    5 -14 -2 156.177
    5 -14 -2 166.44
    5 -14 -2 165.267
    -5 14 2 170.455
    5 14 -2 155.764
    -5 14 2 155.631
    -5 14 2 158.853
    4 -14 -2 224.165
    -4 -14 2 209.788
    -4 -14 2 222.589
    4 -14 -2 201.409
    4 -14 -2 174.946
    -4 14 2 217.053
    -4 14 2 189.342
    4 14 -2 193.736
    4 14 -2 202.153
    -4 14 2 201.915
    3 -14 -2 58.9579
    -3 -14 2 26.9159
    3 -14 -2 53.2759
    -3 -14 2 46.03
    3 -14 -2 41.5583
    3 14 -2 59.6202
    -3 14 2 49.5066
    -3 14 2 33.014
    3 14 -2 49.5163
    -3 14 2 53.4913
    -2 -14 2 96.9032
    2 -14 -2 116.78
    2 -14 -2 106.504
    2 -14 -2 112.722
    -2 -14 2 143.983
    2 14 -2 92.6758
    -2 14 2 89.1754
    2 14 -2 106.833
    -2 14 2 88.6981
    -2 14 2 102.039
    -1 -14 2 95.2175
    1 -14 -2 165.766
    -1 -14 2 128.626
    1 -14 -2 155.94
    1 14 -2 124.362
    1 14 -2 135.381
    -1 14 2 131.325
    -1 14 2 166.305
    -1 14 2 171.535
    0 -14 2 37.7666
    0 -14 2 21.2426
    0 -14 -2 35.4418
    0 -14 -2 40.3799
    0 14 -2 28.4335
    0 14 2 31.0326
    0 14 2 29.312
    0 14 -2 29.8147
    -1 -14 -2 177.816
    -1 -14 -2 178.057
    1 -14 2 226.902
    1 -14 2 152.458
    1 14 2 122.839
    1 14 2 166.301
    -1 14 -2 160.168
    -1 14 -2 127.66
    -2 -14 -2 118.251
    -2 -14 -2 132.605
    2 -14 2 149.647
    2 -14 2 140.653
    2 14 2 139.503
    2 14 2 122.5
    -2 14 -2 120.403
    -2 14 -2 124.711
    3 -14 2 410.603
    3 -14 2 427.367
    -3 -14 -2 379.276
    -3 -14 -2 379.209
    3 14 2 465.623
    -3 14 -2 403.643
    -3 14 -2 401.086
    4 -14 2 41.5829
    -4 -14 -2 55.5341
    -4 -14 -2 64.6306
    4 -14 2 39.9429
    -4 14 -2 52.9993
    -4 14 -2 41.3379
    4 14 2 29.753
    -5 -14 -2 163.794
    5 -14 2 157.784
    -5 -14 -2 126.649
    -5 -14 -2 113.214
    5 -14 2 127.835
    -5 14 -2 134.12
    5 14 2 93.0352
    -5 14 -2 143.418
    -6 -15 2 3.76158
    6 -15 -2 9.58649
    -6 -15 2 2.40269
    -6 -15 2 10.3731
    6 -15 -2 18.0535
    6 15 -2 -0.0852
    -6 15 2 15.1823
    -6 15 2 2.73244
    -6 15 2 21.0308
    -5 -15 2 41.7904
    5 -15 -2 67.3124
    5 -15 -2 24.4752
    -5 -15 2 36.0329
    -5 15 2 43.4814
    -5 15 2 33.6652
    -5 15 2 37.4675
    5 15 -2 27.8381
    4 -15 -2 15.1424
    -4 -15 2 22.1792
    -4 -15 2 42.1892
    4 -15 -2 22.9615
    4 15 -2 32.1744
    -4 15 2 40.0522
    -4 15 2 34.1323
    4 15 -2 24.2474
    -4 15 2 29.3631
    3 -15 -2 195.024
    -3 -15 2 257.449
    -3 -15 2 203.638
    3 -15 -2 219.407
    -3 15 2 254.661
    3 15 -2 222.358
    3 15 -2 242.498
    -3 15 2 216.256
    -3 15 2 232.628
    2 -15 -2 195.359
    2 -15 -2 165.19
    -2 -15 2 200.084
    -2 -15 2 174.294
    -2 15 2 221.106
    -2 15 2 218.398
    2 15 -2 213.892
    2 15 -2 201.987
    -2 15 2 172.66
    1 -15 -2 67.6517
    1 -15 -2 57.5435
    -1 -15 2 41.9438
    -1 -15 2 66.7099
    -1 15 2 56.9891
    1 15 -2 93.8159
    -1 15 2 92.2404
    1 15 -2 75.4954
    0 -15 2 276.276
    0 -15 -2 351.442
    0 -15 2 347.835
    0 -15 -2 321.551
    0 15 2 300.048
    0 15 -2 298.429
    0 15 2 265.073
    0 15 -2 298.679
    1 -15 2 104.66
    -1 -15 -2 117.113
    1 -15 2 89.9839
    -1 -15 -2 91.278
    1 15 2 95.6999
    1 15 2 78.0467
    -1 15 -2 71.0844
    -1 15 -2 93.5928
    2 -15 2 3.52054
    2 -15 2 7.31472
    -2 -15 -2 21.0656
    -2 -15 -2 2.96836
    2 15 2 3.90525
    2 15 2 10.887
    -2 15 -2 17.3613
    -2 15 -2 12.371
    3 -15 2 17.2878
    3 -15 2 23.691
    -3 15 -2 13.0536
    3 15 2 9.26991
    -3 15 -2 11.4168
    3 15 2 20.6827
    4 -15 2 -3.3749
    -4 -15 -2 9.05772
    4 -15 2 16.2309
    -4 -15 -2 11.3903
    4 15 2 3.22724
    -4 15 -2 17.5826
    -4 15 -2 12.3358
    -6 -16 2 52.7954
    6 -16 -2 91.4052
    6 -16 -2 83.7816
    -6 -16 2 50.9761
    -6 16 2 63.7716
    -6 16 2 84.2949
    -6 16 2 91.092
    6 16 -2 58.2625
    5 -16 -2 175.214
    -5 -16 2 168.779
    5 -16 -2 147.627
    -5 -16 2 131.358
    -5 16 2 137.121
    -5 16 2 153.506
    5 16 -2 178.621
    -5 16 2 114.993
    4 -16 -2 111.109
    4 -16 -2 105.29
    -4 -16 2 89.6361
    -4 -16 2 87.3153
    4 16 -2 127.65
    -4 16 2 111.217
    -4 16 2 96.6968
    4 16 -2 83.9598
    -4 16 2 127.876
    -3 -16 2 116.108
    3 -16 -2 109.041
    3 -16 -2 144.795
    -3 -16 2 90.7728
    3 16 -2 85.6717
    -3 16 2 99.5491
    3 16 -2 124.455
    -3 16 2 101.204
    -3 16 2 103.444
    -2 -16 2 56.1301
    2 -16 -2 37.0896
    -2 -16 2 38.1992
    2 -16 -2 37.0255
    -2 16 2 30.5324
    -2 16 2 40.7874
    2 16 -2 62.3386
    2 16 -2 47.7457
    -2 16 2 49.9766
    1 -16 -2 -0.1473
    1 -16 -2 6.61171
    -1 -16 2 -8.5107
    -1 -16 2 -11.048
    1 16 -2 7.4362
    -1 16 2 1.24439
    -1 16 2 1.67487
    1 16 -2 2.05884
    0 -16 2 139.232
    0 -16 2 124.93
    0 -16 -2 125.083
    0 -16 -2 117.574
    0 16 -2 136.616
    0 16 -2 141.041
    0 16 2 176.969
    0 16 2 125.773
    -1 -16 -2 67.7867
    1 -16 2 56.1563
    -1 -16 -2 73.0851
    1 -16 2 50.253
    1 16 2 58.914
    1 16 2 68.7232
    -1 16 -2 49.3537
    -1 16 -2 70.9639
    2 -16 2 247.818
    2 -16 2 265.505
    -2 -16 -2 265.658
    -2 -16 -2 222.623
    2 16 2 236.149
    2 16 2 297.612
    -2 16 -2 286.088
    -2 16 -2 271.131
    3 -16 2 53.1311
    3 -16 2 55.142
    -3 16 -2 69.772
    -3 16 -2 57.3218
    3 16 2 65.8604
    3 16 2 75.9548
    -4 -16 -2 166.432
    4 -16 2 238.613
    4 -16 2 212.032
    -4 -16 -2 193.965
    4 16 2 199.515
    -4 16 -2 201.693
    -4 16 -2 149.557
    5 -17 -2 41.9382
    5 -17 -2 43.5917
    -5 -17 2 51.0395
    -5 17 2 58.2101
    5 17 -2 38.554
    -5 17 2 65.5965
    -5 17 2 41.3414
    -4 -17 2 157.317
    -4 -17 2 109.923
    4 -17 -2 97.6444
    4 -17 -2 73.6467
    -4 17 2 142.023
    -4 17 2 122.927
    -4 17 2 136.064
    4 17 -2 99.7678
    4 17 -2 97.131
    3 -17 -2 110.232
    -3 -17 2 81.6706
    -3 -17 2 111.481
    3 -17 -2 66.4106
    -3 17 2 93.6434
    3 17 -2 67.4104
    3 17 -2 90.472
    -3 17 2 76.4412
    -3 17 2 83.6049
    -2 -17 2 162.126
    2 -17 -2 165.191
    2 -17 -2 185.375
    -2 -17 2 132.625
    2 17 -2 182.083
    -2 17 2 146.457
    -2 17 2 173.515
    2 17 -2 143.595
    1 -17 -2 220.619
    -1 -17 2 156.428
    1 -17 -2 219.873
    -1 -17 2 199.742
    1 17 -2 180.404
    1 17 -2 216.817
    -1 17 2 221.575
    -1 17 2 241.043
    0 -17 -2 86.0223
    0 -17 2 74.5817
    0 -17 2 52.038
    0 -17 -2 107.015
    0 17 2 85.6291
    0 17 -2 87.0355
    0 17 -2 84.1681
    0 17 2 99.8516
    -1 -17 -2 67.7212
    1 -17 2 29.2305
    -1 -17 -2 60.8878
    1 -17 2 65.9676
    -1 17 -2 66.8298
    1 17 2 52.9011
    -1 17 -2 46.4368
    1 17 2 60.4306
    2 -17 2 100.167
    2 -17 2 68.6366
    -2 -17 -2 91.9649
    -2 -17 -2 98.88
    -2 17 -2 85.2757
    2 17 2 100.461
    2 17 2 84.6414
    -2 17 -2 106.732
    -3 -17 -2 10.5053
    3 -17 2 3.86205
    3 -17 2 12.8396
    -3 17 -2 9.19544
    -3 17 -2 8.99839
    3 17 2 2.15925
    3 17 2 1.16128
    -3 -18 2 18.3562
    -3 -18 2 69.8903
    3 -18 -2 60.4168
    3 -18 -2 48.5161
    -3 18 2 51.2606
    3 18 -2 56.5141
    -3 18 2 31.5949
    3 18 -2 67.0562
    -3 18 2 49.357
    -2 -18 2 12.0191
    2 -18 -2 13.0743
    2 -18 -2 11.3209
    -2 -18 2 47.1838
    -2 18 2 14.5358
    -2 18 2 7.23609
    2 18 -2 28.0856
    2 18 -2 13.528
    -1 -18 2 36.0715
    1 -18 -2 37.3943
    1 -18 -2 37.6128
    -1 18 2 38.4689
    1 18 -2 61.7136
    -1 18 2 38.1586
    1 18 -2 37.4086
    0 -18 2 9.64578
    0 -18 -2 -3.0825
    0 -18 -2 12.3816
    0 -18 2 3.26312
    0 18 -2 2.6473
    0 18 -2 0.69968
    0 18 2 12.3375
    0 18 2 0.53072
    -1 -18 -2 208.882
    -1 -18 -2 197.196
    1 -18 2 191.511
    1 -18 2 190.247
    -1 18 -2 246.853
    -1 18 -2 200.111
    1 18 2 191.562
    1 18 2 167.784
    -11 0 3 9.01455
    10 0 -3 -2.9476
    -10 0 3 -0.6115
    -10 0 3 2.38457
    -10 0 3 -6.3981
    -10 0 3 1.66767
    9 0 -3 -1.6064
    -9 0 3 0.52873
    -9 0 3 -2.6299
    -9 0 3 -2.1722
    -9 0 3 2.48353
    -8 0 3 4.11727
    8 0 -3 -1.3012
    -8 0 3 -3.326
    -8 0 3 0.24077
    -8 0 3 0.41117
    -8 0 3 -1.194
    -7 0 3 2.50221
    -7 0 3 -2.1958
    -7 0 3 -3.0156
    -7 0 3 -6.1895
    7 0 -3 -1.1378
    -7 0 3 1.94223
    -6 0 3 -0.6242
    -6 0 3 0.37174
    6 0 -3 -0.7368
    -6 0 3 -4.2998
    -6 0 3 2.02199
    -6 0 3 -1.7439
    -5 0 3 -1.256
    -5 0 3 0.40508
    5 0 -3 -5.0284
    -5 0 3 2.57117
    -5 0 3 0.18648
    -5 0 3 0.4868
    -4 0 3 0.83555
    -4 0 3 -1.0121
    -4 0 3 1.67294
    -4 0 3 -1.2698
    -4 0 3 1.4321
    -3 0 3 -0.8977
    -3 0 3 1.81503
    -3 0 3 0.13592
    -3 0 3 -0.341
    -2 0 3 0.74334
    -2 0 3 -3.0204
    2 0 -3 -0.0286
    -2 0 3 -1.9347
    -1 0 3 -4.0753
    1 0 -3 0.01561
    -1 0 3 -1.3504
    -1 0 3 -2.1035
    0 0 -3 2.62633
    0 0 -3 1.48645
    0 0 3 0.82687
    0 0 3 0.65428
    0 0 3 -0.4779
    0 0 -3 0.10388
    1 0 3 -0.6108
    -1 0 -3 -1.6512
    -1 0 -3 -0.8524
    1 0 3 -1.3192
    -1 0 -3 -0.0698
    2 0 3 -3.1723
    -2 0 -3 6.22642
    2 0 3 -0.7444
    -2 0 -3 -1.8672
    -2 0 -3 -1.4283
    -3 0 -3 -0.7211
    3 0 3 3.02538
    3 0 3 -2.7643
    -3 0 -3 1.40572
    -3 0 -3 -1.4909
    4 0 3 -5.7846
    -4 0 -3 -1.7571
    -4 0 -3 0.15907
    4 0 3 1.9509
    -4 0 -3 -4.3065
    -5 0 -3 2.39543
    -5 0 -3 5.80103
    5 0 3 -1.731
    -5 0 -3 -1.6619
    -6 0 -3 -1.1517
    -6 0 -3 7.72302
    6 0 3 -4.5775
    -6 0 -3 -0.4508
    -7 0 -3 1.17099
    -7 0 -3 -2.1892
    -7 0 -3 -1.9118
    7 0 3 -0.8789
    8 0 3 -2.505
    -8 0 -3 3.17405
    -8 0 -3 1.43419
    -8 0 -3 -2.3168
    -10 -1 3 19.073
    -10 -1 3 20.8925
    10 -1 -3 13.3626
    -10 -1 3 6.78755
    -10 -1 3 22.4885
    10 1 -3 18.1597
    -10 1 3 8.46414
    -10 1 3 27.1751
    -10 1 3 10.0216
    -9 -1 3 58.2004
    9 -1 -3 45.8262
    -9 -1 3 28.3559
    -9 -1 3 40.3344
    -9 -1 3 42.5191
    -9 1 3 26.3543
    -9 1 3 35.0823
    -9 1 3 35.8842
    9 1 -3 44.2563
    8 -1 -3 137.413
    -8 -1 3 151.317
    -8 -1 3 121.16
    -8 -1 3 171.479
    -8 -1 3 137.316
    -8 -1 3 172.428
    -8 1 3 167.063
    -8 1 3 165.146
    -8 1 3 130.177
    -8 1 3 148.817
    -8 1 3 193.665
    8 1 -3 168.868
    -7 -1 3 226.085
    7 -1 -3 163.466
    -7 -1 3 197.456
    -7 -1 3 217.035
    -7 -1 3 209.202
    -7 -1 3 208.876
    7 1 -3 174.288
    -7 1 3 212.163
    -7 1 3 184.722
    -7 1 3 208.53
    -7 1 3 195.892
    -7 1 3 189.244
    -6 -1 3 276.504
    -6 -1 3 276.732
    -6 -1 3 275.844
    6 -1 -3 256.876
    -6 -1 3 263.298
    -6 -1 3 263.606
    6 1 -3 256.01
    -6 1 3 267.391
    -6 1 3 276.124
    -6 1 3 251.137
    -6 1 3 281.58
    -6 1 3 270.733
    -5 -1 3 5.70691
    -5 -1 3 1.79032
    5 -1 -3 3.81957
    -5 -1 3 7.73325
    -5 -1 3 2.94979
    -5 -1 3 2.29536
    -5 1 3 -0.9907
    -5 1 3 0.78937
    5 1 -3 1.16031
    -5 1 3 2.82462
    -5 1 3 6.79447
    -5 1 3 3.04412
    -4 -1 3 32.0576
    -4 -1 3 41.2754
    -4 -1 3 33.8932
    -4 -1 3 38.349
    -4 1 3 28.7831
    -4 1 3 33.5573
    -4 1 3 29.6596
    -4 1 3 30.2383
    4 1 -3 31.5616
    -3 -1 3 464.065
    -3 -1 3 501.706
    -3 -1 3 490.758
    -3 -1 3 478.55
    -3 1 3 467.537
    -3 1 3 496.941
    3 1 -3 486.529
    -3 1 3 480.973
    -2 -1 3 603.693
    -2 -1 3 611.081
    -2 -1 3 605.646
    -2 1 3 587.517
    -2 1 3 530.993
    -2 1 3 594.062
    -1 -1 3 1086.56
    1 -1 -3 1130.58
    -1 -1 3 1125.31
    1 -1 -3 1155.16
    -1 -1 3 1058.28
    1 1 -3 1126.96
    -1 1 3 1095.73
    -1 1 3 1158.25
    -1 1 3 1131.42
    0 -1 -3 240.889
    0 -1 -3 240.632
    0 -1 3 228.992
    0 -1 3 218.835
    0 -1 -3 232.535
    0 1 -3 183.954
    0 1 -3 229.772
    0 1 3 228.024
    0 1 3 214.576
    0 1 3 213.08
    -1 -1 -3 120.899
    -1 -1 -3 109.472
    1 -1 3 111.757
    1 -1 3 113.231
    -1 -1 -3 110.162
    1 1 3 119.854
    -1 1 -3 112.688
    1 1 3 115.745
    -1 1 -3 113.743
    -1 1 -3 105.374
    -2 -1 -3 10.0573
    -2 -1 -3 6.23045
    -2 -1 -3 4.00701
    2 -1 3 5.26426
    2 -1 3 10.423
    -2 1 -3 7.51195
    2 1 3 15.0921
    2 1 3 10.0752
    -2 1 -3 10.7273
    -2 1 -3 11.4394
    3 -1 3 437.358
    3 -1 3 458.054
    -3 -1 -3 438.458
    -3 -1 -3 483.903
    -3 -1 -3 458.08
    3 1 3 454.242
    -3 1 -3 467.715
    -3 1 -3 442.776
    3 1 3 450.531
    -3 1 -3 470.455
    4 -1 3 491.743
    -4 -1 -3 473.089
    -4 -1 -3 458.335
    -4 -1 -3 480.157
    4 -1 3 493.769
    -4 1 -3 465.344
    4 1 3 496.78
    -4 1 -3 488.685
    4 1 3 479.961
    -4 1 -3 448.778
    5 -1 3 185.67
    5 -1 3 132.711
    -5 -1 -3 191.115
    -5 -1 -3 192.973
    -5 -1 -3 197.682
    5 1 3 174.245
    -5 1 -3 147.925
    -5 1 -3 185.11
    -5 1 -3 198.001
    -6 -1 -3 15.374
    -6 -1 -3 20.984
    6 -1 3 15.8181
    -6 -1 -3 16.6328
    -6 1 -3 16.0052
    -6 1 -3 13.1154
    6 1 3 7.01942
    -6 1 -3 17.397
    -7 -1 -3 16.9915
    7 -1 3 0.74647
    -7 -1 -3 12.4276
    -7 -1 -3 6.4398
    -7 1 -3 20.3041
    7 1 3 10.2732
    -7 1 -3 -2.8161
    -8 -1 -3 75.269
    -8 -1 -3 79.7885
    -8 1 -3 54.6494
    -10 -2 3 3.81855
    -10 -2 3 4.42036
    -10 -2 3 5.09911
    -10 -2 3 0.42564
    10 -2 -3 3.08691
    -10 2 3 12.9518
    -10 2 3 13.2138
    10 2 -3 8.55591
    -10 2 3 7.87584
    -9 -2 3 48.1931
    9 -2 -3 32.5468
    -9 -2 3 18.6662
    -9 -2 3 36.6206
    -9 -2 3 36.8315
    9 -2 -3 32.7694
    -9 2 3 45.0678
    -9 2 3 42.3561
    -9 2 3 45.0389
    9 2 -3 42.7509
    -8 -2 3 39.4242
    -8 -2 3 40.6351
    -8 -2 3 48.2506
    -8 -2 3 58.5877
    8 -2 -3 38.2859
    -8 -2 3 48.3627
    -8 2 3 37.9934
    8 2 -3 48.6608
    -8 2 3 57.2981
    -8 2 3 55.8389
    -8 2 3 44.7227
    -7 -2 3 99.9322
    7 -2 -3 74.8449
    -7 -2 3 98.4554
    -7 -2 3 103.31
    -7 -2 3 101.45
    -7 -2 3 75.1024
    -7 2 3 99.0581
    7 2 -3 84.9928
    -7 2 3 87.221
    -7 2 3 89.5396
    -7 2 3 105.986
    -6 -2 3 196.112
    -6 -2 3 232.276
    6 -2 -3 219.273
    -6 -2 3 200.544
    -6 -2 3 225.688
    -6 -2 3 183.887
    -6 2 3 187.769
    -6 2 3 204.228
    6 2 -3 188.936
    -6 2 3 229.463
    -6 2 3 202.915
    5 -2 -3 108.395
    -5 -2 3 155.244
    -5 -2 3 195.996
    -5 -2 3 156.656
    -5 -2 3 188.974
    -5 2 3 167.127
    -5 2 3 141.276
    -5 2 3 153.764
    5 2 -3 164.963
    -5 2 3 137.514
    -4 -2 3 118.583
    -4 -2 3 141.917
    -4 -2 3 113.119
    -4 -2 3 106.256
    -4 2 3 109.648
    4 2 -3 103.943
    4 2 -3 116.146
    -4 2 3 118.836
    -4 2 3 114.7
    -4 2 3 101.732
    -3 -2 3 423.194
    -3 -2 3 431.51
    -3 -2 3 442.974
    -3 -2 3 420.678
    3 2 -3 416.852
    -3 2 3 439.736
    -3 2 3 400.696
    -3 2 3 429.132
    -2 -2 3 358.172
    2 -2 -3 348.43
    -2 -2 3 368.599
    -2 -2 3 357.712
    -2 2 3 353.866
    2 2 -3 302.326
    -2 2 3 337.306
    -2 2 3 375.796
    -1 -2 3 437.805
    1 -2 -3 421.362
    -1 -2 3 446.331
    -1 -2 3 422.558
    -1 2 3 418.725
    -1 2 3 389.036
    1 2 -3 405.175
    1 2 -3 404.011
    -1 2 3 428.368
    -1 2 3 450.384
    0 -2 3 294.522
    0 -2 -3 301.42
    0 -2 -3 291.489
    0 -2 3 306.798
    0 -2 3 289.323
    0 -2 -3 309.5
    0 2 3 297.784
    0 2 3 260.014
    0 2 -3 305.229
    0 2 3 327.666
    0 2 -3 301.489
    -1 -2 -3 114.256
    1 -2 3 99.1996
    1 -2 3 113.044
    1 -2 3 116.143
    -1 -2 -3 120.78
    -1 -2 -3 103.298
    1 2 3 102.615
    -1 2 -3 110.69
    -1 2 -3 111.319
    1 2 3 107.475
    1 2 3 110.306
    2 -2 3 458.005
    2 -2 3 466.268
    -2 -2 -3 438.988
    -2 -2 -3 442.881
    -2 -2 -3 430.163
    -2 -2 -3 411.365
    -2 2 -3 452.439
    2 2 3 442.465
    -2 2 -3 431.081
    2 2 3 413.863
    -3 -2 -3 70.3929
    -3 -2 -3 79.3119
    3 -2 3 66.7095
    3 -2 3 78.7364
    -3 -2 -3 70.9502
    3 2 3 56.6749
    3 2 3 64.4085
    -3 2 -3 47.717
    -3 2 -3 54.4889
    4 -2 3 177.353
    -4 -2 -3 182.803
    -4 -2 -3 156.092
    4 -2 3 157.016
    -4 -2 -3 136.429
    4 2 3 159.551
    -4 2 -3 171.336
    4 2 3 180.88
    -4 2 -3 164.939
    -5 -2 -3 141.612
    5 -2 3 166.238
    -5 -2 -3 148.324
    5 -2 3 112.598
    -5 -2 -3 120.262
    5 2 3 158.982
    -5 2 -3 143.886
    -5 2 -3 134.061
    -6 -2 -3 12.6731
    -6 -2 -3 18.7103
    -6 -2 -3 17.2381
    6 -2 3 -2.2416
    -6 2 -3 14.4491
    6 2 3 6.21152
    -6 2 -3 20.7796
    -7 -2 -3 2.82144
    7 -2 3 10.8875
    -7 -2 -3 13.9492
    -7 -2 -3 6.53038
    7 2 3 10.7393
    -7 2 -3 14.4311
    -7 2 -3 10.634
    -10 -3 3 62.6183
    10 -3 -3 43.2887
    -10 -3 3 64.6655
    -10 -3 3 70.9263
    -10 -3 3 56.2074
    10 3 -3 63.3927
    -10 3 3 74.6674
    -10 3 3 73.5959
    -10 3 3 45.8335
    -9 -3 3 122.213
    -9 -3 3 122.062
    9 -3 -3 103.029
    -9 -3 3 110.013
    9 -3 -3 93.9297
    -9 -3 3 127.371
    9 3 -3 106.132
    -9 3 3 90.7893
    -9 3 3 134.109
    -9 3 3 106.672
    -8 -3 3 17.2232
    -8 -3 3 19.4265
    -8 -3 3 10.004
    -8 -3 3 12.9931
    8 -3 -3 9.01388
    -8 -3 3 19.0378
    -8 3 3 18.6485
    -8 3 3 4.14386
    -8 3 3 17.5521
    8 3 -3 19.3798
    -8 3 3 9.81086
    -7 -3 3 120.798
    -7 -3 3 93.2449
    -7 -3 3 103.132
    -7 -3 3 88.6012
    7 -3 -3 96.5288
    -7 -3 3 115.65
    -7 3 3 104.468
    -7 3 3 87.3873
    7 3 -3 103.195
    -7 3 3 83.266
    -7 3 3 124.819
    -6 -3 3 24.8978
    6 -3 -3 29.238
    -6 -3 3 15.8346
    -6 -3 3 12.853
    -6 -3 3 23.6616
    -6 3 3 16.2351
    -6 3 3 14.8565
    6 3 -3 29.5197
    -6 3 3 23.5998
    -6 3 3 18.9158
    5 -3 -3 507.739
    -5 -3 3 511.647
    -5 -3 3 534.262
    -5 -3 3 516.782
    -5 -3 3 517.532
    -5 3 3 524.72
    -5 3 3 512.298
    5 3 -3 514.752
    -5 3 3 503.594
    5 3 -3 519.067
    -5 3 3 515.317
    -4 -3 3 605.235
    -4 -3 3 584.984
    -4 -3 3 594.581
    -4 -3 3 608.284
    4 3 -3 626.507
    4 3 -3 648.487
    -4 3 3 622.798
    -4 3 3 625.961
    -4 3 3 631.219
    -4 3 3 630.703
    -3 -3 3 678.354
    -3 3 3 565.9
    -2 -3 3 868.659
    -2 -3 3 856.128
    -2 3 3 865.642
    -2 3 3 862.632
    2 3 -3 862.845
    -2 3 3 858.922
    2 3 -3 897.523
    -2 3 3 905.153
    -1 -3 3 335.664
    -1 -3 3 340.046
    -1 3 3 303.844
    -1 3 3 304.955
    0 -3 3 1964.67
    0 -3 3 1950.95
    0 -3 3 1956.43
    0 3 3 1883.93
    0 3 3 2015.74
    0 3 -3 1992.01
    0 3 3 2002.63
    0 3 -3 2014.81
    1 -3 3 170.133
    1 -3 3 200.541
    -1 -3 -3 237.242
    -1 -3 -3 213.731
    -1 -3 -3 230.72
    1 -3 3 216.275
    1 3 3 193.37
    -1 3 -3 196.996
    1 3 3 200.139
    -2 -3 -3 591.622
    2 -3 3 594.722
    -2 -3 -3 599.719
    2 -3 3 637.582
    -2 -3 -3 568.94
    -2 -3 -3 607.895
    2 -3 3 572.733
    -2 3 -3 651.028
    2 3 3 614.429
    -2 3 -3 618.511
    2 3 3 607.898
    3 -3 3 12.1244
    -3 -3 -3 8.69492
    3 -3 3 4.61925
    -3 -3 -3 10.887
    -3 -3 -3 10.8666
    -3 -3 -3 6.49869
    3 3 3 7.74258
    3 3 3 11.3856
    -3 3 -3 12.8075
    -3 3 -3 8.53959
    4 -3 3 127.063
    -4 -3 -3 117.22
    -4 -3 -3 114.039
    -4 -3 -3 108.804
    4 -3 3 108.785
    4 3 3 106.431
    -4 3 -3 94.5577
    -4 3 -3 114.299
    4 3 3 110.513
    -5 -3 -3 4.44704
    5 -3 3 17.1845
    5 -3 3 16.9262
    -5 -3 -3 10.7392
    -5 -3 -3 2.35928
    -5 3 -3 9.66028
    5 3 3 16.3725
    -5 3 -3 8.04251
    6 -3 3 49.719
    -6 -3 -3 50.8751
    -6 -3 -3 43.5115
    -6 -3 -3 52.6377
    -6 3 -3 63.7327
    6 3 3 36.9043
    -6 3 -3 49.7235
    -7 -3 -3 173.931
    -7 -3 -3 173.839
    -7 -3 -3 173.872
    7 -3 3 209.283
    7 3 3 193.111
    -7 3 -3 190.839
    -7 3 -3 185.953
    -10 -4 3 38.6644
    10 -4 -3 23.4085
    -10 -4 3 31.5723
    -10 -4 3 18.3575
    -10 -4 3 31.3295
    -10 4 3 30.8914
    -10 4 3 23.0358
    -10 4 3 22.0497
    10 4 -3 10.3839
    9 -4 -3 20.9637
    -9 -4 3 44.7151
    -9 -4 3 41.0786
    9 -4 -3 28.0502
    9 -4 -3 24.2892
    -9 -4 3 42.2646
    -9 -4 3 45.1654
    -9 4 3 37.3732
    -9 4 3 20.9598
    -9 4 3 29.7238
    9 4 -3 20.2083
    -8 -4 3 78.0353
    -8 -4 3 83.8703
    -8 -4 3 88.3061
    -8 -4 3 61.4288
    8 -4 -3 90.4033
    -8 4 3 84.9406
    8 4 -3 79.3037
    -8 4 3 59.4084
    -8 4 3 90.3704
    -8 4 3 107.946
    7 -4 -3 54.9041
    -7 -4 3 83.0113
    -7 -4 3 79.4258
    -7 -4 3 74.7508
    -7 -4 3 77.9355
    -7 -4 3 89.7838
    -7 4 3 74.577
    -7 4 3 81.6702
    7 4 -3 89.5256
    -7 4 3 59.9022
    -7 4 3 76.9485
    6 -4 -3 584.069
    -6 -4 3 520.8
    -6 -4 3 506.055
    -6 -4 3 496.687
    -6 -4 3 512.502
    6 4 -3 544.001
    6 4 -3 527.273
    -6 4 3 520.692
    -6 4 3 535.845
    -6 4 3 546.839
    -6 4 3 537.095
    -5 -4 3 388.722
    -5 -4 3 366.365
    5 -4 -3 385.523
    -5 -4 3 413.255
    -5 -4 3 407.672
    -5 4 3 372.215
    5 4 -3 382.082
    -5 4 3 383.595
    -5 4 3 386.908
    5 4 -3 367.31
    -5 4 3 371.077
    -4 -4 3 717.793
    -4 -4 3 706.794
    -4 -4 3 741.977
    -4 -4 3 717.975
    4 4 -3 785.616
    -4 4 3 724.815
    -4 4 3 734.688
    4 4 -3 774.934
    -4 4 3 760.542
    -4 4 3 751.755
    -3 -4 3 24.0784
    -3 -4 3 32.7312
    -3 -4 3 24.0984
    -3 4 3 24.4838
    -3 4 3 29.7263
    3 4 -3 28.5482
    -3 4 3 25.9354
    -3 4 3 26.3492
    -2 -4 3 472.83
    -2 -4 3 451.434
    2 4 -3 487.68
    -2 4 3 467.939
    -2 4 3 451.801
    2 4 -3 441.202
    -2 4 3 472.373
    -2 4 3 441.396
    -1 -4 3 154.827
    -1 -4 3 118.074
    -1 4 3 121.018
    -1 4 3 133.858
    0 -4 3 10.9544
    0 -4 3 7.13454
    0 -4 3 1.55513
    0 4 -3 2.03502
    0 4 3 5.72423
    0 4 3 6.30951
    0 4 3 3.93742
    0 4 3 5.90835
    0 4 3 13.2271
    0 4 -3 5.56839
    1 -4 3 222.183
    -1 -4 -3 240.135
    1 -4 3 212.497
    1 -4 3 240.858
    -1 -4 -3 256.9
    1 4 3 215.168
    -1 4 -3 227.49
    2 -4 3 196.583
    2 -4 3 205.322
    2 -4 3 189.316
    -2 -4 -3 220.609
    -2 -4 -3 208.553
    -2 -4 -3 208.251
    -2 4 -3 192.54
    -2 4 -3 196.763
    2 4 3 214.856
    2 4 3 175.268
    -3 -4 -3 621.164
    3 -4 3 619.852
    3 -4 3 616.913
    -3 -4 -3 621.86
    -3 -4 -3 593.48
    -3 -4 -3 623.341
    -3 4 -3 630.813
    3 4 3 675.064
    3 4 3 640.463
    -3 4 -3 667.244
    4 -4 3 146.208
    -4 -4 -3 132.63
    4 -4 3 149.689
    -4 -4 -3 128.701
    -4 -4 -3 158.204
    -4 -4 -3 159.486
    -4 4 -3 138.732
    4 4 3 131.099
    -4 4 -3 152.904
    -5 -4 -3 110.413
    5 -4 3 93.075
    -5 -4 -3 110.496
    5 -4 3 74.9636
    -5 -4 -3 85.7111
    -5 4 -3 95.4501
    -5 4 -3 102.131
    5 4 3 87.3241
    -6 -4 -3 92.9003
    -6 -4 -3 79.4714
    -6 -4 -3 98.2775
    6 -4 3 104.783
    -6 4 -3 97.601
    -6 4 -3 122.783
    6 4 3 108.384
    -7 -4 -3 94.1433
    -7 -4 -3 83.8738
    -7 -4 -3 68.7171
    7 -4 3 106.773
    -7 4 -3 97.3704
    -7 4 -3 81.0217
    7 4 3 99.7775
    -10 -5 3 234.046
    10 -5 -3 245.464
    -10 -5 3 229.081
    -10 -5 3 208.003
    -10 -5 3 242.369
    -10 5 3 285.88
    -10 5 3 205.177
    -10 5 3 241.558
    10 5 -3 265.064
    -9 -5 3 108.634
    9 -5 -3 65.8987
    -9 -5 3 75.8437
    -9 -5 3 72.7088
    9 -5 -3 76.6899
    -9 -5 3 73.8497
    9 -5 -3 74.9739
    -9 5 3 86.5533
    -9 5 3 73.4331
    -9 5 3 56.347
    9 5 -3 106.245
    8 -5 -3 97.0508
    -8 -5 3 106.712
    -8 -5 3 119.994
    8 -5 -3 144.322
    -8 -5 3 110.525
    -8 -5 3 127.809
    8 5 -3 109.394
    -8 5 3 92.0713
    -8 5 3 139.071
    -8 5 3 127.305
    -7 -5 3 29.4688
    -7 -5 3 28.1471
    -7 -5 3 31.6605
    7 -5 -3 34.425
    -7 -5 3 39.3314
    -7 5 3 19.8533
    7 5 -3 30.5378
    -7 5 3 31.1155
    -7 5 3 32.8706
    -7 5 3 27.3979
    -6 -5 3 313.382
    6 -5 -3 301.873
    -6 -5 3 315.064
    -6 -5 3 321.032
    -6 -5 3 280.671
    -6 5 3 372.139
    6 5 -3 310.546
    -6 5 3 326.299
    -6 5 3 280.201
    -6 5 3 311.422
    6 5 -3 287.015
    5 -5 -3 344.586
    -5 -5 3 366.657
    -5 -5 3 362.573
    -5 -5 3 401.129
    -5 -5 3 381.496
    -5 5 3 420.688
    -5 5 3 374.233
    5 5 -3 391.922
    -5 5 3 366.587
    -5 5 3 390.107
    5 5 -3 356.965
    -4 -5 3 972.375
    -4 5 3 800.792
    -4 5 3 823.613
    -3 -5 3 749.859
    -3 -5 3 765.794
    -3 5 3 824.556
    3 5 -3 811.748
    -3 5 3 797.366
    -3 5 3 766.596
    -3 5 3 767.792
    -2 -5 3 597.531
    -2 -5 3 582.488
    2 5 -3 551.218
    -2 5 3 555.799
    -2 5 3 582.02
    2 5 -3 577.409
    -2 5 3 559.777
    -2 5 3 590.056
    -1 -5 3 628.198
    -1 -5 3 545.531
    -1 -5 3 567.795
    -1 5 3 564.881
    -1 5 3 578.685
    -1 5 3 601.736
    -1 5 3 542.423
    1 5 -3 564.98
    -1 5 3 578.828
    1 5 -3 584.387
    0 -5 3 344.565
    0 -5 3 364.705
    0 -5 3 393.633
    0 5 3 358.645
    0 5 3 346.028
    0 5 -3 333.173
    0 5 3 386.712
    0 5 3 364.61
    0 5 3 310.356
    0 5 -3 365.846
    1 -5 3 3017.37
    1 -5 3 3105.09
    1 -5 3 3105.01
    1 5 3 3293.66
    1 5 3 3096.93
    -1 5 -3 3108.82
    -1 5 -3 3147.62
    1 5 3 3151.17
    1 5 3 3121.26
    -2 -5 -3 133.105
    2 -5 3 108.331
    2 -5 3 104.016
    -2 5 -3 123.738
    -2 5 -3 103.369
    2 5 3 106.955
    2 5 3 114.786
    -3 -5 -3 245.095
    -3 -5 -3 275.614
    -3 -5 -3 270.312
    3 -5 3 229.361
    3 -5 3 285.659
    -3 -5 -3 260.289
    -3 5 -3 260.939
    3 5 3 254.827
    3 5 3 305.845
    -3 5 -3 281.081
    -4 -5 -3 29.9341
    -4 -5 -3 22.4925
    4 -5 3 12.19
    -4 -5 -3 34.7526
    4 -5 3 16.9193
    -4 -5 -3 24.3774
    -4 5 -3 27.0706
    -4 5 -3 7.08169
    4 5 3 11.1573
    5 -5 3 31.6006
    -5 -5 -3 59.4454
    5 -5 3 55.5342
    -5 -5 -3 38.7712
    -5 -5 -3 34.8059
    -5 5 -3 37.5186
    5 5 3 29.4633
    -5 5 -3 34.5766
    -6 -5 -3 186.971
    6 -5 3 209.842
    -6 -5 -3 172.798
    -6 -5 -3 200.748
    -6 5 -3 187.642
    6 5 3 242.277
    -6 5 -3 201.854
    -7 -5 -3 83.5548
    7 -5 3 78.7497
    -7 -5 -3 74.1977
    -7 -5 -3 78.1836
    7 5 3 61.9406
    -7 5 -3 75.198
    -7 5 -3 93.1438
    -10 -6 3 10.1832
    -10 -6 3 13.7567
    -10 -6 3 12.3147
    10 -6 -3 -0.2068
    -10 -6 3 13.7657
    -10 6 3 14.9881
    10 6 -3 10.2223
    -10 6 3 14.5633
    -10 6 3 5.93146
    -9 -6 3 113.69
    -9 -6 3 131.636
    -9 -6 3 98.4753
    9 -6 -3 61.6194
    -9 -6 3 120.573
    9 -6 -3 97.3073
    9 -6 -3 100.21
    -9 6 3 85.9986
    9 6 -3 78.1029
    -9 6 3 108.615
    -9 6 3 81.5741
    8 -6 -3 188.317
    -8 -6 3 165.1
    -8 -6 3 197.091
    -8 -6 3 206.565
    8 -6 -3 185.37
    -8 -6 3 188.499
    -8 6 3 195.394
    -8 6 3 227.186
    8 6 -3 180.299
    -8 6 3 158.89
    -7 -6 3 295.81
    -7 -6 3 267.717
    7 -6 -3 292.816
    -7 -6 3 302.062
    -7 -6 3 313.389
    -7 6 3 257.734
    -7 6 3 310.838
    -7 6 3 257.305
    -7 6 3 289.566
    7 6 -3 287.658
    7 6 -3 297.74
    -6 -6 3 185.465
    -6 -6 3 181.405
    6 -6 -3 150.26
    -6 -6 3 183.992
    -6 -6 3 192.29
    6 6 -3 179.286
    6 6 -3 161.678
    -6 6 3 167.718
    -6 6 3 162.741
    -6 6 3 191.232
    -6 6 3 172.434
    5 -6 -3 943.913
    -5 -6 3 925.229
    -5 -6 3 936.368
    -5 -6 3 931.491
    -5 -6 3 870.028
    -5 6 3 843.57
    5 6 -3 947.847
    5 6 -3 934.077
    -5 6 3 914.892
    -5 6 3 961.766
    -5 6 3 930.125
    -4 -6 3 617.23
    -4 -6 3 602.377
    -4 -6 3 596.939
    4 6 -3 609.493
    -4 6 3 607.604
    -4 6 3 632.262
    -4 6 3 600.337
    -4 6 3 625.268
    4 6 -3 634.612
    -3 -6 3 557.973
    -3 -6 3 548.229
    3 6 -3 545.149
    -3 6 3 532.869
    -3 6 3 557.533
    -3 6 3 540.782
    -3 6 3 550.929
    3 6 -3 478.255
    3 6 -3 558.637
    -2 -6 3 488.403
    -2 -6 3 487.725
    -2 6 3 517.562
    -2 6 3 501.168
    -2 6 3 499.277
    2 6 -3 506.415
    -2 6 3 542.509
    2 6 -3 480.584
    -1 -6 3 282.563
    -1 -6 3 310.116
    -1 -6 3 371.177
    1 6 -3 322.515
    1 6 -3 306.033
    -1 6 3 317.778
    -1 6 3 307.838
    -1 6 3 263.124
    -1 6 3 319.021
    -1 6 3 326.947
    0 -6 3 463.718
    0 -6 3 447.088
    0 -6 3 451.472
    0 6 3 425.158
    0 6 3 412.219
    0 6 3 452.812
    0 6 -3 447.6
    0 6 -3 413.707
    0 6 3 435.664
    0 6 3 451.063
    1 -6 3 174.884
    1 -6 3 106.094
    1 6 3 184.71
    1 6 3 196.991
    1 6 3 166.062
    2 -6 3 358.67
    -2 -6 -3 461.329
    2 -6 3 431.26
    -2 -6 -3 450.523
    2 6 3 420.536
    2 6 3 407.654
    -2 6 -3 463.016
    -2 6 -3 434.626
    2 6 3 465.068
    3 -6 3 384.757
    -3 -6 -3 363.724
    -3 -6 -3 343.595
    -3 -6 -3 355.213
    -3 -6 -3 337.437
    3 -6 3 416.609
    -3 6 -3 366.35
    3 6 3 375.542
    3 6 3 359.023
    -3 6 -3 338.149
    4 -6 3 247.652
    4 -6 3 248.12
    -4 -6 -3 246.679
    -4 -6 -3 218.48
    -4 -6 -3 230.56
    -4 -6 -3 240.502
    4 6 3 248.438
    -4 6 -3 245.767
    -4 6 -3 244.115
    -5 -6 -3 197.906
    -5 -6 -3 223.199
    5 -6 3 222.629
    5 -6 3 237.247
    -5 -6 -3 266.747
    -5 6 -3 233.155
    5 6 3 273.14
    -5 6 -3 245.845
    -6 -6 -3 333.421
    6 -6 3 363.161
    6 -6 3 230.263
    -6 -6 -3 327.669
    -6 -6 -3 277.404
    6 6 3 351.252
    -6 6 -3 358.897
    -6 6 -3 292.639
    -7 -6 -3 40.7437
    -7 -6 -3 44.0161
    -7 -6 -3 29.9321
    7 -6 3 55.8941
    -7 6 -3 29.0805
    7 6 3 80.3927
    -7 6 -3 35.535
    -10 -7 3 38.6594
    10 -7 -3 46.8632
    -10 -7 3 33.6999
    -10 -7 3 36.874
    -10 -7 3 42.9384
    10 7 -3 30.546
    -10 7 3 43.8792
    -10 7 3 49.6141
    -10 7 3 12.0781
    9 -7 -3 317.207
    -9 -7 3 256.839
    -9 -7 3 270.412
    9 -7 -3 276.542
    -9 -7 3 260.865
    -9 -7 3 230.517
    9 -7 -3 267.482
    -9 7 3 281.553
    -9 7 3 228.813
    9 7 -3 328.764
    -9 7 3 262.518
    8 -7 -3 34.3935
    8 -7 -3 36.5112
    -8 -7 3 25.2338
    -8 -7 3 18.6866
    8 -7 -3 37.905
    -8 -7 3 21.0742
    -8 7 3 23.7707
    8 7 -3 35.8376
    -8 7 3 51.6637
    -8 7 3 37.0828
    -7 -7 3 326.348
    7 -7 -3 327.493
    -7 -7 3 348.548
    7 -7 -3 363.659
    -7 -7 3 331.143
    -7 -7 3 342.161
    7 7 -3 351.418
    7 7 -3 361.113
    -7 7 3 334.145
    -7 7 3 371.972
    -7 7 3 346.383
    -6 -7 3 22.1557
    6 -7 -3 28.6821
    -6 -7 3 31.0441
    -6 -7 3 38.7421
    -6 -7 3 27.165
    6 7 -3 37.7401
    -6 7 3 41.5339
    6 7 -3 42.0716
    -6 7 3 37.8521
    -6 7 3 41.1069
    -6 7 3 48.5584
    -5 -7 3 305.197
    -5 -7 3 308.333
    5 -7 -3 275.763
    -5 -7 3 282.618
    -5 7 3 247.525
    -5 7 3 286.369
    -5 7 3 277.799
    -5 7 3 228.485
    -4 -7 3 425.837
    4 -7 -3 444.127
    -4 -7 3 405.68
    4 7 -3 436.244
    -4 7 3 405.926
    -4 7 3 412.559
    -4 7 3 442.039
    -4 7 3 427.765
    4 7 -3 413.807
    -3 7 3 366.306
    -3 7 3 340.532
    -2 -7 3 1518.53
    -2 -7 3 1525.5
    -2 7 3 1586.27
    2 7 -3 1573.1
    -2 7 3 1560.74
    -2 7 3 1550.13
    -2 7 3 1555.33
    2 7 -3 1537.48
    -1 -7 3 859.902
    -1 -7 3 883.193
    -1 -7 3 812.709
    -1 7 3 844.498
    -1 7 3 880.539
    1 7 -3 839.178
    1 7 -3 904.663
    -1 7 3 874.24
    -1 7 3 868.92
    -1 7 3 847.234
    0 -7 3 1251.91
    0 -7 3 1305.26
    0 -7 3 1441.52
    0 7 3 1312.29
    0 7 3 1325.74
    0 7 -3 1287.3
    0 7 3 1296.52
    0 7 -3 1365.88
    0 7 3 1303.33
    0 7 3 1352.69
    1 -7 3 378.918
    1 -7 3 320.159
    1 7 3 339.571
    -1 7 -3 364.148
    1 7 3 357.738
    1 7 3 362.17
    -1 7 -3 333.807
    1 7 3 351.123
    2 -7 3 958.385
    2 -7 3 934.529
    -2 -7 -3 919.204
    -2 -7 -3 889.04
    2 7 3 877.269
    -2 7 -3 880.682
    -2 7 -3 987.301
    2 7 3 959.914
    2 7 3 983.071
    3 -7 3 42.8154
    -3 -7 -3 60.8905
    -3 -7 -3 55.7329
    3 -7 3 57.8461
    -3 -7 -3 55.1267
    -3 -7 -3 43.569
    3 7 3 49.1871
    -3 7 -3 50.0453
    -3 7 -3 59.2867
    -4 -7 -3 258.801
    -4 -7 -3 217.263
    4 -7 3 206.017
    -4 -7 -3 233.357
    -4 -7 -3 236.495
    4 -7 3 217.597
    -4 7 -3 214.728
    -4 7 -3 231.579
    4 7 3 213.859
    5 -7 3 58.0023
    -5 -7 -3 60.9012
    5 -7 3 68.4833
    -5 -7 -3 69.1238
    -5 -7 -3 61.0633
    -5 7 -3 83.5646
    -5 7 -3 56.1146
    5 7 3 72.5259
    6 -7 3 70.4999
    -6 -7 -3 75.4549
    6 -7 3 61.5313
    -6 -7 -3 81.2349
    -6 -7 -3 103.145
    6 7 3 49.3143
    -6 7 -3 56.4135
    -6 7 -3 113.647
    -7 -7 -3 97.3996
    -7 -7 -3 61.0721
    7 -7 3 84.8496
    -7 -7 -3 75.2788
    7 7 3 98.6343
    -7 7 -3 80.6863
    -7 7 -3 72.9197
    10 -8 -3 11.6363
    -10 -8 3 13.0639
    -10 -8 3 34.892
    -10 -8 3 17.63
    -10 -8 3 11.848
    10 -8 -3 13.9233
    10 -8 -3 35.5631
    10 8 -3 18.2275
    -10 8 3 7.62205
    -10 8 3 24.0246
    9 -8 -3 85.5795
    -9 -8 3 80.533
    -9 -8 3 95.5888
    9 -8 -3 82.0984
    -9 -8 3 72.1814
    -9 -8 3 52.0736
    9 -8 -3 89.3547
    9 8 -3 66.0982
    -9 8 3 85.5226
    -9 8 3 56.5711
    -9 8 3 49.9113
    -8 -8 3 139.752
    -8 -8 3 138.577
    -8 -8 3 169.185
    8 -8 -3 141.348
    8 -8 -3 138.783
    8 -8 -3 118.477
    8 8 -3 155.011
    -8 8 3 97.9503
    -8 8 3 115.369
    -8 8 3 138.001
    8 8 -3 149.477
    -7 -8 3 328.089
    -7 -8 3 341.367
    7 -8 -3 333.875
    -7 -8 3 355.121
    -7 -8 3 328.86
    7 -8 -3 362.005
    -7 8 3 365.372
    -7 8 3 317.594
    -7 8 3 318.376
    7 8 -3 355.314
    7 8 -3 311.291
    -6 -8 3 537.937
    -6 -8 3 578.44
    6 -8 -3 562.589
    6 -8 -3 531.186
    -6 -8 3 562.556
    -6 -8 3 557.205
    6 8 -3 575.128
    -6 8 3 543
    6 8 -3 568.271
    -6 8 3 547.113
    -6 8 3 569.451
    -6 8 3 561.702
    -5 -8 3 432.994
    5 -8 -3 401.566
    -5 -8 3 432.39
    -5 -8 3 424.717
    -5 -8 3 442.965
    -5 8 3 432.075
    -5 8 3 369.333
    -5 8 3 473.315
    5 8 -3 434.889
    -5 8 3 438.876
    5 8 -3 429.094
    -4 -8 3 600.529
    -4 -8 3 695.404
    4 -8 -3 665.335
    -4 8 3 661.552
    -4 8 3 699.465
    -4 8 3 696.329
    4 8 -3 697.253
    4 8 -3 702.274
    -4 8 3 687.229
    -3 -8 3 677.436
    -3 -8 3 672.169
    -3 8 3 702.418
    -3 8 3 657.494
    3 8 -3 703.263
    3 8 -3 697.616
    -3 8 3 702.893
    -3 8 3 645.493
    3 8 -3 680.432
    -2 -8 3 134.108
    -2 -8 3 121.507
    -2 8 3 122.88
    -2 8 3 124.002
    -2 8 3 140.999
    2 8 -3 124.261
    -2 8 3 137.364
    2 8 -3 133.335
    -1 -8 3 34.1136
    -1 -8 3 34.1759
    1 8 -3 30.2698
    -1 8 3 25.3431
    -1 8 3 30.863
    -1 8 3 25.111
    -1 8 3 34.4671
    0 -8 3 194.98
    0 -8 3 291.544
    0 8 3 290.772
    0 8 3 287.891
    0 8 3 283.399
    0 8 -3 263.78
    0 8 3 279.675
    0 8 -3 300.073
    0 8 3 305.613
    1 -8 3 286.577
    1 -8 3 369.934
    -1 8 -3 359.855
    1 8 3 377.423
    -1 8 -3 352.596
    1 8 3 365.622
    1 8 3 387.243
    1 8 3 382.987
    2 -8 3 257.876
    2 -8 3 312.74
    2 8 3 309.729
    -2 8 -3 311.485
    2 8 3 313.487
    -2 8 -3 300.279
    2 8 3 330.463
    3 -8 3 343.99
    -3 -8 -3 345.08
    -3 -8 -3 353.567
    3 -8 3 312.265
    -3 -8 -3 357.395
    -3 -8 -3 349.05
    -3 -8 -3 317.314
    3 8 3 313.982
    3 8 3 280.301
    -3 8 -3 319.386
    -3 8 -3 313.95
    -4 -8 -3 428.01
    4 -8 3 400.143
    -4 -8 -3 392.667
    -4 -8 -3 412.648
    4 -8 3 433.825
    -4 -8 -3 400.521
    -4 8 -3 394.121
    -4 8 -3 470.086
    4 8 3 458.41
    5 -8 3 361.188
    -5 -8 -3 340.144
    -5 -8 -3 374.509
    5 -8 3 456.29
    -5 -8 -3 339.706
    -5 8 -3 365.946
    5 8 3 344.847
    -5 8 -3 362.435
    -6 -8 -3 96.6113
    6 -8 3 111.998
    6 -8 3 83.2383
    -6 -8 -3 97.0683
    -6 -8 -3 93.9094
    6 8 3 111.543
    -6 8 -3 83.3245
    -6 8 -3 121.984
    7 -8 3 64.2761
    -7 -8 -3 52.5515
    -7 -8 -3 56.9023
    -7 -8 -3 61.4513
    7 8 3 54.0248
    -7 8 -3 57.335
    -7 8 -3 63.1305
    -9 -9 3 16.4402
    9 -9 -3 29.3616
    -9 -9 3 8.79252
    9 -9 -3 43.0236
    -9 -9 3 21.6082
    9 -9 -3 25.0409
    9 9 -3 16.6952
    -9 9 3 20.9233
    -9 9 3 38.9637
    -9 9 3 18.4426
    8 -9 -3 413.804
    8 -9 -3 371.436
    -8 -9 3 362.931
    8 -9 -3 360.084
    -8 -9 3 347.224
    -8 -9 3 337.09
    -8 9 3 377.499
    -8 9 3 341.075
    8 9 -3 404.818
    -8 9 3 349.116
    8 9 -3 346.375
    -7 -9 3 35.2247
    7 -9 -3 16.4993
    7 -9 -3 39.1167
    -7 -9 3 11.9541
    7 -9 -3 27.7118
    -7 -9 3 24.5341
    -7 -9 3 25.6043
    -7 9 3 26.933
    -7 9 3 35.7679
    -7 9 3 20.9838
    7 9 -3 33.2175
    7 9 -3 12.2261
    6 -9 -3 211.186
    -6 -9 3 206.894
    -6 -9 3 206.871
    -6 -9 3 215.323
    6 -9 -3 190.025
    -6 -9 3 203.014
    6 9 -3 192.58
    -6 9 3 176.894
    6 9 -3 216.007
    -6 9 3 190.037
    -6 9 3 211.131
    5 -9 -3 80.2829
    -5 -9 3 79.1853
    5 -9 -3 60.4844
    -5 -9 3 79.9182
    -5 -9 3 91.0413
    -5 9 3 59.6917
    -5 9 3 68.652
    -5 9 3 83.7798
    5 9 -3 86.1069
    -5 9 3 82.7987
    -4 -9 3 135.681
    -4 -9 3 119.368
    -4 9 3 122.517
    4 9 -3 117.206
    4 9 -3 95.9832
    -4 9 3 128.533
    -3 -9 3 1044.36
    -3 -9 3 1077.05
    -3 9 3 1054.16
    -3 9 3 1120.41
    -3 9 3 1117.75
    3 9 -3 1133.24
    3 9 -3 1097.17
    3 9 -3 1091.8
    -3 9 3 1099.12
    3 9 -3 1099.4
    -2 -9 3 480.122
    -2 -9 3 609.888
    -2 9 3 551.808
    -2 9 3 543.148
    -1 -9 3 2064.51
    -1 -9 3 2276.79
    1 9 -3 2164.16
    -1 9 3 2181.53
    -1 9 3 2019.44
    -1 9 3 2131.78
    -1 9 3 2216.75
    1 9 -3 2199.82
    0 -9 3 727.178
    0 -9 3 676.001
    0 9 -3 723.885
    0 9 3 720.935
    0 9 3 705.498
    0 9 -3 714.351
    0 9 3 702.175
    0 9 3 694.093
    0 9 3 724.063
    1 -9 3 396.019
    1 -9 3 381.252
    1 9 3 401.335
    1 9 3 408.261
    1 9 3 372.225
    1 9 3 378.189
    -1 9 -3 369.941
    -1 9 -3 404.65
    2 -9 3 308.594
    2 -9 3 285.422
    -2 -9 -3 269.028
    -2 9 -3 252.183
    2 9 3 286.505
    -2 9 -3 308.788
    2 9 3 280.696
    3 -9 3 505.065
    -3 -9 -3 467.833
    3 -9 3 542.086
    -3 -9 -3 466.58
    -3 -9 -3 458.808
    -3 -9 -3 484.445
    -3 9 -3 473.832
    3 9 3 519.115
    3 9 3 481.465
    -3 9 -3 506.211
    -4 -9 -3 9.91723
    -4 -9 -3 7.53446
    -4 -9 -3 15.9767
    4 -9 3 10.7417
    4 -9 3 9.56181
    -4 9 -3 14.7904
    4 9 3 13.0443
    -4 9 -3 18.3243
    5 -9 3 125.775
    5 -9 3 133.626
    -5 -9 -3 139.413
    -5 -9 -3 130.16
    -5 -9 -3 188.207
    -5 9 -3 111.05
    5 9 3 130.553
    -5 9 -3 126.984
    6 -9 3 25.3025
    -6 -9 -3 13.815
    -6 -9 -3 22.4816
    -6 -9 -3 8.3184
    6 -9 3 11.4745
    -6 9 -3 12.2487
    6 9 3 12.4585
    -6 9 -3 2.04705
    9 -10 -3 51.664
    -9 -10 3 38.8627
    -9 -10 3 51.68
    9 -10 -3 79.8789
    -9 -10 3 62.2187
    9 -10 -3 59.5668
    -9 10 3 44.7952
    -9 10 3 70.7314
    -9 10 3 43.9826
    8 -10 -3 135.52
    -8 -10 3 127.889
    8 -10 -3 152.324
    -8 -10 3 146.532
    8 -10 -3 115.863
    -8 -10 3 122.36
    -8 10 3 126.879
    8 10 -3 132.152
    -8 10 3 114.613
    -8 10 3 124.582
    7 -10 -3 365.967
    -7 -10 3 395.442
    -7 -10 3 369.244
    7 -10 -3 397.746
    7 -10 -3 350.276
    -7 -10 3 395.06
    -7 10 3 383.926
    7 10 -3 337.329
    -7 10 3 353.05
    -7 10 3 388.47
    7 10 -3 292.589
    -6 -10 3 535.671
    -6 -10 3 511.435
    6 -10 -3 562.466
    -6 -10 3 530.922
    6 -10 -3 568.206
    6 -10 -3 572.575
    -6 -10 3 480.489
    -6 10 3 613.508
    6 10 -3 613.726
    -6 10 3 513.13
    -6 10 3 543.798
    5 -10 -3 224.673
    -5 -10 3 236.362
    5 -10 -3 233.08
    -5 -10 3 205.775
    -5 -10 3 225.822
    -5 10 3 221.894
    -5 10 3 239.235
    5 10 -3 216.923
    -5 10 3 244.814
    5 10 -3 182.939
    4 -10 -3 180.637
    4 -10 -3 200.308
    -4 -10 3 187.381
    -4 -10 3 189.056
    -4 10 3 178.711
    4 10 -3 150.491
    -4 10 3 214.402
    4 10 -3 208.233
    -4 10 3 194.698
    4 10 -3 180.927
    -3 -10 3 502.17
    -3 -10 3 539.447
    3 10 -3 529.281
    3 10 -3 539.348
    -3 10 3 538.98
    -3 10 3 502.162
    -3 10 3 543.672
    -3 10 3 550.027
    -2 -10 3 230.702
    -2 -10 3 282.209
    -2 10 3 223.122
    -2 10 3 234.584
    2 10 -3 227.78
    -2 10 3 231.591
    2 10 -3 235.962
    -2 10 3 226.941
    -1 -10 3 89.1716
    -1 -10 3 32.439
    -1 10 3 45.4425
    1 10 -3 61.7093
    1 10 -3 61.6129
    -1 10 3 69.5343
    -1 10 3 80.4657
    -1 10 3 51.6769
    0 10 -3 155.743
    0 10 3 161.585
    0 10 -3 162.744
    0 10 3 169.957
    0 10 3 163.357
    0 10 3 150.501
    1 -10 3 102.676
    -1 -10 -3 127.488
    1 -10 3 126.115
    1 10 3 136.401
    -1 10 -3 140.121
    1 10 3 145.861
    1 10 3 103.042
    -1 10 -3 154.441
    -2 -10 -3 131.846
    2 -10 3 98.9227
    2 -10 3 116.11
    -2 -10 -3 126.438
    -2 10 -3 106.231
    -2 10 -3 105.2
    2 10 3 110.477
    2 10 3 89.9054
    -3 -10 -3 322.226
    -3 -10 -3 331.761
    -3 -10 -3 329.862
    3 -10 3 304.514
    3 -10 3 258.041
    -3 -10 -3 323.513
    -3 10 -3 329.549
    -3 10 -3 300.203
    3 10 3 321.758
    3 10 3 310.111
    4 -10 3 438.108
    -4 -10 -3 408.008
    -4 -10 -3 410.792
    -4 -10 -3 430.913
    4 -10 3 417.559
    -4 10 -3 405.519
    -4 10 -3 428.654
    4 10 3 416.928
    -5 -10 -3 234.347
    5 -10 3 206.294
    5 -10 3 221.865
    -5 -10 -3 167.766
    -5 -10 -3 217.881
    5 10 3 197.113
    -5 10 -3 196.031
    -5 10 -3 180.259
    -6 -10 -3 86.8916
    6 -10 3 107.465
    -6 -10 -3 76.2214
    -6 -10 -3 70.1695
    6 -10 3 96.2941
    6 10 3 72.947
    -6 10 -3 59.9404
    -6 10 -3 89.4741
    9 -11 -3 121.389
    9 -11 -3 125.437
    -9 -11 3 98.0603
    -9 -11 3 98.5643
    9 -11 -3 150.515
    -9 -11 3 122.946
    -9 11 3 132.486
    -9 11 3 112.057
    -9 11 3 106.576
    -8 -11 3 5.9288
    8 -11 -3 7.09337
    8 -11 -3 0.40446
    -8 -11 3 2.50525
    8 -11 -3 -0.0561
    -8 -11 3 6.6824
    8 11 -3 -3.4517
    -8 11 3 0.90581
    -8 11 3 -0.1268
    -8 11 3 2.7496
    7 -11 -3 194.315
    -7 -11 3 203.699
    7 -11 -3 216.985
    -7 -11 3 244.158
    -7 -11 3 199.089
    7 -11 -3 227.63
    -7 11 3 188.374
    -7 11 3 218.897
    -7 11 3 200.766
    7 11 -3 197.668
    6 -11 -3 64.9106
    6 -11 -3 58.56
    -6 -11 3 62.3786
    -6 -11 3 56.5049
    -6 -11 3 59.4425
    -6 -11 3 61.2078
    6 -11 -3 55.7428
    -6 11 3 52.6679
    -6 11 3 65.3085
    -6 11 3 60.0264
    6 11 -3 52.1133
    -5 -11 3 112.368
    5 -11 -3 113.495
    5 -11 -3 112.723
    -5 -11 3 124.69
    -5 11 3 110.838
    5 11 -3 91.3729
    -5 11 3 88.9004
    -5 11 3 87.4105
    -4 -11 3 234.367
    -4 -11 3 201.13
    4 -11 -3 203.12
    4 -11 -3 203.453
    -4 11 3 231.153
    4 11 -3 206.329
    -4 11 3 211.351
    -4 11 3 229.076
    4 11 -3 198.479
    3 -11 -3 287.558
    -3 -11 3 272.46
    -3 -11 3 264.068
    -3 11 3 234.826
    3 11 -3 263.838
    -3 11 3 263.058
    -3 11 3 287.013
    3 11 -3 281.904
    -2 -11 3 767.755
    2 -11 -3 839.459
    -2 -11 3 1012.93
    -2 11 3 830.7
    2 11 -3 866.754
    -2 11 3 819.381
    -2 11 3 819.006
    2 11 -3 833.979
    -1 -11 3 291.884
    -1 -11 3 374.014
    1 -11 -3 370.395
    1 11 -3 363.632
    1 11 -3 329.202
    -1 11 3 388.541
    -1 11 3 328.75
    -1 11 3 397.733
    0 -11 -3 742.369
    0 -11 3 780.196
    0 -11 -3 751.612
    0 -11 3 784.474
    0 11 3 727.221
    0 11 3 696.26
    0 11 -3 742.411
    0 11 -3 734.393
    0 11 3 772.963
    0 11 3 739.506
    -1 -11 -3 201.479
    -1 -11 -3 235.853
    1 -11 3 220.426
    1 -11 3 242.136
    1 11 3 217.068
    1 11 3 243.535
    -1 11 -3 232.555
    -1 11 -3 213.519
    1 11 3 231.82
    -2 -11 -3 389.049
    -2 -11 -3 391.516
    2 -11 3 364.758
    2 -11 3 389.271
    -2 11 -3 377.981
    2 11 3 396.415
    2 11 3 407.226
    -2 11 -3 369.763
    2 11 3 432.811
    -3 -11 -3 36.8452
    3 -11 3 39.0558
    -3 -11 -3 34.009
    3 -11 3 38.7415
    -3 11 -3 33.4443
    -3 11 -3 32.9473
    3 11 3 33.417
    3 11 3 46.92
    -4 -11 -3 247.023
    -4 -11 -3 249.44
    -4 -11 -3 240.817
    4 -11 3 249.975
    4 -11 3 279.931
    -4 11 -3 309.464
    -4 11 -3 272.552
    4 11 3 242.863
    4 11 3 243.062
    -5 -11 -3 1.17555
    5 -11 3 1.44432
    5 -11 3 7.88981
    -5 -11 -3 1.48221
    5 11 3 -5.1543
    -5 11 -3 0.68648
    -5 11 -3 -3.6436
    -6 -11 -3 27.0333
    6 -11 3 14.1591
    -6 -11 -3 39.7954
    -6 -11 -3 32.8619
    6 -11 3 5.91361
    -6 11 -3 18.6778
    -6 11 -3 27.8538
    6 11 3 65.1046
    8 -12 -3 114.13
    8 -12 -3 104.422
    8 -12 -3 137.314
    -8 -12 3 146.433
    -8 -12 3 176.327
    -8 -12 3 116.457
    -8 12 3 118.455
    8 12 -3 140.891
    -8 12 3 157.324
    -8 12 3 141.056
    -7 -12 3 139.99
    7 -12 -3 187.498
    -7 -12 3 178.422
    7 -12 -3 184.136
    7 -12 -3 151.838
    -7 -12 3 183.627
    -7 12 3 224.709
    7 12 -3 143.885
    -7 12 3 154.305
    -7 12 3 186.533
    6 -12 -3 114.586
    -6 -12 3 104.468
    -6 -12 3 110.404
    6 -12 -3 92.4811
    -6 -12 3 133.544
    6 -12 -3 102.878
    -6 -12 3 120.734
    -6 12 3 116.337
    -6 12 3 113.882
    -6 12 3 120.19
    6 12 -3 110.515
    -5 -12 3 459.806
    -5 -12 3 425.052
    5 -12 -3 442.355
    5 -12 -3 434.636
    5 -12 -3 421.284
    -5 12 3 418.019
    -5 12 3 440.632
    5 12 -3 452.184
    -5 12 3 424.908
    -4 -12 3 193.145
    4 -12 -3 212.751
    4 -12 -3 216.949
    -4 -12 3 232.392
    4 -12 -3 234.539
    4 12 -3 228.658
    -4 12 3 201.84
    -4 12 3 222.462
    -4 12 3 194.136
    4 12 -3 237.387
    -3 -12 3 54.9062
    -3 -12 3 66.0688
    3 -12 -3 61.6914
    3 -12 -3 86.702
    3 -12 -3 80.2104
    3 12 -3 77.2087
    -3 12 3 65.198
    -3 12 3 70.3139
    3 12 -3 71.745
    -3 12 3 71.7526
    -2 -12 3 157.838
    2 -12 -3 154.587
    -2 -12 3 126.34
    2 -12 -3 120.566
    2 12 -3 138.462
    2 12 -3 123.849
    -2 12 3 124.73
    -2 12 3 119.191
    -2 12 3 155.689
    1 -12 -3 103.708
    1 -12 -3 91.1616
    -1 -12 3 117.848
    -1 -12 3 125.495
    -1 12 3 132.624
    -1 12 3 94.4957
    1 12 -3 116.292
    -1 12 3 118.826
    1 12 -3 104.065
    0 -12 3 52.2256
    0 -12 -3 56.1885
    0 -12 -3 58.3551
    0 12 3 40.6651
    0 12 3 49.5441
    0 12 -3 47.078
    0 12 -3 42.4747
    0 12 3 47.9636
    -1 -12 -3 62.5897
    1 -12 3 16.4507
    -1 -12 -3 50.908
    -1 12 -3 46.9391
    -1 12 -3 51.5448
    1 12 3 64.4436
    1 12 3 45.0518
    1 12 3 32.7801
    -2 -12 -3 158.498
    2 -12 3 151.2
    2 -12 3 84.7424
    2 12 3 162.669
    -2 12 -3 142.091
    -2 12 -3 113.061
    2 12 3 141.879
    2 12 3 135.47
    3 -12 3 222.22
    -3 -12 -3 195.556
    3 -12 3 205.149
    -3 12 -3 197.951
    3 12 3 196.871
    3 12 3 220.996
    -3 12 -3 211.319
    -4 -12 -3 155.031
    4 -12 3 134.076
    4 -12 3 121.581
    -4 -12 -3 163.84
    -4 -12 -3 158.628
    -4 12 -3 152.214
    4 12 3 154.422
    4 12 3 154.642
    -4 12 -3 180.349
    5 -12 3 78.9682
    -5 -12 -3 112.033
    -5 -12 -3 86.597
    5 -12 3 84.2496
    -5 12 -3 81.5066
    5 12 3 95.7896
    -5 12 -3 102.623
    -8 -13 3 29.2903
    8 -13 -3 26.8483
    -8 -13 3 14.5127
    -8 -13 3 31.2806
    8 -13 -3 37.1624
    8 -13 -3 26.5123
    -8 13 3 26.0927
    -8 13 3 31.5968
    -8 13 3 36.3264
    8 13 -3 17.4201
    -7 -13 3 6.48639
    7 -13 -3 12.1478
    -7 -13 3 8.30119
    7 -13 -3 3.71809
    -7 -13 3 7.73605
    7 -13 -3 -0.9745
    -7 13 3 5.97149
    -7 13 3 0.89151
    -7 13 3 9.55756
    7 13 -3 4.27259
    -6 -13 3 71.5401
    6 -13 -3 56.1795
    -6 -13 3 66.6706
    -6 -13 3 41.3247
    6 -13 -3 74.1518
    -6 -13 3 72.0775
    6 -13 -3 82.6318
    -6 13 3 52.8232
    -6 13 3 43.9532
    6 13 -3 59.8356
    -6 13 3 63.4308
    -5 -13 3 288.299
    5 -13 -3 269.313
    5 -13 -3 309.931
    5 -13 -3 289.932
    -5 -13 3 260.418
    -5 13 3 300.132
    -5 13 3 252.049
    -5 13 3 291.425
    5 13 -3 262.045
    -4 -13 3 155.482
    4 -13 -3 127.819
    -4 -13 3 192.38
    4 -13 -3 176.144
    4 13 -3 172.501
    -4 13 3 129.436
    4 13 -3 182.721
    -4 13 3 135.038
    -4 13 3 150.947
    3 -13 -3 138.88
    3 -13 -3 141.967
    -3 -13 3 139.906
    3 -13 -3 137.614
    -3 -13 3 131.267
    -3 13 3 143.158
    -3 13 3 141.973
    -3 13 3 155.045
    3 13 -3 156.417
    3 13 -3 144.727
    2 -13 -3 261.521
    -2 -13 3 226.697
    -2 -13 3 255.418
    2 -13 -3 260.164
    2 13 -3 250.213
    2 13 -3 202.152
    -2 13 3 228.679
    -2 13 3 237.272
    -2 13 3 235.985
    1 -13 -3 327.27
    -1 -13 3 342.046
    1 -13 -3 317.342
    -1 -13 3 326.169
    -1 13 3 342.709
    1 13 -3 363.341
    -1 13 3 362.444
    1 13 -3 369.814
    -1 13 3 345.739
    0 -13 -3 61.7274
    0 -13 3 40.1998
    0 -13 -3 65.7445
    0 13 -3 55.6817
    0 13 3 65.8725
    0 13 3 53.8522
    0 13 -3 55.26
    1 -13 3 619.94
    -1 -13 -3 603.099
    -1 -13 -3 553.084
    1 13 3 600.296
    -1 13 -3 557.824
    -1 13 -3 609.855
    1 13 3 611.511
    1 13 3 602.831
    -2 -13 -3 112.79
    -2 -13 -3 87.757
    2 -13 3 53.063
    2 13 3 93.601
    2 13 3 90.1644
    2 13 3 83.5363
    -2 13 -3 100.823
    -2 13 -3 93.0906
    3 -13 3 184.112
    -3 13 -3 206.219
    -3 13 -3 182.263
    3 13 3 219.149
    3 13 3 138.775
    -4 -13 -3 25.5211
    -4 -13 -3 11.0394
    4 -13 3 48.0894
    -4 -13 -3 20.5052
    -4 13 -3 19.4771
    4 13 3 15.554
    -4 13 -3 22.1047
    4 13 3 15.5934
    -5 -13 -3 30.2082
    -5 -13 -3 38.0945
    5 -13 3 79.7189
    -5 13 -3 47.1747
    -5 13 -3 50.7592
    -7 -14 3 73.0613
    -7 -14 3 34.0574
    7 -14 -3 61.7649
    7 -14 -3 41.9243
    7 -14 -3 48.8893
    -7 -14 3 57.5217
    -7 14 3 44.8556
    -7 14 3 41.8122
    7 14 -3 25.2755
    -7 14 3 31.3342
    6 -14 -3 75.7976
    6 -14 -3 100.884
    -6 -14 3 67.5388
    6 -14 -3 106.778
    -6 -14 3 100.189
    -6 -14 3 92.3009
    -6 14 3 111.856
    6 14 -3 83.1295
    -6 14 3 66.5687
    -6 14 3 101.011
    -5 -14 3 61.6676
    5 -14 -3 67.2425
    5 -14 -3 51.2673
    5 -14 -3 54.4383
    -5 -14 3 67.8599
    5 14 -3 67.7004
    -5 14 3 63.1153
    -5 14 3 69.1379
    -5 14 3 66.794
    -4 -14 3 124.923
    -4 -14 3 173.241
    4 -14 -3 155.935
    4 -14 -3 168.131
    4 -14 -3 162.824
    -4 14 3 159.958
    4 14 -3 130.95
    -4 14 3 133.813
    -4 14 3 175.121
    4 14 -3 141.526
    3 -14 -3 23.8457
    3 -14 -3 27.4413
    3 -14 -3 49.8774
    -3 -14 3 41.9415
    -3 -14 3 30.8858
    3 14 -3 40.6898
    -3 14 3 53.2145
    -3 14 3 28.9694
    -3 14 3 27.6577
    3 14 -3 28.2276
    -2 -14 3 75.2519
    2 -14 -3 68.4196
    2 -14 -3 59.4773
    -2 -14 3 53.7749
    -2 14 3 55.8519
    2 14 -3 43.3295
    2 14 -3 65.7674
    -2 14 3 62.8892
    -2 14 3 58.804
    -1 -14 3 11.7024
    1 -14 -3 25.2789
    1 -14 -3 4.63104
    -1 -14 3 28.9877
    1 14 -3 20.927
    -1 14 3 14.2816
    -1 14 3 21.5848
    -1 14 3 11.8326
    1 14 -3 11.0372
    0 -14 -3 2.07752
    0 -14 -3 -3.1331
    0 -14 3 6.85496
    0 14 -3 14.7412
    0 14 3 5.55047
    0 14 3 14.0325
    0 14 -3 0.54903
    -1 -14 -3 48.0269
    -1 -14 -3 42.3442
    1 -14 3 16.0768
    1 14 3 53.0052
    1 14 3 65.2135
    -1 14 -3 45.6651
    -1 14 -3 27.8133
    -2 -14 -3 43.4423
    2 -14 3 39.6887
    -2 -14 -3 43.7658
    2 14 3 50.0185
    -2 14 -3 28.2303
    -2 14 -3 34.8536
    2 14 3 44.9912
    3 -14 3 39.8653
    -3 14 -3 39.1817
    -3 14 -3 36.6437
    3 14 3 25.9951
    -4 -14 -3 19.1777
    4 -14 3 25.8826
    -4 -14 -3 26.7933
    -4 -14 -3 17.6403
    4 14 3 13.6097
    -4 14 -3 12.4184
    -4 14 -3 22.4042
    6 -15 -3 28.1599
    6 -15 -3 12.5659
    6 -15 -3 18.8049
    -6 -15 3 4.17692
    -6 -15 3 25.9001
    -6 15 3 8.31136
    -6 15 3 12.9109
    -6 15 3 27.5106
    6 15 -3 18.1301
    5 -15 -3 58.1448
    5 -15 -3 34.2639
    -5 -15 3 60.6113
    -5 -15 3 48.6215
    5 -15 -3 41.6729
    -5 15 3 72.7197
    5 15 -3 72.597
    -5 15 3 52.4467
    -5 15 3 51.9977
    4 -15 -3 255.533
    4 -15 -3 271.695
    -4 -15 3 258.561
    4 -15 -3 237.165
    -4 -15 3 239.136
    -4 15 3 275.852
    -4 15 3 285.236
    -4 15 3 255.696
    4 15 -3 251.302
    4 15 -3 248.02
    -3 -15 3 43.8403
    3 -15 -3 44.4719
    -3 -15 3 72.1893
    3 15 -3 53.5169
    -3 15 3 52.9821
    -3 15 3 51.6189
    -3 15 3 62.6322
    3 15 -3 70.7757
    2 -15 -3 82.5395
    -2 -15 3 63.5969
    2 -15 -3 67.4224
    -2 -15 3 75.831
    2 15 -3 77.4282
    2 15 -3 52.4915
    -2 15 3 72.2829
    -2 15 3 65.417
    -2 15 3 63.9336
    -1 -15 3 2.41063
    1 -15 -3 13.8121
    1 -15 -3 16.2666
    -1 -15 3 26.1567
    -1 15 3 17.8681
    -1 15 3 17.234
    -1 15 3 20.6619
    1 15 -3 8.15231
    1 15 -3 24.6948
    0 -15 -3 253.086
    0 -15 -3 287.208
    0 -15 3 262.547
    0 15 3 256.54
    0 15 -3 258.203
    0 15 -3 262.429
    0 15 3 300.118
    -1 -15 -3 71.7397
    -1 -15 -3 71.3548
    1 -15 3 25.4666
    -1 15 -3 66.5543
    1 15 3 53.1649
    1 15 3 71.2967
    2 -15 3 218.263
    -2 -15 -3 179.757
    -2 -15 -3 173.846
    -2 15 -3 188.58
    2 15 3 168.481
    -2 15 -3 209.78
    2 15 3 163.357
    3 -15 3 13.1981
    -3 15 -3 28.6567
    3 15 3 -0.2474
    -3 15 -3 13.7255
    6 -16 -3 75.5248
    6 -16 -3 63.32
    -6 -16 3 48.3075
    -6 -16 3 64.1833
    -6 16 3 41.7084
    6 16 -3 55.1398
    -6 16 3 65.8073
    -6 16 3 52.2052
    5 -16 -3 13.669
    -5 -16 3 11.3682
    -5 -16 3 8.76096
    5 -16 -3 15.763
    5 16 -3 7.57914
    -5 16 3 2.68245
    -5 16 3 19.2198
    -5 16 3 14.0268
    -4 -16 3 7.52354
    4 -16 -3 -3.7556
    4 -16 -3 4.75937
    -4 -16 3 5.06784
    4 16 -3 4.70009
    4 16 -3 12.1907
    -4 16 3 0.78663
    -4 16 3 1.65789
    -4 16 3 2.19033
    3 -16 -3 65.2711
    -3 -16 3 60.256
    -3 -16 3 91.4347
    3 -16 -3 53.1254
    -3 16 3 51.078
    3 16 -3 78.4047
    -3 16 3 57.6489
    3 16 -3 70.5646
    -3 16 3 69.7589
    -2 -16 3 -2.8178
    2 -16 -3 8.27304
    2 -16 -3 -3.5241
    -2 -16 3 11.549
    -2 16 3 -3.5688
    -2 16 3 -4.7556
    2 16 -3 -0.5451
    -2 16 3 2.65462
    2 16 -3 7.48077
    1 -16 -3 1.60661
    -1 -16 3 11.1429
    1 -16 -3 3.15715
    -1 -16 3 -0.6137
    1 16 -3 9.85609
    -1 16 3 4.50901
    1 16 -3 -3.0148
    -1 16 3 -0.0296
    0 -16 3 32.6947
    0 -16 -3 42.1746
    0 -16 -3 25.6983
    0 16 3 35.4338
    0 16 -3 30.2117
    0 16 -3 51.2559
    0 16 3 20.9558
    -1 -16 -3 2.63981
    -1 -16 -3 -5.3032
    1 -16 3 -3.612
    -1 16 -3 -1.5466
    1 16 3 5.64763
    1 16 3 0.88514
    -1 16 -3 4.98005
    2 -16 3 16.5994
    2 16 3 21.831
    2 16 3 13.6437
    -2 16 -3 2.68171
    -2 16 -3 20.9252
    -3 -16 -3 11.7008
    3 -16 3 8.84099
    -3 16 -3 8.94801
    -3 16 -3 17.5675
    3 16 3 3.91225
    4 -17 -3 -2.5248
    -4 -17 3 11.1646
    -4 -17 3 4.5915
    4 -17 -3 20.1749
    -4 17 3 4.7969
    -4 17 3 8.35497
    -4 17 3 5.40207
    4 17 -3 6.68368
    4 17 -3 9.22873
    3 -17 -3 74.1008
    3 -17 -3 91.7416
    -3 -17 3 106.016
    -3 -17 3 85.7224
    -3 17 3 107.456
    3 17 -3 118.687
    -3 17 3 89.2968
    3 17 -3 110.678
    -3 17 3 93.7828
    -2 -17 3 55.8194
    -2 -17 3 27.7923
    2 -17 -3 23.4237
    2 -17 -3 33.2381
    2 17 -3 32.1557
    2 17 -3 46.51
    -2 17 3 27.1462
    -2 17 3 38.7732
    -2 17 3 20.9765
    -1 -17 3 74.4488
    -1 -17 3 94.1174
    1 -17 -3 100.712
    1 -17 -3 85.8555
    -1 17 3 62.0752
    1 17 -3 100.315
    -1 17 3 87.2981
    1 17 -3 68.4302
    0 -17 3 36.6652
    0 -17 -3 9.75871
    0 -17 -3 23.975
    0 -17 3 34.3043
    0 17 -3 23.2459
    0 17 3 18.6682
    0 17 -3 26.4815
    0 17 3 8.18193
    -1 -17 -3 43.7103
    1 -17 3 44.7621
    -1 -17 -3 51.8261
    1 17 3 42.4122
    -1 17 -3 34.8355
    1 17 3 40.5826
    -1 17 -3 30.0211
    -3 -18 3 -0.826
    3 18 -3 3.6349
    -3 18 3 7.54128
    -3 18 3 9.52507
    2 -18 -3 2.92919
    -2 -18 3 4.51184
    -2 -18 3 -0.3987
    2 -18 -3 5.1461
    2 18 -3 -1.0648
    -2 18 3 3.5956
    -2 18 3 -1.6097
    2 18 -3 -3.1146
    1 -18 -3 3.28443
    -1 -18 3 8.53422
    1 -18 -3 -1.0729
    -1 -18 3 -2.4816
    -1 18 3 4.88458
    1 18 -3 7.0141
    -1 18 3 5.31885
    1 18 -3 -3.3259
    0 -18 3 5.74695
    0 -18 -3 6.09075
    0 18 3 0.05782
    0 18 -3 0.88631
    -11 0 4 -5.2363
    -11 0 4 3.29105
    11 0 -4 2.20207
    10 0 -4 169.571
    -10 0 4 154.287
    -10 0 4 186.505
    -9 0 4 127.89
    -9 0 4 140.151
    -9 0 4 138.279
    -9 0 4 177.821
    9 0 -4 181.924
    -9 0 4 161.569
    -8 0 4 60.9848
    8 0 -4 43.2214
    -8 0 4 61.9457
    -8 0 4 46.8623
    -8 0 4 50.4764
    -8 0 4 61.9273
    -7 0 4 150.347
    7 0 -4 144.226
    -7 0 4 139.036
    -7 0 4 149.971
    -7 0 4 152.784
    -7 0 4 139.716
    -6 0 4 372.845
    -6 0 4 355.006
    -6 0 4 368.411
    -6 0 4 334.847
    -6 0 4 346.736
    6 0 -4 378.127
    -5 0 4 2288.45
    -5 0 4 2338.15
    -5 0 4 2256.06
    -5 0 4 2276.93
    -5 0 4 2032.86
    -4 0 4 108.756
    -4 0 4 103.694
    -4 0 4 112.433
    -3 0 4 3505.86
    -3 0 4 3376.44
    -3 0 4 3564.5
    -2 0 4 651.837
    -2 0 4 707.509
    2 0 -4 635.216
    -2 0 4 656.016
    1 0 -4 1917.52
    -1 0 4 1888.82
    -1 0 4 1942.25
    0 0 4 43.0221
    0 0 4 42.9851
    0 0 -4 52.3487
    0 0 -4 47.6007
    0 0 4 50.5213
    0 0 -4 50.1984
    -1 0 -4 1215.41
    -1 0 -4 1241.59
    1 0 4 1141.64
    1 0 4 1145.01
    -1 0 -4 1206.55
    2 0 4 619.393
    2 0 4 626.319
    -2 0 -4 607.328
    -2 0 -4 576.559
    -2 0 -4 578.082
    3 0 4 49.6687
    -3 0 -4 31.6227
    -3 0 -4 48.8674
    3 0 4 42.3892
    -3 0 -4 40.1785
    -4 0 -4 172.224
    4 0 4 147.443
    4 0 4 182.096
    -4 0 -4 146.922
    -4 0 -4 176.712
    -5 0 -4 114.312
    -5 0 -4 131.189
    -5 0 -4 145.55
    5 0 4 111.411
    -6 0 -4 138.949
    -6 0 -4 157.566
    -6 0 -4 208.723
    6 0 4 176.001
    -7 0 -4 -2.321
    -7 0 -4 1.56706
    7 0 4 -0.8878
    11 -1 -4 55.5161
    -11 -1 4 52.3762
    -11 -1 4 56.2186
    -11 -1 4 76.1807
    -11 1 4 67.6806
    -11 1 4 56.2305
    11 1 -4 50.3288
    10 -1 -4 78.1644
    -10 -1 4 75.7726
    -10 -1 4 68.5339
    -10 -1 4 53.4066
    10 1 -4 73.7038
    -10 1 4 74.4897
    -10 1 4 82.1977
    9 -1 -4 119.696
    -9 -1 4 121.895
    -9 -1 4 152.94
    -9 -1 4 141.922
    -9 -1 4 113.863
    -9 -1 4 113.211
    -9 1 4 138.656
    -9 1 4 128.289
    9 1 -4 101.467
    -9 1 4 69.6958
    -9 1 4 149.174
    8 -1 -4 369.245
    -8 -1 4 370.514
    -8 -1 4 378.05
    -8 -1 4 368.307
    -8 -1 4 376.805
    -8 -1 4 360.428
    -8 1 4 351.632
    -8 1 4 376.039
    8 1 -4 351.742
    -8 1 4 324.045
    -8 1 4 368.112
    -7 -1 4 551.04
    -7 -1 4 509.07
    -7 -1 4 539.156
    -7 -1 4 545.813
    -7 -1 4 542.133
    7 -1 -4 504.616
    -7 1 4 485.382
    -7 1 4 506.389
    -7 1 4 549.378
    -7 1 4 479.384
    7 1 -4 522.495
    -6 -1 4 220.326
    6 -1 -4 155.635
    -6 -1 4 188.965
    -6 -1 4 210.523
    -6 -1 4 194.927
    -6 -1 4 215.537
    -6 1 4 177.639
    -6 1 4 193.614
    -6 1 4 180.055
    -6 1 4 170.895
    6 1 -4 191.563
    -5 -1 4 427.253
    -5 -1 4 428.153
    -5 -1 4 376.976
    -5 -1 4 367.592
    -5 -1 4 419.316
    -5 1 4 402.507
    -5 1 4 390.377
    5 1 -4 417.422
    -5 1 4 378.313
    -4 -1 4 217.321
    -4 -1 4 205.492
    -4 -1 4 201.634
    -4 -1 4 199.776
    -4 1 4 205.552
    -4 1 4 224.098
    -4 1 4 224.633
    -3 -1 4 358.175
    -3 -1 4 354.562
    -3 -1 4 394.298
    -3 1 4 358.851
    -3 1 4 373.48
    -3 1 4 347.629
    -2 -1 4 294.886
    2 -1 -4 292.91
    -2 -1 4 273.512
    -2 -1 4 312.32
    -2 1 4 284.207
    -2 1 4 293.48
    2 1 -4 279.431
    -2 1 4 250.601
    -1 -1 4 643.745
    1 -1 -4 640.042
    1 -1 -4 651.807
    -1 -1 4 635.426
    1 -1 -4 659.208
    -1 -1 4 644.274
    -1 1 4 616.286
    -1 1 4 648.594
    1 1 -4 641.26
    -1 1 4 631.181
    0 -1 -4 555.906
    0 -1 -4 567.774
    0 -1 4 571.744
    0 -1 4 573.136
    0 -1 -4 584.56
    0 -1 4 579.797
    0 1 -4 612.453
    0 1 4 593.26
    0 1 -4 569.971
    0 1 4 600.44
    0 1 4 576.697
    -1 -1 -4 633.222
    1 -1 4 651.615
    -1 -1 -4 656.564
    1 -1 4 661.414
    -1 -1 -4 656.364
    1 1 4 694.476
    -1 1 -4 636.389
    -1 1 -4 657.654
    1 1 4 651.77
    -2 -1 -4 465.845
    2 -1 4 483.352
    -2 -1 -4 452.523
    -2 -1 -4 460.677
    2 -1 4 474.469
    -2 1 -4 498.293
    -2 1 -4 474.315
    2 1 4 503.879
    -2 1 -4 472.01
    2 1 4 485.711
    -3 -1 -4 768.202
    -3 -1 -4 731.61
    3 -1 4 788.181
    -3 -1 -4 736.632
    3 -1 4 727.683
    3 1 4 761.498
    -3 1 -4 768.194
    -3 1 -4 699.293
    3 1 4 784.718
    -3 1 -4 721.545
    -4 -1 -4 224.886
    -4 -1 -4 269.155
    4 -1 4 261.087
    -4 -1 -4 276.565
    4 -1 4 247.807
    4 1 4 196.526
    4 1 4 221.387
    -4 1 -4 236.808
    -4 1 -4 275.762
    -4 1 -4 279.815
    -5 -1 -4 65.454
    5 -1 4 70.6855
    -5 -1 -4 97.8836
    -5 -1 -4 70.0441
    -5 1 -4 78.0791
    -5 1 -4 74.4883
    5 1 4 96.0595
    -5 1 -4 95.4318
    -6 -1 -4 42.6052
    6 -1 4 51.6889
    -6 -1 -4 43.658
    -6 -1 -4 51.36
    -6 1 -4 28.8286
    -6 1 -4 44.7468
    6 1 4 23.4698
    -7 -1 -4 19.6771
    -7 -1 -4 7.27468
    -7 -1 -4 21.8027
    7 -1 4 10.4868
    -7 1 -4 20.3235
    -7 1 -4 10.5197
    7 1 4 6.79224
    -11 -2 4 76.1281
    -11 -2 4 97.0971
    11 -2 -4 92.74
    -11 -2 4 98.069
    11 2 -4 91.1914
    -11 2 4 109.708
    -11 2 4 92.6971
    -10 -2 4 24.5745
    -10 -2 4 24.539
    -10 -2 4 30.1796
    10 -2 -4 11.9205
    -10 -2 4 6.87049
    -10 2 4 36.2125
    10 2 -4 14.2316
    -10 2 4 34.7606
    -9 -2 4 166.525
    -9 -2 4 169.637
    -9 -2 4 137.183
    -9 -2 4 130.453
    9 -2 -4 143.949
    -9 -2 4 203.563
    -9 2 4 109.293
    -9 2 4 170.284
    -9 2 4 117.044
    9 2 -4 97.6719
    -8 -2 4 181.382
    -8 -2 4 181.928
    -8 -2 4 172.867
    -8 -2 4 208.794
    -8 -2 4 211.624
    8 -2 -4 198.979
    8 2 -4 210.561
    -8 2 4 198.253
    -8 2 4 159.692
    -8 2 4 184.142
    -8 2 4 187.673
    -7 -2 4 117.506
    -7 -2 4 136.613
    -7 -2 4 100.127
    -7 -2 4 94.7937
    -7 -2 4 120.72
    7 -2 -4 100.303
    -7 2 4 91.6406
    -7 2 4 94.2825
    -7 2 4 84.6138
    7 2 -4 116.518
    -7 2 4 88.0046
    -6 -2 4 659.815
    6 -2 -4 646.338
    -6 -2 4 643.338
    -6 -2 4 637.276
    -6 -2 4 649.232
    -6 -2 4 669.632
    -6 2 4 656.865
    -6 2 4 671.645
    6 2 -4 679.231
    -6 2 4 604.743
    -6 2 4 692.747
    -5 -2 4 31.667
    -5 -2 4 45.9142
    -5 -2 4 41.8044
    -5 -2 4 46.9131
    5 2 -4 44.8821
    -5 2 4 48.2992
    -5 2 4 63.3243
    5 2 -4 56.7384
    -5 2 4 46.9546
    -4 -2 4 2076.14
    -4 -2 4 2132.43
    -4 -2 4 2059.61
    -4 -2 4 2049.38
    -4 2 4 2107.68
    4 2 -4 2095.06
    -4 2 4 2226.09
    -4 2 4 2115.92
    -3 -2 4 376.242
    -3 -2 4 386.275
    -3 -2 4 376.69
    -3 -2 4 374.561
    -3 2 4 363.603
    -3 2 4 397.554
    3 2 -4 395.977
    -3 2 4 387.896
    -2 -2 4 2227.55
    2 -2 -4 2282.17
    -2 -2 4 2061.99
    -2 -2 4 2236.81
    2 2 -4 2115
    -2 2 4 2323.07
    -2 2 4 2115.46
    -2 2 4 2156.75
    -2 2 4 2295.79
    -1 -2 4 151.327
    1 -2 -4 149.363
    1 -2 -4 122.076
    0 -2 -4 1269.64
    0 -2 4 1148.34
    0 -2 4 1199.99
    0 -2 4 1181.09
    0 -2 -4 1248.37
    0 -2 -4 1300.44
    0 2 4 1147.85
    0 2 -4 1205.5
    0 2 4 1173.1
    0 2 4 1139.78
    0 2 -4 1167.31
    1 -2 4 58.5103
    1 -2 4 49.6544
    -1 -2 -4 62.6029
    -1 -2 -4 59.7288
    -1 -2 -4 62.4532
    1 2 4 49.3613
    -1 2 -4 51.4895
    1 2 4 54.7428
    -1 2 -4 49.1413
    1 2 4 44.1391
    2 -2 4 377.092
    -2 -2 -4 379.353
    -2 -2 -4 413.469
    2 -2 4 366.817
    -2 -2 -4 406.878
    2 2 4 354.265
    -2 2 -4 371.134
    2 2 4 346.657
    -2 2 -4 371.133
    -3 -2 -4 242.97
    3 -2 4 277.952
    -3 -2 -4 266.64
    -3 -2 -4 260.723
    3 -2 4 278.16
    -3 2 -4 280.679
    -3 2 -4 275.418
    3 2 4 303.93
    3 2 4 317.954
    4 -2 4 48.7183
    4 -2 4 55.0855
    -4 -2 -4 49.3412
    -4 -2 -4 51.36
    -4 -2 -4 48.6906
    -4 2 -4 39.1898
    -4 2 -4 40.2695
    4 2 4 57.1294
    5 -2 4 295.085
    -5 -2 -4 271.36
    -5 -2 -4 292.167
    -5 -2 -4 262.864
    -5 2 -4 300.755
    -5 2 -4 297.564
    5 2 4 337.86
    -6 -2 -4 18.0079
    6 -2 4 34.2164
    -6 -2 -4 30.5269
    -6 -2 -4 28.4172
    6 2 4 29.1902
    -6 2 -4 36.012
    -6 2 -4 40.1376
    -7 -2 -4 153.561
    -7 -2 -4 204.76
    -7 -2 -4 152.634
    7 -2 4 221.932
    -7 2 -4 182.85
    7 2 4 242.154
    -7 2 -4 188.534
    -10 -3 4 136.085
    -10 -3 4 110.023
    -10 -3 4 85.7651
    10 -3 -4 128.07
    -10 -3 4 141.006
    10 3 -4 123.814
    -10 3 4 125.336
    -10 3 4 120.441
    -9 -3 4 212.333
    -9 -3 4 204.719
    -9 -3 4 165.342
    -9 -3 4 190.248
    9 -3 -4 164.247
    -9 3 4 216.942
    9 3 -4 213.185
    -9 3 4 176.809
    -9 3 4 200.327
    -8 -3 4 162.538
    -8 -3 4 138.939
    8 -3 -4 158.402
    -8 -3 4 126.555
    -8 -3 4 143.156
    -8 -3 4 165.744
    -8 3 4 118.382
    -8 3 4 119.324
    -8 3 4 125.781
    -8 3 4 155.348
    8 3 -4 123.862
    -7 -3 4 174.006
    -7 -3 4 163.385
    -7 -3 4 167.584
    -7 -3 4 159.537
    -7 -3 4 170.616
    7 -3 -4 152.349
    -7 3 4 158.187
    -7 3 4 166.755
    -7 3 4 166.249
    -7 3 4 154.935
    7 3 -4 175.999
    -6 -3 4 531.28
    -6 -3 4 513.537
    -6 -3 4 529.427
    -6 -3 4 521.751
    6 -3 -4 542.156
    -6 3 4 515.497
    6 3 -4 486.819
    -6 3 4 514.546
    -6 3 4 499.567
    -6 3 4 508.754
    -5 -3 4 213.571
    -5 -3 4 147.836
    -5 -3 4 231.49
    -5 -3 4 201.089
    -5 3 4 158.229
    -4 -3 4 160.004
    -4 -3 4 136.894
    -4 -3 4 186.762
    -4 -3 4 192.146
    -4 3 4 151.371
    -4 3 4 155.087
    -3 -3 4 193.451
    -3 -3 4 177.834
    -3 -3 4 196.444
    -3 -3 4 196.17
    -3 3 4 158.894
    -3 3 4 191.876
    -2 -3 4 213.77
    2 -3 -4 221.286
    -2 -3 4 195.507
    -2 -3 4 202.224
    2 3 -4 181.644
    -2 3 4 200.972
    -2 3 4 210.279
    -2 3 4 192.758
    -2 3 4 195.791
    -1 -3 4 480.725
    1 -3 -4 461.356
    -1 -3 4 478.503
    -1 -3 4 435.471
    -1 3 4 479.687
    1 3 -4 499.229
    -1 3 4 497.522
    -1 3 4 513.842
    1 3 -4 475.721
    -1 3 4 500.195
    0 -3 4 551.482
    0 -3 4 495.234
    0 -3 -4 508.659
    0 -3 -4 515.063
    0 -3 -4 512.72
    0 -3 4 479.019
    0 3 4 527.347
    0 3 4 446.22
    0 3 -4 550.404
    0 3 4 509.345
    0 3 -4 494.01
    -1 -3 -4 514.441
    -1 -3 -4 560.471
    1 -3 4 594.299
    -1 -3 -4 550.089
    1 -3 4 563.482
    1 -3 4 522.158
    -1 3 -4 599.198
    1 3 4 607.259
    -1 3 -4 581.217
    1 3 4 606.745
    1 3 4 610.23
    -2 -3 -4 705.373
    2 -3 4 662.853
    -2 -3 -4 686.851
    -2 -3 -4 688.616
    2 -3 4 697.208
    -2 -3 -4 664.678
    -2 3 -4 665.058
    2 3 4 700.911
    -2 3 -4 656.586
    2 3 4 718.382
    3 -3 4 132.807
    3 -3 4 116.541
    -3 -3 -4 162.922
    -3 -3 -4 142.498
    -3 -3 -4 143.199
    -3 3 -4 159.532
    -3 3 -4 158.463
    3 3 4 174.063
    3 3 4 157.504
    -4 -3 -4 255.922
    -4 -3 -4 249.826
    4 -3 4 247.769
    -4 -3 -4 240.442
    4 -3 4 234.99
    4 3 4 225.085
    -4 3 -4 240.549
    -4 3 -4 234.843
    5 -3 4 120.43
    -5 -3 -4 77.0115
    -5 -3 -4 113.279
    -5 -3 -4 72.7618
    5 3 4 98.3459
    -5 3 -4 91.0053
    -5 3 -4 107.072
    -6 -3 -4 47.041
    6 -3 4 32.894
    -6 -3 -4 49.5817
    -6 -3 -4 39.2314
    6 3 4 21.373
    -6 3 -4 44.4519
    -6 3 -4 51.2028
    -7 -3 -4 8.17483
    -7 3 -4 -2.7648
    10 -4 -4 72.4849
    -10 -4 4 87.5096
    10 -4 -4 30.2626
    -10 -4 4 63.4804
    -10 -4 4 83.2852
    -10 -4 4 55.3666
    -10 4 4 97.7918
    10 4 -4 38.9522
    -10 4 4 50.7698
    9 -4 -4 13.789
    -9 -4 4 12.1444
    -9 -4 4 3.81967
    -9 -4 4 9.72451
    -9 -4 4 18.0769
    -9 4 4 13.7312
    -9 4 4 17.3108
    -9 4 4 9.99831
    9 4 -4 -3.3306
    -8 -4 4 127.549
    -8 -4 4 124.003
    -8 -4 4 118.648
    -8 -4 4 133.561
    -8 -4 4 113.977
    8 -4 -4 113.547
    -8 4 4 114.017
    -8 4 4 77.3146
    8 4 -4 103.17
    -8 4 4 124.463
    -8 4 4 114.462
    -7 -4 4 500.624
    -7 -4 4 522.889
    -7 -4 4 551.22
    -7 -4 4 547.971
    7 -4 -4 581.732
    -7 4 4 572.945
    7 4 -4 570.228
    -7 4 4 559.089
    -7 4 4 560.237
    -7 4 4 540.131
    -6 -4 4 1.71919
    -6 -4 4 -3.1694
    6 -4 -4 1.72883
    -6 -4 4 -4.7619
    -6 -4 4 -2.659
    -6 4 4 3.67296
    -6 4 4 -3.688
    6 4 -4 10.2971
    -6 4 4 4.46434
    6 4 -4 1.33682
    -6 4 4 0.85417
    -5 -4 4 694.231
    -5 -4 4 736.909
    -5 -4 4 706.218
    -5 -4 4 700.096
    -5 4 4 721.011
    5 4 -4 671.107
    5 4 -4 715.409
    -5 4 4 733.046
    -5 4 4 705.797
    -5 4 4 730.429
    -4 -4 4 625.447
    -4 -4 4 630.132
    -4 -4 4 632.632
    -4 -4 4 623.012
    -4 4 4 675.024
    -4 4 4 650.039
    -4 4 4 655.78
    -4 4 4 675.405
    4 4 -4 682.344
    -3 -4 4 1059.36
    -3 -4 4 1156.56
    -3 -4 4 1121.58
    -3 4 4 1112.41
    3 4 -4 880.129
    -3 4 4 1103.28
    -3 4 4 929.297
    -3 4 4 1154.94
    -2 -4 4 -2.7491
    -2 -4 4 4.12064
    -2 -4 4 8.51999
    -2 4 4 3.91692
    -2 4 4 2.83123
    -2 4 4 0.95164
    -2 4 4 9.11453
    2 4 -4 2.65195
    2 4 -4 3.02437
    -2 4 4 7.44993
    -1 -4 4 1845.7
    -1 -4 4 1826.44
    -1 -4 4 1879.47
    1 4 -4 1813.83
    -1 4 4 1766.36
    -1 4 4 1851.84
    1 4 -4 1945.13
    -1 4 4 1897.93
    -1 4 4 1924.72
    1 -4 4 293.919
    -1 -4 -4 334.038
    1 -4 4 324.318
    -1 -4 -4 292.471
    1 -4 4 302.988
    -1 -4 -4 324.991
    1 4 4 303.272
    1 4 4 329.395
    1 4 4 299.743
    -1 4 -4 313.012
    -1 4 -4 308.849
    2 -4 4 -4.0043
    -2 -4 -4 -3.1746
    -2 -4 -4 -1.6589
    2 -4 4 1.06743
    -2 -4 -4 0.72589
    2 4 4 -0.0411
    2 4 4 -0.2267
    -2 4 -4 -1.1961
    -2 4 -4 6.47592
    3 4 4 135.248
    -4 -4 -4 321.684
    -4 -4 -4 323.113
    4 -4 4 301.54
    -4 -4 -4 292.829
    4 -4 4 350.209
    -4 4 -4 299.948
    4 4 4 341.207
    -4 4 -4 298.665
    5 -4 4 9.82213
    -5 -4 -4 15.8904
    -5 -4 -4 27.6045
    -5 -4 -4 10.5937
    5 -4 4 6.10663
    -5 4 -4 31.9985
    -5 4 -4 9.37647
    5 4 4 14.0671
    -6 -4 -4 189.018
    6 -4 4 256.126
    -6 -4 -4 225.146
    -6 -4 -4 226.474
    -6 4 -4 212.069
    -6 4 -4 223.892
    6 4 4 246.452
    10 -5 -4 42.0452
    -10 -5 4 46.6498
    10 -5 -4 39.5688
    -10 -5 4 52.5086
    -10 -5 4 30.3348
    -10 -5 4 27.5246
    10 5 -4 52.1045
    -10 5 4 31.5228
    -10 5 4 46.1156
    9 -5 -4 145.216
    -9 -5 4 135.578
    -9 -5 4 119.12
    -9 -5 4 119.527
    -9 -5 4 186.733
    -9 5 4 129.967
    9 5 -4 148.757
    -9 5 4 151.835
    -9 5 4 151.725
    -8 -5 4 90.6157
    -8 -5 4 74.59
    8 -5 -4 88.2059
    -8 -5 4 84.7219
    -8 -5 4 69.9585
    -8 -5 4 53.5098
    -8 5 4 84.6561
    -8 5 4 55.2027
    -8 5 4 95.6933
    8 5 -4 101.629
    -7 -5 4 53.5487
    7 -5 -4 53.182
    -7 -5 4 85.4426
    -7 -5 4 59.9549
    -7 -5 4 83.1325
    7 5 -4 64.441
    7 5 -4 59.4926
    -7 5 4 83.8689
    -7 5 4 66.9371
    -7 5 4 66.2329
    -7 5 4 59.4955
    -6 -5 4 108.47
    6 -5 -4 102.926
    -6 -5 4 111.512
    -6 -5 4 98.8135
    -6 -5 4 98.7576
    6 5 -4 114.601
    -6 5 4 94.5656
    -6 5 4 103.655
    -6 5 4 90.1636
    -6 5 4 86.5931
    6 5 -4 118.495
    -5 -5 4 152.962
    -5 -5 4 133.845
    -5 -5 4 157.504
    -5 -5 4 159.661
    -5 5 4 144.6
    -4 -5 4 52.8598
    -4 -5 4 54.2179
    -4 -5 4 62.8844
    -4 -5 4 78.2546
    -4 5 4 59.3872
    -4 5 4 64.4377
    -4 5 4 51.8501
    -3 -5 4 49.4608
    -3 -5 4 29.7362
    -3 5 4 36.6078
    3 5 -4 12.5807
    -3 5 4 22.669
    -2 -5 4 174.074
    -2 -5 4 167.286
    -2 -5 4 184.22
    -2 5 4 159.255
    -2 5 4 152.96
    2 5 -4 146.044
    -2 5 4 170.056
    2 5 -4 169.282
    -2 5 4 183.403
    -1 -5 4 143.281
    -1 -5 4 161.374
    -1 -5 4 162.089
    1 5 -4 159.904
    -1 5 4 153.237
    -1 5 4 145.859
    1 5 -4 157.926
    -1 5 4 142.813
    -1 5 4 147.912
    -1 5 4 140.547
    0 -5 4 198.767
    0 -5 4 190.108
    0 -5 4 200.173
    0 5 4 205.09
    0 5 4 201.266
    0 5 -4 211.895
    0 5 -4 198.374
    0 5 4 216.158
    -1 -5 -4 402.094
    -1 -5 -4 410.78
    1 -5 4 417.339
    1 -5 4 410.967
    1 -5 4 421.703
    -1 -5 -4 396.375
    1 5 4 422.121
    -1 5 -4 426.276
    1 5 4 468.84
    1 5 4 420.823
    -1 5 -4 426.622
    2 -5 4 213.559
    2 -5 4 193.185
    -2 -5 -4 216.802
    2 -5 4 201.09
    -2 -5 -4 194.002
    -2 -5 -4 217.954
    2 5 4 226.85
    -2 5 -4 228.795
    -2 5 -4 206.42
    2 5 4 226.848
    -3 -5 -4 109.87
    -3 -5 -4 145.191
    3 -5 4 136.616
    -3 -5 -4 150.907
    3 -5 4 117.231
    3 5 4 116.466
    -3 5 -4 139.495
    -3 5 -4 128.823
    3 5 4 131.902
    -4 -5 -4 86.352
    4 -5 4 71.9417
    -4 -5 -4 99.4946
    4 -5 4 72.2993
    -4 -5 -4 82.9197
    4 5 4 80.8408
    -4 5 -4 80.9815
    -4 5 -4 66.665
    5 -5 4 111.84
    -5 -5 -4 140.17
    5 -5 4 134.374
    -5 -5 -4 142.543
    -5 -5 -4 115.214
    5 5 4 145.082
    -5 5 -4 135.992
    -5 5 -4 130.027
    6 -5 4 11.6521
    -6 -5 -4 12.8603
    -6 -5 -4 16.0683
    -6 -5 -4 0.36481
    -6 5 -4 19.0568
    6 5 4 15.4559
    -6 5 -4 8.64548
    10 -6 -4 4.43469
    -10 -6 4 4.28495
    10 -6 -4 13.4854
    10 -6 -4 1.35665
    -10 -6 4 3.57957
    -10 -6 4 3.34819
    -10 -6 4 -3.0423
    10 6 -4 -6.0002
    -10 6 4 -4.5501
    -10 6 4 4.75104
    -9 -6 4 43.0942
    -9 -6 4 63.0222
    9 -6 -4 61.58
    -9 -6 4 53.1626
    9 -6 -4 30.0125
    -9 -6 4 52.76
    -9 6 4 48.3399
    -9 6 4 41.1315
    9 6 -4 41.0158
    -8 -6 4 99.1274
    -8 -6 4 122.238
    -8 -6 4 90.5143
    -8 -6 4 128.488
    8 -6 -4 107.563
    -8 6 4 94.3255
    -8 6 4 113.793
    8 6 -4 107.768
    -8 6 4 120.788
    -7 -6 4 42.1924
    -7 -6 4 37.3935
    -7 -6 4 31.6245
    -7 -6 4 38.8097
    7 -6 -4 23.4445
    -7 6 4 33.0951
    7 6 -4 28.6475
    -7 6 4 29.4265
    7 6 -4 29.2918
    -7 6 4 56.1941
    -7 6 4 37.3946
    6 -6 -4 372.594
    -6 -6 4 358.028
    -6 -6 4 355.657
    -6 -6 4 340.686
    -6 -6 4 400.669
    6 6 -4 378.286
    6 6 -4 374.051
    -6 6 4 377.156
    -6 6 4 353.428
    -6 6 4 386.826
    -6 6 4 390.385
    -5 -6 4 104.745
    -5 -6 4 95.1185
    -5 -6 4 75.5058
    -5 -6 4 84.4389
    -5 6 4 86.4884
    -5 6 4 79.7768
    -5 6 4 64.7893
    5 6 -4 94.7574
    5 6 -4 92.3898
    -5 6 4 105.407
    -4 -6 4 366.993
    -4 -6 4 320.427
    -4 -6 4 362.513
    -4 6 4 362.626
    -4 6 4 356.039
    -4 6 4 358.6
    4 6 -4 337.529
    -4 6 4 364.566
    -3 -6 4 12.2038
    -3 -6 4 12.1303
    3 6 -4 9.08733
    -3 6 4 4.64542
    -3 6 4 8.07382
    -3 6 4 -2.8887
    -3 6 4 5.87504
    3 6 -4 14.3686
    -2 -6 4 951.814
    -2 -6 4 930.493
    2 6 -4 906.293
    -2 6 4 952.587
    -2 6 4 983.384
    2 6 -4 935.099
    -2 6 4 929.903
    -2 6 4 936.343
    -1 -6 4 6.37031
    -1 -6 4 5.39395
    -1 -6 4 11.6787
    -1 6 4 1.0241
    1 6 -4 7.27461
    -1 6 4 11.2563
    1 6 -4 4.59921
    -1 6 4 6.4419
    -1 6 4 3.29697
    -1 6 4 4.95622
    0 -6 4 392.1
    0 -6 4 350.92
    0 -6 4 364.925
    0 6 4 347.651
    0 6 4 382.055
    0 6 -4 360.45
    0 6 4 358.487
    0 6 4 344.677
    0 6 4 353.317
    0 6 -4 353.17
    1 -6 4 16.0751
    -1 -6 -4 19.7498
    1 -6 4 17.6663
    1 -6 4 16.8609
    -1 -6 -4 26.6735
    1 6 4 12.424
    1 6 4 12.7089
    1 6 4 14.7519
    -1 6 -4 10.7445
    2 -6 4 84.0051
    -2 6 -4 81.1901
    3 -6 4 26.6013
    3 -6 4 14.1229
    -3 -6 -4 31.432
    -3 -6 -4 10.1954
    -3 -6 -4 28.1362
    -3 6 -4 30.5273
    -3 6 -4 27.1156
    3 6 4 12.9213
    3 6 4 23.3539
    -4 -6 -4 30.017
    4 -6 4 22.2764
    -4 -6 -4 45.0556
    4 -6 4 40.5303
    -4 -6 -4 41.9875
    4 6 4 14.7058
    -4 6 -4 29.2087
    -4 6 -4 49.8741
    -5 -6 -4 164.093
    -5 -6 -4 165.393
    5 -6 4 182.277
    5 -6 4 177.125
    -5 -6 -4 170.79
    -5 6 -4 153.486
    5 6 4 151.299
    -5 6 -4 190.157
    -6 -6 -4 2.3306
    6 -6 4 1.79454
    -6 -6 -4 -7.4362
    -6 -6 -4 2.92655
    -6 6 -4 -1.0418
    -6 6 -4 5.64616
    6 6 4 6.77364
    10 -7 -4 22.94
    -10 -7 4 20.6018
    -10 -7 4 22.9972
    10 -7 -4 25.5893
    10 -7 -4 33.2011
    -10 -7 4 38.5161
    -10 -7 4 11.7765
    -10 7 4 32.8622
    -10 7 4 11.5615
    10 7 -4 23.435
    -9 -7 4 1.03603
    -9 -7 4 11.7117
    -9 -7 4 6.07153
    9 -7 -4 7.42838
    -9 -7 4 -3.0802
    9 -7 -4 5.35489
    9 7 -4 7.09714
    -9 7 4 6.94165
    -9 7 4 1.91058
    8 -7 -4 85.3412
    -8 -7 4 82.2694
    -8 -7 4 62.6333
    -8 -7 4 74.6685
    -8 -7 4 75.9749
    -8 7 4 75.0223
    8 7 -4 76.9757
    8 7 -4 61.1591
    -8 7 4 86.0738
    -8 7 4 84.8817
    -7 -7 4 48.7215
    -7 -7 4 50.0937
    7 -7 -4 40.5286
    -7 -7 4 38.232
    -7 -7 4 44.8403
    -7 7 4 24.9367
    7 7 -4 44.6157
    -7 7 4 40.4031
    7 7 -4 33.1975
    -7 7 4 41.6782
    -7 7 4 27.6898
    6 -7 -4 16.8182
    -6 -7 4 18.081
    -6 -7 4 14.5965
    -6 -7 4 12.7278
    -6 -7 4 25.452
    6 7 -4 3.14217
    -6 7 4 12.9334
    -6 7 4 12.7451
    6 7 -4 8.61444
    -6 7 4 9.96196
    -6 7 4 8.9225
    -5 -7 4 12.556
    5 -7 -4 19.5432
    -5 -7 4 20.1832
    -5 -7 4 31.0864
    -5 -7 4 25.8533
    5 7 -4 22.8698
    -5 7 4 30.6409
    -5 7 4 12.5505
    -5 7 4 13.0195
    5 7 -4 23.0755
    -5 7 4 13.0265
    -4 -7 4 88.6626
    -4 -7 4 72.4936
    -4 7 4 77.8333
    -4 7 4 73.4493
    -4 7 4 55.3475
    -3 -7 4 135.535
    -3 -7 4 131.389
    -3 7 4 134.644
    3 7 -4 150.454
    -3 7 4 137.456
    -3 7 4 160.792
    -3 7 4 140.294
    3 7 -4 129.627
    -2 -7 4 1.08214
    -2 -7 4 -1.9214
    -2 7 4 -2.4832
    -2 7 4 -4.474
    2 7 -4 1.17954
    -2 7 4 0.37291
    -2 7 4 -0.1068
    2 7 -4 1.85307
    -1 -7 4 35.1373
    -1 -7 4 33.818
    -1 7 4 26.1916
    -1 7 4 23.7828
    -1 7 4 32.1066
    -1 7 4 23.0919
    0 -7 4 313.586
    0 -7 4 309.312
    0 -7 4 290.79
    0 7 -4 284.876
    0 7 4 303.52
    0 7 4 283.606
    0 7 4 288.094
    0 7 4 293.777
    0 7 -4 283.902
    0 7 4 263.633
    1 -7 4 21.4592
    1 -7 4 15.8807
    1 -7 4 7.54219
    -1 7 -4 12.9375
    -1 7 -4 19.0046
    1 7 4 19.0987
    1 7 4 15.108
    1 7 4 22.8869
    2 -7 4 53.6749
    2 -7 4 36.9328
    2 -7 4 54.5499
    -2 -7 -4 51.0627
    -2 -7 -4 46.0822
    -2 -7 -4 44.7824
    2 7 4 52.7808
    -2 7 -4 85.4092
    2 7 4 76.2348
    -2 7 -4 65.0739
    3 -7 4 97.1272
    -3 -7 -4 81.4403
    -3 -7 -4 82.0897
    3 -7 4 88.6099
    -3 -7 -4 94.9011
    -3 -7 -4 69.6126
    -3 7 -4 68.708
    -3 7 -4 92.9245
    3 7 4 96.0011
    3 7 4 71.3555
    -4 -7 -4 50.7512
    4 -7 4 57.2123
    -4 -7 -4 35.6744
    4 -7 4 36.2104
    -4 -7 -4 52.9625
    -4 7 -4 40.9971
    4 7 4 50.9623
    -4 7 -4 43.6734
    -5 -7 -4 5.55521
    -5 -7 -4 17.3608
    5 -7 4 18.2013
    -5 -7 -4 29.2195
    5 -7 4 26.1705
    5 7 4 7.07577
    -5 7 -4 17.8542
    -5 7 -4 22.7021
    -6 -7 -4 77.2871
    6 -7 4 61.6805
    -6 -7 -4 53.8084
    -6 -7 -4 65.0849
    -6 7 -4 60.7432
    -6 7 -4 49.4856
    6 7 4 52.2698
    -10 -8 4 7.30261
    10 -8 -4 14.1736
    10 -8 -4 18.368
    -10 -8 4 18.264
    -10 -8 4 20.2784
    10 -8 -4 10.2243
    -10 -8 4 11.8835
    10 8 -4 16.6979
    -10 8 4 21.2405
    -10 8 4 7.59663
    -9 -8 4 87.5591
    -9 -8 4 60.7367
    9 -8 -4 85.1834
    9 -8 -4 67.6482
    9 -8 -4 89.5179
    -9 -8 4 76.6088
    9 8 -4 88.166
    -9 8 4 64.6401
    -9 8 4 71.811
    -8 -8 4 1.46126
    8 -8 -4 2.61808
    -8 -8 4 6.46143
    8 -8 -4 5.98524
    -8 -8 4 0.28898
    -8 8 4 2.3871
    8 8 -4 1.61411
    8 8 -4 6.15267
    -8 8 4 5.18878
    -7 -8 4 45.801
    -7 -8 4 46.4006
    -7 -8 4 52.6947
    7 -8 -4 58.5367
    -7 -8 4 47.115
    7 8 -4 35.9442
    -7 8 4 54.1236
    7 8 -4 60.9311
    -7 8 4 45.9675
    -7 8 4 25.5844
    -7 8 4 56.8138
    -6 -8 4 59.7245
    -6 -8 4 54.6543
    6 -8 -4 49.7075
    -6 -8 4 61.849
    -6 -8 4 57.8226
    -6 8 4 32.0984
    -6 8 4 44.039
    -6 8 4 43.6077
    -6 8 4 49.9166
    5 -8 -4 182.919
    -5 -8 4 175.293
    -5 -8 4 173.871
    -5 -8 4 180.304
    -5 -8 4 205.949
    5 8 -4 158.417
    -5 8 4 168.007
    5 8 -4 182.348
    -5 8 4 175.564
    -5 8 4 167.965
    -5 8 4 183.038
    -4 -8 4 53.1856
    -4 -8 4 53.0129
    -4 8 4 48.6436
    -4 8 4 62.9066
    4 8 -4 61.2154
    -4 8 4 48.7569
    -4 8 4 47.51
    4 8 -4 71.8117
    -3 -8 4 234.649
    -3 -8 4 182.442
    -3 8 4 237.946
    3 8 -4 218.039
    -3 8 4 192.751
    -3 8 4 191.451
    -3 8 4 207.122
    3 8 -4 209.042
    -2 -8 4 23.1937
    -2 -8 4 21.2139
    -2 8 4 9.09193
    2 8 -4 19.3282
    -2 8 4 10.4464
    -2 8 4 23.241
    2 8 -4 6.46691
    -2 8 4 14.2434
    -1 -8 4 52.7782
    -1 -8 4 46.4149
    -1 8 4 43.2006
    -1 8 4 40.4733
    -1 8 4 36.8335
    -1 8 4 44.0225
    0 -8 4 30.7575
    0 -8 4 29.2126
    0 -8 4 38.4503
    0 8 4 38.8041
    0 8 4 38.413
    0 8 4 52.6326
    0 8 4 35.6849
    0 8 -4 29.9838
    0 8 -4 27.7112
    0 8 4 36.4351
    1 -8 4 205.973
    1 -8 4 245.951
    1 -8 4 204.754
    1 8 4 231.382
    1 8 4 203.475
    -1 8 -4 231.689
    -1 8 -4 204.423
    1 8 4 219.512
    2 -8 4 176.872
    2 -8 4 197.048
    -2 -8 -4 192.822
    2 -8 4 185.148
    -2 -8 -4 185.08
    -2 8 -4 204.492
    2 8 4 183.037
    -2 8 -4 193.567
    2 8 4 199.115
    -3 -8 -4 68.823
    -3 -8 -4 75.1418
    3 -8 4 81.2451
    3 -8 4 63.0355
    -3 -8 -4 75.3264
    -3 -8 -4 85.8982
    3 8 4 67.9237
    -3 8 -4 75.5887
    -3 8 -4 84.2322
    -4 -8 -4 4.70074
    4 -8 4 1.97285
    -4 -8 -4 3.17154
    4 -8 4 5.13501
    -4 -8 -4 0.46043
    4 8 4 1.39075
    -4 8 -4 -4.421
    -4 8 -4 3.37954
    -5 -8 -4 17.0537
    -5 -8 -4 23.1388
    -5 -8 -4 23.8609
    5 -8 4 19.7843
    5 -8 4 26.8559
    5 8 4 20.5005
    -5 8 -4 26.0026
    -5 8 -4 16.7028
    -6 -8 -4 7.24494
    6 -8 4 29.5791
    -6 -8 -4 7.7973
    -6 -8 -4 27.2958
    6 8 4 16.3169
    -6 8 -4 22.9798
    -6 8 -4 13.0064
    9 -9 -4 1.30203
    -9 -9 4 8.2392
    9 -9 -4 3.61467
    -9 -9 4 8.22645
    9 -9 -4 -3.6313
    -9 -9 4 -1.2386
    -9 9 4 -0.6749
    -9 9 4 8.72575
    9 9 -4 1.31031
    8 -9 -4 4.71208
    8 -9 -4 3.20981
    -8 -9 4 8.9986
    -8 -9 4 23.4466
    -8 -9 4 15.2773
    -8 9 4 19.4092
    8 9 -4 2.0245
    -8 9 4 15.4624
    8 9 -4 12.0582
    -7 -9 4 9.83219
    -7 -9 4 0.88414
    -7 -9 4 1.62514
    -7 -9 4 15.0563
    7 -9 -4 8.92052
    -7 9 4 2.85821
    7 9 -4 2.60843
    -7 9 4 -0.0517
    -7 9 4 -0.9679
    7 9 -4 -0.1581
    -7 9 4 7.96896
    6 -9 -4 -3.0746
    -6 -9 4 4.6135
    -6 -9 4 3.43531
    -6 -9 4 -0.912
    -6 -9 4 4.01945
    6 9 -4 0.23802
    -6 9 4 3.49457
    -6 9 4 -1.8031
    6 9 -4 0.87337
    -6 9 4 -1.5411
    -6 9 4 0.59039
    -5 -9 4 2.06829
    -5 -9 4 6.38001
    -5 -9 4 6.36385
    5 -9 -4 2.1455
    5 9 -4 4.46255
    -5 9 4 1.08114
    -5 9 4 16.1172
    5 9 -4 3.18416
    -5 9 4 5.85329
    -5 9 4 9.44405
    -4 -9 4 1.31345
    -4 -9 4 5.65729
    -4 9 4 2.83173
    4 9 -4 10.1083
    -4 9 4 5.60742
    -4 9 4 2.25514
    -4 9 4 10.1816
    4 9 -4 8.85132
    -3 -9 4 9.90553
    -3 -9 4 4.89901
    3 9 -4 5.88261
    3 9 -4 2.90543
    -3 9 4 -0.5859
    -3 9 4 7.25892
    -3 9 4 1.03808
    -3 9 4 7.79749
    3 9 -4 8.55747
    -2 -9 4 -0.4466
    -2 -9 4 8.98082
    -2 9 4 5.1623
    2 9 -4 3.71066
    -2 9 4 -0.4593
    -2 9 4 5.63977
    -2 9 4 3.30603
    2 9 -4 -0.6285
    -1 -9 4 9.60545
    -1 -9 4 5.25012
    -1 -9 4 13.4134
    -1 9 4 5.3247
    -1 9 4 3.86437
    -1 9 4 9.70873
    -1 9 4 8.37377
    1 9 -4 16.6416
    1 9 -4 6.74921
    -1 9 4 4.16234
    0 -9 4 2.10428
    0 -9 4 9.51279
    0 -9 4 2.00669
    0 9 4 10.2051
    0 9 4 6.25135
    0 9 4 4.70011
    0 9 4 9.76483
    0 9 4 4.19569
    0 9 -4 8.72741
    0 9 -4 5.35557
    1 -9 4 4.55545
    1 -9 4 8.00736
    1 -9 4 2.46073
    1 9 4 3.19753
    1 9 4 2.97171
    1 9 4 -1.0575
    -1 9 -4 7.40087
    -1 9 -4 5.28035
    2 -9 4 2.91655
    2 -9 4 -0.6039
    -2 -9 -4 -0.0759
    2 -9 4 3.65727
    -2 -9 -4 -1.1723
    2 9 4 0.85576
    2 9 4 3.90196
    -2 9 -4 0.04312
    2 9 4 -0.4218
    -2 9 -4 3.65215
    3 -9 4 8.36243
    -3 -9 -4 6.34756
    -3 -9 -4 12.279
    3 -9 4 21.1219
    -3 -9 -4 15.3024
    3 9 4 23.5524
    -3 9 -4 25.1432
    -3 9 -4 17.3752
    4 -9 4 17.0637
    4 -9 4 19.7855
    -4 -9 -4 6.54068
    -4 -9 -4 17.4827
    -4 -9 -4 16.0007
    4 9 4 16.2052
    -4 9 -4 25.1215
    -4 9 -4 38.8055
    5 -9 4 0.93892
    -5 -9 -4 11.7893
    -5 -9 -4 13.0783
    5 -9 4 12.7711
    -5 -9 -4 11.3988
    5 9 4 19.905
    -5 9 -4 7.46325
    -5 9 -4 5.29834
    -9 -10 4 1.03999
    -9 -10 4 11.5876
    9 -10 -4 5.55073
    -9 -10 4 9.49615
    9 -10 -4 8.17149
    9 -10 -4 10.6199
    -9 10 4 17.5488
    9 10 -4 19.1855
    -9 10 4 19.4945
    8 -10 -4 46.0463
    -8 -10 4 47.9034
    8 -10 -4 22.073
    8 -10 -4 44.5879
    -8 -10 4 35.1385
    -8 -10 4 48.2527
    8 10 -4 49.9713
    -8 10 4 40.6706
    -8 10 4 40.5912
    7 -10 -4 14.3302
    -7 -10 4 16.7984
    -7 -10 4 17.3613
    7 -10 -4 18.3392
    -7 -10 4 25.0151
    -7 -10 4 10.2429
    -7 10 4 7.01448
    -7 10 4 31.3442
    -7 10 4 14.6221
    7 10 -4 3.09792
    -6 -10 4 81.3566
    -6 -10 4 76.9299
    -6 -10 4 63.8182
    -6 -10 4 55.6785
    6 -10 -4 46.1344
    -6 10 4 61.8174
    -6 10 4 45.3181
    -6 10 4 63.3219
    -5 -10 4 72.8351
    -5 -10 4 59.2813
    5 -10 -4 54.7551
    -5 -10 4 62.0638
    -5 10 4 93.3755
    -5 10 4 64.6759
    -5 10 4 68.6851
    -5 10 4 68.3915
    5 10 -4 76.6712
    -4 -10 4 109.873
    -4 -10 4 112.119
    4 10 -4 99.6999
    -4 10 4 110.095
    -4 10 4 114.484
    -4 10 4 78.3774
    -4 10 4 88.5906
    4 10 -4 96.9325
    -3 -10 4 110.615
    -3 -10 4 101.287
    -3 10 4 78.3496
    -3 10 4 97.6721
    -3 10 4 90.635
    -3 10 4 85.3399
    3 10 -4 113.726
    3 10 -4 138.59
    -2 -10 4 -0.312
    -2 -10 4 -2.6562
    -2 10 4 3.69079
    2 10 -4 1.4036
    2 10 -4 0.35492
    -2 10 4 3.59577
    -2 10 4 0.67477
    -2 10 4 -1.0252
    -1 -10 4 20.3491
    -1 -10 4 27.2626
    -1 10 4 16.4484
    1 10 -4 25.2705
    -1 10 4 18.5473
    -1 10 4 21.8067
    1 10 -4 17.0086
    -1 10 4 17.2959
    0 -10 4 38.2228
    0 -10 4 25.1406
    0 -10 4 23.7055
    0 10 4 20.15
    0 10 4 11.1737
    0 10 -4 25.3249
    0 10 4 32.4259
    0 10 4 25.191
    0 10 -4 37.4567
    0 10 4 19.7831
    1 -10 4 85.8305
    1 -10 4 60.8312
    1 -10 4 70.3358
    -1 10 -4 79.9877
    1 10 4 75.8995
    1 10 4 84.869
    1 10 4 89.6919
    1 10 4 81.1338
    -1 10 -4 74.1421
    2 -10 4 240.811
    -2 -10 -4 213.971
    -2 -10 -4 214.543
    -2 -10 -4 209.119
    2 -10 4 194.735
    2 -10 4 179.142
    2 10 4 176.639
    -2 10 -4 192.948
    -2 10 -4 211.006
    2 10 4 193.744
    -3 -10 -4 11.6815
    -3 -10 -4 10.1094
    3 -10 4 0.64776
    -3 -10 -4 2.05594
    3 -10 4 5.37512
    -3 10 -4 4.08698
    -3 10 -4 9.7222
    3 10 4 8.43196
    -4 -10 -4 36.2653
    4 -10 4 39.9888
    4 -10 4 22.699
    -4 -10 -4 26.1438
    -4 -10 -4 25.4465
    -4 10 -4 31.2041
    -4 10 -4 27.4749
    4 10 4 35.0454
    5 -10 4 8.96129
    -5 -10 -4 -0.4256
    5 -10 4 -4.4118
    -5 -10 -4 3.80701
    -5 -10 -4 3.06394
    5 10 4 -6.5355
    -5 10 -4 3.47849
    -5 10 -4 6.01849
    -9 -11 4 -4.5716
    9 -11 -4 3.64708
    -9 -11 4 7.02871
    -9 -11 4 6.18159
    9 -11 -4 9.30917
    9 -11 -4 2.58017
    9 11 -4 -0.7353
    -9 11 4 10.0255
    -9 11 4 -2.0887
    -8 -11 4 35.3078
    8 -11 -4 16.046
    8 -11 -4 20.3113
    -8 -11 4 19.4956
    8 -11 -4 17.1047
    -8 -11 4 22.3486
    -8 11 4 31.765
    8 11 -4 25.789
    -8 11 4 29.0685
    -7 -11 4 21.9139
    7 -11 -4 24.3507
    -7 -11 4 19.3509
    -7 -11 4 24.8568
    7 -11 -4 15.4261
    7 -11 -4 32.0386
    -7 -11 4 9.56689
    -7 11 4 8.56082
    7 11 -4 9.28433
    -7 11 4 13.1145
    -7 11 4 15.0995
    -6 -11 4 5.95304
    -6 -11 4 14.148
    -6 -11 4 18.0923
    6 -11 -4 6.14823
    -6 -11 4 24.101
    6 -11 -4 13.0344
    6 11 -4 21.22
    -6 11 4 8.54995
    -6 11 4 12.8095
    -6 11 4 11.4757
    5 -11 -4 37.8906
    -5 -11 4 37.5328
    -5 -11 4 50.6047
    -5 11 4 48.7293
    -5 11 4 44.2439
    -5 11 4 46.7381
    5 11 -4 48.2218
    -5 11 4 42.0109
    -4 -11 4 34.2487
    -4 -11 4 26.9541
    -4 11 4 33.623
    -4 11 4 23.5016
    -4 11 4 19.7847
    -4 11 4 27.6226
    4 11 -4 23.9096
    4 11 -4 21.5577
    -3 -11 4 20.4635
    -3 -11 4 24.5583
    3 11 -4 34.3223
    -3 11 4 26.3191
    -3 11 4 22.1288
    -3 11 4 21.0608
    -3 11 4 38.9439
    3 11 -4 27.3585
    -2 -11 4 -2.5168
    -2 -11 4 -6.3214
    -2 11 4 0.20297
    -2 11 4 -1.8101
    -2 11 4 5.24721
    2 11 -4 -0.0442
    -2 11 4 -3.9248
    2 11 -4 -2.5677
    -1 -11 4 7.88655
    -1 -11 4 10.6018
    1 11 -4 1.33815
    1 11 -4 4.66766
    -1 11 4 11.6562
    -1 11 4 5.65216
    -1 11 4 5.42616
    -1 11 4 9.49995
    0 -11 4 122.28
    0 -11 4 152.049
    0 11 -4 126.223
    0 11 4 135.63
    0 11 4 131.208
    0 11 4 137.682
    0 11 4 125.266
    0 11 -4 148.531
    0 11 4 121.799
    1 -11 4 4.41429
    1 -11 4 6.94916
    1 -11 4 13.0047
    -1 -11 -4 16.6396
    1 11 4 3.01113
    -1 11 -4 11.3786
    -1 11 -4 10.847
    1 11 4 26.788
    1 11 4 15.2677
    2 -11 4 7.56959
    2 -11 4 1.33889
    -2 -11 -4 12.5761
    2 -11 4 7.08917
    -2 -11 -4 5.06312
    2 11 4 0.15699
    -2 11 -4 10.1529
    2 11 4 0.57973
    -2 11 -4 -4.6351
    -3 -11 -4 58.774
    3 -11 4 37.143
    3 -11 4 53.3153
    -3 -11 -4 32.9637
    -3 -11 -4 33.9736
    3 11 4 23.9925
    -3 11 -4 51.6324
    -3 11 -4 45.0883
    -4 -11 -4 17.5502
    4 -11 4 3.42401
    4 -11 4 4.30109
    -4 -11 -4 6.52708
    -4 -11 -4 3.60828
    -4 11 -4 -0.3987
    -4 11 -4 -2.9066
    4 11 4 2.51198
    -5 -11 -4 3.367
    -5 -11 -4 -0.4827
    -5 -11 -4 7.58908
    5 -11 4 6.73175
    5 -11 4 3.85566
    -5 11 -4 6.94544
    -5 11 -4 4.73115
    5 11 4 5.31673
    8 -12 -4 0.45904
    -8 -12 4 12.7231
    8 -12 -4 9.04501
    -8 -12 4 11.823
    -8 -12 4 13.0163
    8 -12 -4 16.0905
    -8 12 4 3.09427
    8 12 -4 7.74966
    -8 12 4 9.9584
    7 -12 -4 38.5667
    7 -12 -4 48.6454
    -7 -12 4 31.9949
    -7 -12 4 49.1038
    -7 -12 4 37.4384
    7 -12 -4 27.1123
    -7 -12 4 37.9948
    -7 12 4 36.7351
    -7 12 4 40.8705
    7 12 -4 34.8627
    -6 -12 4 66.0115
    6 -12 -4 71.5432
    6 -12 -4 69.4216
    -6 -12 4 79.8519
    6 -12 -4 55.3373
    -6 -12 4 55.6595
    -6 -12 4 59.9358
    -6 12 4 67.1546
    6 12 -4 64.2466
    -6 12 4 53.512
    -6 12 4 67.2059
    5 -12 -4 0.5885
    -5 -12 4 15.4628
    5 -12 -4 8.47782
    -5 -12 4 6.89755
    -5 12 4 9.64584
    -5 12 4 0.98298
    -5 12 4 3.62164
    5 12 -4 -0.8254
    -4 -12 4 78.6207
    -4 -12 4 73.4564
    4 -12 -4 91.7039
    -4 12 4 80.5796
    -4 12 4 93.7334
    4 12 -4 88.9636
    4 12 -4 89.963
    -4 12 4 86.8781
    -3 -12 4 15.0112
    3 -12 -4 6.06152
    -3 -12 4 3.57014
    -3 12 4 1.77846
    3 12 -4 1.12135
    3 12 -4 0.36063
    -3 12 4 0.31949
    -3 12 4 4.68012
    -2 -12 4 217.284
    -2 -12 4 211.034
    2 -12 -4 227.48
    -2 12 4 224.302
    2 12 -4 191.039
    -2 12 4 205.77
    2 12 -4 188.432
    -2 12 4 229.078
    -1 -12 4 17.4779
    1 -12 -4 19.3386
    -1 -12 4 27.6602
    -1 12 4 10.3494
    1 12 -4 7.30559
    1 12 -4 13.6195
    -1 12 4 14.558
    -1 12 4 6.93291
    0 -12 4 169.313
    0 -12 -4 144.435
    0 -12 4 153.168
    0 12 4 161.567
    0 12 -4 155.16
    0 12 -4 153.19
    0 12 4 157.97
    0 12 4 159.462
    0 12 4 136.351
    -1 -12 -4 19.1818
    1 -12 4 27.0841
    1 -12 4 18.1853
    -1 -12 -4 20.0613
    -1 12 -4 29.2041
    -1 12 -4 33.8118
    1 12 4 30.7523
    1 12 4 13.6582
    1 12 4 18.147
    2 -12 4 42.0291
    -2 -12 -4 49.2605
    -2 -12 -4 47.6574
    2 -12 4 35.5697
    -2 12 -4 38.7984
    2 12 4 39.9172
    2 12 4 48.7239
    -2 12 -4 43.7681
    -3 -12 -4 55.76
    -3 -12 -4 74.8021
    3 -12 4 96.1867
    -3 -12 -4 59.979
    -3 12 -4 69.0048
    3 12 4 63.2736
    -3 12 -4 73.4967
    3 12 4 70.3792
    -4 -12 -4 3.31041
    4 -12 4 -8.8061
    -4 -12 -4 -4.006
    -4 12 -4 3.80145
    -4 12 -4 3.15951
    4 12 4 -0.3318
    8 -13 -4 14.078
    8 -13 -4 5.23279
    -8 -13 4 1.51658
    -8 -13 4 0.82895
    8 -13 -4 17.0228
    -8 -13 4 -3.6462
    8 13 -4 12.7678
    -8 13 4 11.2224
    -8 13 4 1.51493
    -7 -13 4 33.974
    -7 -13 4 75.6918
    -7 -13 4 43.3621
    7 -13 -4 66.3954
    7 -13 -4 53.0021
    7 -13 -4 59.5194
    -7 13 4 37.7538
    7 13 -4 66.7014
    -7 13 4 40.3626
    6 -13 -4 88.3015
    6 -13 -4 85.0145
    -6 -13 4 93.3139
    -6 -13 4 106.598
    -6 -13 4 84.2067
    6 -13 -4 95.3095
    -6 13 4 118.883
    6 13 -4 107.751
    -6 13 4 73.7435
    -6 13 4 102.277
    5 -13 -4 9.4533
    -5 -13 4 24.1393
    5 -13 -4 24.0212
    5 -13 -4 18.3477
    -5 -13 4 35.8699
    -5 13 4 21.2419
    -5 13 4 16.669
    -5 13 4 34.7085
    5 13 -4 17.7886
    4 -13 -4 8.53458
    -4 -13 4 2.01021
    4 -13 -4 -2.3988
    4 -13 -4 10.0546
    -4 -13 4 8.90653
    -4 13 4 9.84805
    -4 13 4 8.09388
    4 13 -4 3.61346
    4 13 -4 4.89558
    -4 13 4 6.70795
    -3 -13 4 9.33849
    -3 -13 4 -1.1326
    3 -13 -4 0.34308
    3 13 -4 5.40933
    3 13 -4 0.29046
    -3 13 4 1.47889
    -3 13 4 8.29659
    -3 13 4 6.96278
    2 -13 -4 19.7066
    -2 -13 4 29.7351
    -2 -13 4 18.8418
    -2 13 4 35.8084
    -2 13 4 22.2309
    -2 13 4 27.5043
    2 13 -4 36.7805
    2 13 -4 12.3293
    -1 -13 4 21.7394
    -1 -13 4 21.0451
    1 -13 -4 18.9247
    1 -13 -4 21.8374
    -1 13 4 12.4261
    1 13 -4 22.523
    1 13 -4 39.2359
    -1 13 4 10.6067
    -1 13 4 16.9661
    0 -13 -4 24.456
    0 -13 4 36.0655
    0 -13 4 33.9754
    0 -13 -4 25.5316
    0 13 -4 33.4862
    0 13 -4 30.2398
    0 13 4 28.661
    0 13 4 22.8543
    -1 -13 -4 80.254
    1 -13 4 89.6904
    1 -13 4 108.724
    -1 -13 -4 91.1327
    1 13 4 108.276
    1 13 4 90.1848
    -1 13 -4 115.049
    1 13 4 84.2534
    -1 13 -4 96.6453
    2 -13 4 75.5912
    2 -13 4 69.8777
    -2 -13 -4 76.8197
    -2 13 -4 77.4705
    -2 13 -4 64.6357
    2 13 4 70.4878
    2 13 4 67.5897
    -3 -13 -4 2.1439
    -3 -13 -4 12.5942
    3 -13 4 29.1506
    -3 -13 -4 20.11
    -3 13 -4 16.7979
    3 13 4 17.4853
    3 13 4 26.6852
    -3 13 -4 20.1327
    4 -13 4 9.14005
    -4 -13 -4 3.33665
    -4 -13 -4 0.95666
    -4 13 -4 6.79161
    4 13 4 -2.2359
    -4 13 -4 8.67512
    -7 -14 4 89.7079
    -7 -14 4 66.697
    -7 -14 4 60.6975
    7 -14 -4 84.481
    7 -14 -4 62.8441
    7 -14 -4 75.5038
    -7 14 4 68.4177
    7 14 -4 80.9293
    -7 14 4 77.2632
    -6 -14 4 7.46815
    -6 -14 4 23.2242
    6 -14 -4 17.2688
    6 -14 -4 19.0047
    -6 -14 4 22.1086
    6 -14 -4 14.4889
    -6 14 4 12.5149
    -6 14 4 18.4292
    6 14 -4 18.1031
    -6 14 4 21.3649
    5 -14 -4 110.539
    -5 -14 4 92.7076
    5 -14 -4 108.245
    5 -14 -4 97.7707
    -5 -14 4 99.6507
    5 14 -4 104.142
    -5 14 4 104.681
    -5 14 4 87.763
    -5 14 4 107.719
    4 -14 -4 67.0849
    -4 -14 4 87.0092
    4 -14 -4 81.3515
    4 -14 -4 78.3539
    -4 -14 4 97.1469
    -4 14 4 70.637
    -4 14 4 80.281
    4 14 -4 95.2031
    -4 14 4 54.7166
    4 14 -4 87.1387
    3 -14 -4 118.321
    3 -14 -4 119.227
    -3 -14 4 113.587
    -3 -14 4 172.656
    -3 14 4 128.13
    3 14 -4 158.981
    -3 14 4 131.78
    -3 14 4 135.706
    3 14 -4 136.072
    2 -14 -4 6.28543
    2 -14 -4 1.97348
    -2 -14 4 -2.7015
    -2 -14 4 -1.1975
    -2 14 4 -3.396
    -2 14 4 4.64012
    2 14 -4 0.86309
    -2 14 4 3.87569
    2 14 -4 1.01485
    1 -14 -4 299.072
    -1 -14 4 305.225
    1 -14 -4 342.077
    -1 -14 4 334.862
    1 14 -4 315.69
    -1 14 4 329.717
    1 14 -4 332.678
    -1 14 4 324.023
    -1 14 4 298.858
    0 -14 4 25.7589
    0 -14 -4 52.9029
    0 -14 -4 33.1212
    0 -14 4 43.6912
    0 14 4 48.0764
    0 14 4 37.8679
    0 14 -4 40.2876
    0 14 -4 36.3963
    -1 -14 -4 18.0704
    1 -14 4 25.9653
    1 -14 4 29.9058
    -1 14 -4 18.6824
    1 14 4 8.73829
    1 14 4 22.3471
    -1 14 -4 17.735
    1 14 4 21.4254
    2 -14 4 3.35957
    2 -14 4 10.0508
    -2 14 -4 21.5291
    -2 14 -4 2.44256
    2 14 4 13.8385
    2 14 4 6.01121
    -3 -14 -4 4.55624
    -3 -14 -4 2.59648
    -3 -14 -4 16.122
    3 -14 4 7.99359
    3 14 4 6.51516
    -3 14 -4 6.6805
    -3 14 -4 13.3023
    6 -15 -4 39.4472
    -6 -15 4 74.0658
    -6 -15 4 80.2323
    6 -15 -4 55.378
    6 -15 -4 66.9452
    -6 -15 4 54.0104
    -6 15 4 47.9133
    -6 15 4 43.8933
    6 15 -4 72.888
    -6 15 4 58.7139
    -5 -15 4 32.5954
    5 -15 -4 33.9952
    -5 -15 4 27.2995
    5 -15 -4 22.591
    5 -15 -4 33.6859
    5 15 -4 16.3707
    -5 15 4 34.111
    -5 15 4 24.3762
    -5 15 4 26.0107
    4 -15 -4 3.07391
    4 -15 -4 1.78276
    -4 -15 4 30.233
    -4 -15 4 22.1745
    4 -15 -4 18.2044
    4 15 -4 21.7799
    -4 15 4 10.1024
    -4 15 4 9.97554
    -4 15 4 6.09426
    4 15 -4 15.6143
    3 -15 -4 0.95885
    -3 -15 4 7.98892
    3 -15 -4 5.63003
    -3 -15 4 10.2238
    3 -15 -4 9.90842
    -3 15 4 -3.4852
    3 15 -4 6.69106
    3 15 -4 11.4563
    -3 15 4 11.8322
    -3 15 4 17.6556
    -2 -15 4 49.4614
    2 -15 -4 58.2249
    -2 -15 4 60.8282
    2 -15 -4 48.2092
    2 15 -4 44.0508
    2 15 -4 58.0727
    -2 15 4 31.2613
    -2 15 4 58.3456
    -2 15 4 55.208
    -1 -15 4 82.9868
    -1 -15 4 40.9717
    1 -15 -4 41.0526
    1 -15 -4 42.4913
    -1 15 4 55.6981
    -1 15 4 42.0935
    -1 15 4 30.628
    1 15 -4 37.5429
    1 15 -4 48.8996
    0 -15 -4 36.7118
    0 -15 -4 30.318
    0 -15 4 49.4521
    0 -15 4 58.96
    0 15 4 31.4916
    0 15 -4 31.1961
    0 15 -4 51.8954
    0 15 4 50.8895
    -1 -15 -4 144.539
    -1 -15 -4 122.237
    1 -15 4 103.442
    1 -15 4 145.212
    1 15 4 98.7074
    -1 15 -4 118.372
    1 15 4 99.3061
    -1 15 -4 117.422
    2 -15 4 109.586
    2 -15 4 96.5176
    -2 15 -4 83.8249
    -2 15 -4 112.421
    2 15 4 90.8095
    -5 -16 4 13.7707
    5 -16 -4 0.56719
    -5 -16 4 18.0283
    5 -16 -4 4.30935
    5 16 -4 6.50557
    -5 16 4 12.7865
    -5 16 4 5.03437
    -5 16 4 9.34732
    4 -16 -4 193.07
    4 -16 -4 182.16
    -4 -16 4 175.289
    -4 -16 4 211.725
    4 16 -4 170.06
    -4 16 4 151.449
    4 16 -4 188.733
    -4 16 4 151.376
    -4 16 4 160.64
    -3 -16 4 16.7424
    -3 -16 4 22.534
    3 -16 -4 11.5627
    3 -16 -4 -4.258
    -3 16 4 9.05597
    -3 16 4 10.1853
    3 16 -4 0.51851
    -3 16 4 -0.345
    3 16 -4 13.4027
    -2 -16 4 151.527
    2 -16 -4 140.146
    2 -16 -4 160.398
    -2 -16 4 143.533
    2 16 -4 129.816
    -2 16 4 157.297
    -2 16 4 158.984
    2 16 -4 187.971
    -2 16 4 143.7
    1 -16 -4 10.3541
    -1 -16 4 0.17837
    -1 -16 4 -3.236
    1 -16 -4 -3.2749
    1 16 -4 -6.7653
    -1 16 4 6.55762
    1 16 -4 -0.8439
    -1 16 4 3.0721
    0 -16 -4 92.9954
    0 -16 4 98.1977
    0 -16 4 73.8958
    0 -16 -4 83.8767
    0 16 4 96.3594
    0 16 -4 95.9003
    0 16 -4 90.1143
    0 16 4 65.0675
    1 -16 4 9.31819
    1 -16 4 15.7127
    -1 -16 -4 5.8976
    -1 -16 -4 5.96071
    1 16 4 5.59509
    1 16 4 9.5211
    -1 16 -4 2.13826
    -1 16 -4 19.0472
    -4 -17 4 20.0743
    4 -17 -4 15.3357
    -4 -17 4 27.2459
    4 -17 -4 6.10976
    -4 17 4 6.80588
    -4 17 4 15.4351
    4 17 -4 15.1271
    -4 17 4 0.34778
    4 17 -4 15.4845
    -3 -17 4 19.4509
    3 -17 -4 28.8762
    -3 -17 4 18.3108
    3 -17 -4 1.91005
    -3 17 4 19.3815
    3 17 -4 25.1479
    -3 17 4 31.7068
    -3 17 4 12.7812
    3 17 -4 9.00331
    -2 -17 4 5.4724
    2 -17 -4 -7.2943
    2 -17 -4 4.4166
    -2 -17 4 1.61684
    2 17 -4 2.43542
    -2 17 4 4.01942
    -2 17 4 3.02929
    -2 17 4 6.38993
    2 17 -4 2.3563
    1 -17 -4 36.5387
    1 -17 -4 70.9646
    -1 -17 4 44.537
    -1 -17 4 68.1268
    -1 17 4 62.7906
    1 17 -4 45.3912
    -1 17 4 41.1103
    1 17 -4 72.3186
    0 -17 -4 86.9219
    0 -17 4 118.359
    0 -17 -4 83.2217
    0 -17 4 61.7967
    0 17 -4 117.922
    0 17 -4 95.0454
    0 17 4 76.9552
    0 17 4 129.806
    -11 0 5 1.89944
    11 0 -5 -0.7291
    -11 0 5 0.69511
    -10 0 5 8.63588
    -10 0 5 -2.9716
    10 0 -5 -0.9435
    -9 0 5 2.76429
    -9 0 5 -4.7668
    -9 0 5 1.403
    9 0 -5 -2.7158
    -8 0 5 1.60044
    8 0 -5 1.0215
    -8 0 5 7.38563
    -8 0 5 -4.5448
    7 0 -5 3.27889
    -7 0 5 -1.1865
    -7 0 5 1.62705
    -7 0 5 -4.0462
    -6 0 5 1.31605
    6 0 -5 -0.7767
    -6 0 5 3.26941
    -6 0 5 -3.0079
    -5 0 5 -1.2662
    -5 0 5 1.43081
    -5 0 5 -3.5838
    -4 0 5 -1.0609
    -4 0 5 -4.1129
    -4 0 5 0.70648
    -3 0 5 -4.4581
    -3 0 5 -6.9902
    3 0 -5 1.0562
    -2 0 5 -3.7188
    -2 0 5 4.24622
    -2 0 5 -1.1352
    2 0 -5 3.33408
    1 0 -5 -1.211
    -1 0 5 2.36539
    -1 0 5 -0.3702
    -1 0 5 3.52851
    0 0 -5 -1.9665
    0 0 5 7.54581
    0 0 5 2.41749
    0 0 5 -0.6529
    0 0 -5 3.00009
    1 0 5 5.12777
    -1 0 -5 -1.1943
    1 0 5 5.77164
    -1 0 -5 1.29695
    -1 0 -5 -2.4287
    -2 0 -5 -3.2144
    2 0 5 -0.4636
    -2 0 -5 1.3956
    2 0 5 -4.0847
    -2 0 -5 -0.2391
    3 0 5 -2.404
    -3 0 -5 -4.8963
    -3 0 -5 2.336
    -3 0 -5 0.83277
    3 0 5 0.53231
    4 0 5 0.91277
    -4 0 -5 0.73404
    -4 0 -5 -1.1017
    -4 0 -5 1.24625
    -5 0 -5 1.28199
    -5 0 -5 4.32004
    5 0 5 2.15992
    6 0 5 -5.1051
    -6 0 -5 3.94736
    -6 0 -5 -5.604
    11 -1 -5 11.5918
    -11 -1 5 12.0791
    -11 -1 5 29.5179
    -11 1 5 28.3562
    -11 1 5 31.3329
    11 1 -5 17.5493
    -10 -1 5 14.0558
    -10 -1 5 32.7421
    -10 -1 5 37.3545
    10 -1 -5 18.421
    10 1 -5 12.7127
    -10 1 5 17.7302
    -10 1 5 20.6982
    -10 1 5 27.929
    -9 -1 5 40.6418
    -9 -1 5 46.3127
    -9 -1 5 45.0248
    -9 -1 5 51.5169
    9 -1 -5 46.5529
    -9 1 5 32.9252
    -9 1 5 33.7516
    9 1 -5 31.4485
    -9 1 5 37.6556
    -8 -1 5 -0.1054
    -8 -1 5 9.67602
    8 -1 -5 -1.0786
    -8 -1 5 -0.5822
    -8 -1 5 7.04393
    -8 1 5 1.92776
    -8 1 5 4.01583
    -8 1 5 2.65412
    8 1 -5 0.58773
    -7 -1 5 173.637
    -7 -1 5 197.605
    -7 -1 5 191.373
    7 -1 -5 187.852
    -7 -1 5 180.405
    -7 1 5 193.268
    7 1 -5 163.664
    -7 1 5 184.328
    -7 1 5 182.484
    -6 -1 5 112.581
    -6 -1 5 92.2377
    -6 -1 5 101.585
    -6 -1 5 113.084
    -6 1 5 104.152
    -6 1 5 105.592
    -6 1 5 96.3661
    6 1 -5 92.7702
    -5 -1 5 187.023
    -5 -1 5 196.196
    -5 -1 5 228.599
    -5 1 5 218.615
    -5 1 5 202.612
    -5 1 5 212.706
    -4 1 5 59.8591
    -4 1 5 72.7001
    -3 -1 5 -1.879
    -3 -1 5 -1.9012
    -3 1 5 1.75444
    -3 1 5 4.87497
    3 1 -5 1.10864
    -2 -1 5 22.3484
    -2 -1 5 10.4524
    -2 -1 5 6.97085
    2 -1 -5 13.2669
    2 1 -5 11.7708
    -2 1 5 10.6852
    -2 1 5 14.0439
    -2 1 5 8.58435
    -1 -1 5 283.376
    1 -1 -5 287.174
    -1 -1 5 300.321
    1 -1 -5 295.258
    -1 -1 5 269.186
    -1 1 5 268.291
    -1 1 5 279.502
    -1 1 5 291.924
    1 1 -5 305.432
    0 -1 5 308.728
    0 -1 -5 300.361
    0 -1 5 305.082
    0 -1 5 306.005
    0 -1 -5 290.577
    0 -1 -5 309.135
    0 1 5 332.92
    0 1 -5 301.31
    0 1 5 316.643
    0 1 -5 315.214
    0 1 5 315.293
    -1 -1 -5 15.4509
    1 -1 5 18.0919
    1 -1 5 14.6864
    -1 1 -5 10.5728
    1 1 5 9.5423
    1 1 5 11.2107
    2 -1 5 41.526
    2 1 5 32.5197
    -2 1 -5 34.4843
    2 1 5 40.0323
    -3 -1 -5 0.09301
    -3 -1 -5 6.1825
    -3 -1 -5 1.23221
    3 -1 5 11.2782
    3 -1 5 5.67374
    3 1 5 4.19958
    3 1 5 -2.3441
    -3 1 -5 -0.0261
    -3 1 -5 -0.6204
    4 -1 5 80.7498
    -4 -1 -5 66.8851
    -4 -1 -5 70.9958
    -4 -1 -5 86.7388
    -4 1 -5 69.4225
    -4 1 -5 68.082
    4 1 5 66.6872
    5 -1 5 25.0865
    -5 -1 -5 19.8471
    -5 -1 -5 17.7861
    -5 -1 -5 9.38387
    5 1 5 5.46432
    -5 1 -5 3.10973
    -5 1 -5 4.48747
    6 -1 5 31.6555
    -6 -1 -5 21.3585
    -6 -1 -5 21.6656
    -6 -1 -5 11.0425
    -6 1 -5 20.3186
    6 1 5 15.6503
    -6 1 -5 23.3663
    -11 -2 5 2.37921
    -11 -2 5 11.2223
    11 -2 -5 8.37804
    -11 -2 5 7.92158
    -11 2 5 11.8038
    11 2 -5 2.99915
    -11 2 5 22.6872
    10 -2 -5 9.82125
    -10 -2 5 5.33935
    -10 -2 5 6.65001
    -10 -2 5 20.3304
    -10 2 5 21.5572
    10 2 -5 8.41263
    -10 2 5 3.72024
    -10 2 5 14.9474
    -9 -2 5 -0.7795
    9 -2 -5 -2.0517
    -9 -2 5 -2.1961
    -9 -2 5 7.85247
    -9 -2 5 11.9476
    -9 2 5 -0.1918
    9 2 -5 11.2975
    -9 2 5 8.35121
    -9 2 5 0.76609
    -8 -2 5 16.7841
    -8 -2 5 20.1902
    8 -2 -5 7.34752
    -8 -2 5 18.7693
    -8 -2 5 10.1826
    -8 2 5 13.6834
    8 2 -5 7.15253
    -8 2 5 4.80796
    -8 2 5 6.74865
    -7 -2 5 -4.3367
    7 -2 -5 14.461
    -7 -2 5 4.18204
    -7 -2 5 7.46613
    -7 -2 5 15.3671
    -7 2 5 7.89472
    -7 2 5 13.2437
    7 2 -5 10.3472
    -7 2 5 8.12532
    -6 -2 5 86.7917
    -6 -2 5 94.6928
    -6 -2 5 78.8631
    -6 -2 5 87.6846
    -6 -2 5 79.1247
    -6 2 5 89.1586
    -6 2 5 69.5766
    -6 2 5 82.2555
    6 2 -5 101.423
    -5 -2 5 261.6
    -5 -2 5 261.773
    -5 -2 5 252.865
    -5 -2 5 225.521
    -5 2 5 239.569
    -5 2 5 258.157
    5 2 -5 249.343
    -5 2 5 262.13
    -4 -2 5 9.66403
    -4 -2 5 12.5363
    -4 -2 5 9.03254
    -4 -2 5 4.45067
    -4 2 5 5.49941
    -4 2 5 3.27408
    4 2 -5 4.53979
    -4 2 5 8.05502
    3 2 -5 3.80096
    -2 -2 5 433.907
    -2 -2 5 457.54
    2 -2 -5 468.293
    -2 -2 5 485.036
    -2 2 5 530.276
    -2 2 5 443.954
    -2 2 5 488.727
    2 2 -5 457.113
    1 -2 -5 43.3639
    1 -2 -5 48.7156
    -1 -2 5 51.1763
    -1 -2 5 39.1585
    1 -2 -5 46.5956
    -1 -2 5 48.6327
    1 2 -5 55.3875
    -1 2 5 51.839
    -1 2 5 42.1596
    -1 2 5 56.1298
    0 -2 5 62.5433
    0 -2 -5 111.715
    0 -2 5 62.0768
    0 2 5 62.651
    0 2 -5 72.2348
    0 2 -5 93.0075
    0 2 5 75.2852
    1 -2 5 147.136
    -1 -2 -5 155.167
    1 -2 5 155.435
    -1 -2 -5 145.111
    -1 -2 -5 140.68
    -1 2 -5 136.539
    -1 2 -5 143.225
    1 2 5 175.665
    1 2 5 158.16
    2 -2 5 -3.9271
    2 -2 5 0.94086
    -2 -2 -5 0.87208
    -2 -2 -5 6.47942
    -2 -2 -5 3.61058
    -2 2 -5 2.3326
    -2 2 -5 6.97198
    2 2 5 3.70775
    2 2 5 -2.1677
    -3 -2 -5 45.7786
    3 -2 5 37.3599
    3 -2 5 21.9308
    -3 -2 -5 14.3969
    -3 -2 -5 26.9289
    -3 2 -5 35.8072
    3 2 5 28.0906
    -3 2 -5 34.6677
    3 2 5 39.8976
    -4 -2 -5 9.30052
    -4 -2 -5 4.63587
    -4 -2 -5 14.0808
    4 -2 5 5.63919
    4 -2 5 21.6017
    -4 2 -5 17.3049
    4 2 5 21.8264
    -4 2 -5 4.4872
    5 -2 5 8.23037
    -5 -2 -5 3.54664
    -5 -2 -5 5.4116
    -5 -2 -5 2.98147
    -5 2 -5 9.00195
    5 2 5 9.25176
    -5 2 -5 9.08916
    -6 -2 -5 21.1226
    6 -2 5 21.4996
    -6 -2 -5 58.6884
    -6 -2 -5 44.7413
    6 2 5 25.4721
    -6 2 -5 32.6822
    -6 2 -5 44.0428
    -10 -3 5 71.5712
    -10 -3 5 78.8433
    -10 -3 5 65.727
    10 -3 -5 67.5922
    -10 3 5 42.3992
    10 3 -5 39.4518
    -10 3 5 53.4515
    -10 3 5 77.3793
    9 -3 -5 0.53006
    -9 -3 5 11.2667
    -9 -3 5 6.37797
    -9 -3 5 13.5499
    -9 -3 5 4.57099
    -9 3 5 11.9733
    -9 3 5 21.8741
    -9 3 5 16.0099
    9 3 -5 9.0708
    -8 -3 5 122.906
    -8 -3 5 168.933
    8 -3 -5 146.083
    -8 -3 5 170.524
    -8 -3 5 153.955
    -8 3 5 156.436
    -8 3 5 165.393
    -8 3 5 187.08
    8 3 -5 141.292
    7 -3 -5 2.83798
    -7 -3 5 10.137
    -7 -3 5 5.35189
    -7 -3 5 2.4063
    -7 -3 5 8.41274
    -7 -3 5 3.89343
    -7 3 5 5.46994
    -7 3 5 10.0366
    -7 3 5 7.86352
    7 3 -5 2.68189
    -6 -3 5 236.871
    -6 -3 5 273.674
    -6 -3 5 277.982
    -6 -3 5 261.343
    -6 3 5 292.842
    -6 3 5 287.285
    6 3 -5 282.601
    6 3 -5 269.647
    -6 3 5 294.662
    -5 -3 5 4.58675
    -5 -3 5 7.11246
    -5 -3 5 1.35503
    -5 -3 5 -1.4784
    -5 3 5 8.57893
    -5 3 5 2.00749
    -5 3 5 9.49249
    5 3 -5 1.86973
    -4 -3 5 253.199
    -4 -3 5 247.686
    -4 -3 5 254.159
    -4 -3 5 255.577
    4 3 -5 287.256
    -4 3 5 253.882
    -4 3 5 296.136
    -4 3 5 314.21
    -3 -3 5 183.754
    -3 -3 5 164.47
    3 -3 -5 185.411
    3 3 -5 168.958
    -3 3 5 175.43
    -3 3 5 182.652
    -3 3 5 195.627
    -2 -3 5 175.273
    -2 -3 5 137.593
    -2 -3 5 150.525
    2 -3 -5 167.35
    -2 3 5 171.002
    -2 3 5 167.181
    2 3 -5 162.969
    -2 3 5 167.164
    -2 3 5 124.009
    1 -3 -5 103.244
    1 -3 -5 102.79
    -1 -3 5 80.0507
    1 -3 -5 111.112
    -1 3 5 78.5461
    0 -3 -5 0.88377
    0 -3 -5 -0.4542
    0 -3 5 -3.6105
    0 -3 -5 5.70222
    0 -3 5 0.67615
    0 -3 5 3.70566
    0 3 5 -2.8068
    0 3 -5 4.77624
    0 3 5 1.89199
    0 3 5 3.28483
    0 3 -5 1.67017
    1 -3 5 194.834
    -1 -3 -5 236.925
    1 -3 5 228.018
    -1 -3 -5 213.461
    -1 -3 -5 238.812
    -1 3 -5 217.32
    1 3 5 232.38
    -1 3 -5 215.178
    1 3 5 182.504
    2 -3 5 -2.1479
    2 -3 5 3.52369
    -2 -3 -5 1.54888
    -2 -3 -5 -2.5046
    -2 -3 -5 -3.3463
    2 3 5 8.18066
    -2 3 -5 -1.5709
    2 3 5 0.98787
    -2 3 -5 6.90166
    3 -3 5 228.353
    -3 -3 -5 244.76
    -3 -3 -5 232.705
    3 -3 5 196.137
    -3 -3 -5 213.997
    -3 3 -5 236.57
    -3 3 -5 238.5
    3 3 5 252.403
    3 3 5 168.043
    4 -3 5 13.1429
    -4 -3 -5 -2.0222
    4 -3 5 7.2019
    -4 -3 -5 -0.4796
    -4 -3 -5 1.85366
    4 3 5 -2.5997
    -4 3 -5 8.53029
    -4 3 -5 3.80141
    5 -3 5 45.1474
    -5 -3 -5 53.5872
    -5 -3 -5 41.8453
    -5 -3 -5 25.7009
    -5 3 -5 44.3091
    5 3 5 48.0222
    -5 3 -5 36.3849
    10 -4 -5 5.30711
    -10 -4 5 17.083
    -10 -4 5 8.04983
    -10 -4 5 15.3202
    -10 4 5 12.1268
    -10 4 5 4.55766
    10 4 -5 24.0564
    -10 4 5 19.7721
    -9 -4 5 16.8993
    -9 -4 5 12.1612
    -9 -4 5 23.7711
    9 -4 -5 11.5491
    -9 -4 5 10.7502
    9 4 -5 11.5371
    -9 4 5 17.5983
    -9 4 5 24.3812
    -9 4 5 22.379
    8 -4 -5 14.0541
    -8 -4 5 24.017
    -8 -4 5 13.45
    -8 -4 5 19.348
    -8 -4 5 11.642
    -8 4 5 6.48598
    -8 4 5 15.1202
    8 4 -5 4.2041
    -8 4 5 15.5806
    7 -4 -5 1.73712
    -7 -4 5 6.07555
    -7 -4 5 2.3756
    -7 -4 5 8.53298
    -7 -4 5 -3.7563
    -7 4 5 -2.0285
    7 4 -5 7.1871
    -7 4 5 -3.9652
    -7 4 5 -2.1665
    -6 -4 5 20.9677
    -6 -4 5 25.0847
    -6 -4 5 40.5471
    -6 -4 5 30.308
    6 4 -5 27.4509
    -6 4 5 35.6065
    -6 4 5 36.4602
    6 4 -5 28.6211
    -6 4 5 27.3517
    -4 -4 5 261.409
    -4 -4 5 297.943
    -4 -4 5 303.66
    -4 -4 5 287.337
    -4 4 5 282.289
    4 4 -5 272.921
    -4 4 5 313.308
    -4 4 5 302.149
    -3 -4 5 77.7995
    3 -4 -5 89.2277
    -3 -4 5 87.7826
    -3 -4 5 74.3134
    -3 -4 5 84.1964
    -3 4 5 68.5891
    3 4 -5 70.6131
    -3 4 5 61.7049
    -3 4 5 87.8648
    -2 -4 5 124.923
    -2 -4 5 126.164
    2 -4 -5 128.552
    -2 -4 5 123.186
    -2 4 5 141.751
    2 4 -5 129.632
    -2 4 5 119.897
    -2 4 5 129.754
    -2 4 5 152.201
    -1 -4 5 196.555
    1 -4 -5 183.665
    1 -4 -5 195.903
    1 -4 -5 191.749
    -1 -4 5 164.352
    -1 -4 5 185.519
    -1 4 5 166.261
    1 4 -5 168.687
    -1 4 5 162.712
    1 4 -5 180.799
    -1 4 5 196.758
    0 -4 5 400.49
    0 -4 -5 386.349
    0 -4 -5 402.128
    0 -4 5 405.713
    0 -4 -5 372.554
    0 -4 5 400.823
    0 4 -5 429.441
    0 4 5 419.445
    0 4 5 407.557
    0 4 5 412.652
    0 4 -5 387.171
    1 -4 5 5.82003
    -1 -4 -5 6.07959
    -1 -4 -5 6.83063
    -1 -4 -5 7.26361
    1 -4 5 4.95931
    1 4 5 7.45456
    -1 4 -5 4.28692
    1 4 5 6.81131
    -1 4 -5 0.95505
    -2 -4 -5 1.27393
    -2 -4 -5 -1.5835
    2 -4 5 -3.3601
    2 -4 5 -0.0485
    -2 -4 -5 -2.1774
    -2 4 -5 0.1933
    2 4 5 2.79447
    2 4 5 7.4418
    -2 4 -5 1.07888
    -3 -4 -5 9.47714
    3 -4 5 14.2984
    -3 -4 -5 14.2452
    -3 -4 -5 4.38667
    3 -4 5 27.3933
    -3 4 -5 16.8581
    -3 4 -5 16.1951
    3 4 5 14.9949
    3 4 5 14.2572
    -4 -4 -5 11.4409
    4 -4 5 6.27552
    4 -4 5 1.31814
    -4 -4 -5 10.11
    -4 -4 -5 15.1035
    -4 4 -5 8.1375
    -4 4 -5 -4.5111
    4 4 5 0.6157
    -5 -4 -5 30.9501
    -5 -4 -5 34.5204
    5 -4 5 4.22716
    -5 -4 -5 3.19629
    -5 4 -5 18.2973
    -5 4 -5 14.1681
    5 4 5 25.8509
    10 -5 -5 10.0173
    -10 -5 5 5.6446
    -10 -5 5 11.9842
    -10 -5 5 9.22949
    -10 5 5 4.46484
    10 5 -5 5.5848
    -10 5 5 4.1267
    -10 5 5 -0.6383
    -9 -5 5 213.006
    -9 -5 5 199.458
    9 -5 -5 176.464
    -9 -5 5 205.355
    -9 -5 5 197.831
    -9 5 5 206.15
    -9 5 5 209.364
    9 5 -5 183.209
    -9 5 5 207.347
    -8 -5 5 2.88054
    8 -5 -5 -2.5462
    -8 -5 5 1.92028
    -8 -5 5 6.34783
    -8 -5 5 -2.9388
    -8 -5 5 -2.0392
    8 5 -5 1.34299
    -8 5 5 6.26056
    -8 5 5 3.93519
    -8 5 5 -3.4631
    -7 -5 5 320.171
    -7 -5 5 314.408
    -7 -5 5 297.22
    -7 -5 5 328.984
    7 -5 -5 283.909
    -7 5 5 297.198
    -7 5 5 294.163
    7 5 -5 282.563
    -7 5 5 257.688
    7 5 -5 289.67
    -6 -5 5 125.07
    -6 -5 5 136.76
    -6 -5 5 138.488
    -6 -5 5 124.567
    -6 5 5 107.266
    -6 5 5 133.637
    6 5 -5 117.274
    6 5 -5 116.028
    -6 5 5 138.351
    -5 -5 5 229.783
    -5 -5 5 255.975
    -5 -5 5 247.089
    -5 -5 5 202.058
    -5 5 5 210.304
    5 5 -5 217.441
    -5 5 5 244.279
    -5 5 5 205.296
    -4 -5 5 19.9565
    -4 -5 5 23.5216
    -4 -5 5 23.0765
    -4 -5 5 28.8106
    -4 5 5 39.3423
    4 5 -5 24.9885
    -4 5 5 28.9321
    -4 5 5 28.256
    -3 -5 5 541.136
    -3 -5 5 508.085
    -3 -5 5 515.796
    -3 5 5 516.903
    3 5 -5 536.102
    -3 5 5 557.231
    -3 5 5 525.673
    -2 5 5 112.96
    -1 -5 5 28.4989
    -1 -5 5 20.9951
    -1 -5 5 25.9641
    1 -5 -5 26.9344
    -1 5 5 33.2083
    -1 5 5 33.5455
    1 5 -5 34.5456
    -1 5 5 30.1593
    1 5 -5 38.0935
    0 -5 -5 191.787
    0 -5 5 177.903
    0 -5 -5 180.077
    0 -5 -5 189.966
    0 -5 5 191.461
    0 -5 5 185.474
    0 5 -5 169.81
    0 5 -5 190.642
    0 5 5 183.244
    0 5 5 178.284
    0 5 5 191.614
    1 -5 5 14.2488
    1 -5 5 16.8061
    -1 -5 -5 19.5315
    1 -5 5 6.43229
    1 5 5 21.4941
    1 5 5 16.4506
    -1 5 -5 9.67288
    2 -5 5 475.28
    -2 -5 -5 483.725
    -2 -5 -5 509.828
    -2 -5 -5 522.357
    2 -5 5 505.697
    -2 5 -5 504.592
    -2 5 -5 524.46
    2 5 5 500.487
    2 5 5 538.688
    -3 -5 -5 0.41397
    -3 -5 -5 -0.9166
    -3 -5 -5 -4.16
    3 -5 5 2.26658
    3 -5 5 4.81458
    3 5 5 1.28955
    -3 5 -5 3.43942
    -3 5 -5 1.15043
    -4 -5 -5 170.386
    4 -5 5 176.319
    -4 -5 -5 168.049
    -4 -5 -5 186.35
    4 -5 5 162.483
    -4 5 -5 181.186
    -4 5 -5 181.762
    4 5 5 200.122
    5 -5 5 24.621
    -5 -5 -5 22.1694
    -5 -5 -5 35.6532
    -5 -5 -5 29.3887
    5 5 5 35.4895
    -5 5 -5 17.7799
    -5 5 -5 34.5364
    10 -6 -5 21.5491
    -10 -6 5 15.7434
    -10 -6 5 29.2752
    -10 -6 5 22.2339
    10 6 -5 13.8317
    -10 6 5 6.81655
    -10 6 5 26.3409
    -10 6 5 28.6091
    9 -6 -5 11.8826
    -9 -6 5 5.87505
    -9 -6 5 21.5713
    -9 -6 5 16.6396
    -9 6 5 11.5768
    -9 6 5 12.5463
    9 6 -5 18.7697
    -9 6 5 6.63939
    8 -6 -5 112.623
    -8 -6 5 75.2374
    -8 -6 5 90.1579
    -8 -6 5 67.2503
    -8 -6 5 97.8282
    -8 6 5 100.188
    -8 6 5 105.468
    8 6 -5 94.4972
    -8 6 5 88.8037
    -7 -6 5 7.87806
    7 -6 -5 7.10502
    -7 -6 5 9.03812
    -7 -6 5 17.4038
    -7 -6 5 20.0276
    7 6 -5 19.6413
    -7 6 5 28.9549
    -7 6 5 21.1493
    -7 6 5 10.435
    7 6 -5 12.185
    -6 -6 5 59.8247
    6 -6 -5 37.567
    -6 -6 5 64.2335
    -6 -6 5 60.7732
    -6 -6 5 65.1426
    -6 6 5 54.2129
    6 6 -5 42.0324
    6 6 -5 53.8519
    -6 6 5 71.1262
    -6 6 5 61.6937
    -5 -6 5 67.4234
    -5 -6 5 104.918
    -5 6 5 70.8197
    -5 6 5 89.5009
    -4 -6 5 221.92
    -4 -6 5 218.182
    -4 -6 5 202.734
    4 6 -5 175.126
    -4 6 5 193.495
    -4 6 5 175.748
    -4 6 5 198.226
    -4 6 5 206.054
    -3 -6 5 520.118
    -3 -6 5 546.404
    -3 6 5 502.616
    -3 6 5 527.512
    3 6 -5 588.317
    -3 6 5 513.08
    -3 6 5 518.247
    -1 -6 5 325.554
    -1 -6 5 315.335
    -1 -6 5 305.509
    -1 6 5 313.323
    1 6 -5 315.074
    -1 6 5 334.73
    -1 6 5 311.066
    -1 6 5 305.058
    1 6 -5 332.555
    0 -6 -5 279.922
    0 -6 -5 288.863
    0 -6 5 319.253
    0 -6 5 298.565
    0 -6 5 280.34
    0 -6 -5 270.936
    0 6 5 322.351
    0 6 -5 295.731
    0 6 -5 278.858
    0 6 5 320.749
    0 6 5 323.864
    -1 -6 -5 46.42
    -1 -6 -5 62.4096
    1 -6 5 53.498
    1 -6 5 52.6839
    -1 -6 -5 54.9633
    1 -6 5 44.1166
    -1 6 -5 52.1517
    -1 6 -5 63.4826
    1 6 5 56.2246
    1 6 5 47.4713
    -2 -6 -5 39.1592
    -2 -6 -5 30.8797
    -2 -6 -5 22.7384
    2 -6 5 32.7129
    2 -6 5 32.9533
    2 6 5 28.3118
    -2 6 -5 21.8486
    2 6 5 30.9422
    -2 6 -5 31.8624
    -3 -6 -5 32.4574
    3 -6 5 44.669
    -3 -6 -5 49.9861
    -3 -6 -5 52.3271
    3 -6 5 32.9404
    -3 6 -5 30.6572
    -3 6 -5 43.1114
    3 6 5 46.5712
    -4 -6 -5 63.0749
    4 -6 5 58.7349
    4 -6 5 72.2161
    -4 -6 -5 55.5856
    -4 -6 -5 58.6821
    4 6 5 51.1397
    -4 6 -5 68.3516
    -4 6 -5 40.9672
    5 -6 5 30.7288
    -5 -6 -5 9.56837
    -5 -6 -5 21.9959
    -5 -6 -5 45.5133
    -5 6 -5 36.8636
    -5 6 -5 43.4701
    5 6 5 27.2955
    10 -7 -5 58.6589
    -10 -7 5 91.9554
    -10 -7 5 93.8211
    10 -7 -5 111.46
    -10 -7 5 74.6073
    10 7 -5 89.4318
    -10 7 5 71.8883
    -10 7 5 111.573
    -9 -7 5 22.6258
    9 -7 -5 38.0605
    -9 -7 5 9.8381
    -9 -7 5 30.4781
    -9 -7 5 22.9068
    -9 7 5 26.7515
    -9 7 5 20.8027
    -9 7 5 18.6546
    9 7 -5 25.9111
    -8 -7 5 244.319
    -8 -7 5 281.8
    8 -7 -5 269.233
    -8 -7 5 230.406
    -8 -7 5 263.123
    -8 7 5 263.347
    -8 7 5 246.013
    -8 7 5 277.544
    8 7 -5 294.508
    8 7 -5 270.254
    -7 -7 5 7.66879
    -7 -7 5 2.19385
    7 -7 -5 4.57518
    -7 -7 5 9.5533
    -7 -7 5 16.7492
    7 7 -5 12.4937
    -7 7 5 9.8299
    -7 7 5 17.2637
    -7 7 5 6.48305
    7 7 -5 5.70054
    -6 -7 5 384.508
    -6 -7 5 382.2
    -6 -7 5 419.07
    6 -7 -5 363.3
    -6 -7 5 370.831
    -6 7 5 369.785
    6 7 -5 365.076
    -6 7 5 358.835
    -6 7 5 418.341
    6 7 -5 358.806
    -5 -7 5 70.2006
    -5 -7 5 87.6693
    -5 -7 5 86.7328
    -5 -7 5 70.9779
    -5 7 5 66.5157
    -5 7 5 74.8144
    5 7 -5 84.9722
    5 7 -5 77.7929
    -5 7 5 76.4826
    -4 -7 5 330.75
    -4 -7 5 315.758
    -4 -7 5 336.768
    -4 7 5 348.893
    4 7 -5 369.632
    -4 7 5 333
    -4 7 5 344.367
    -4 7 5 368.025
    -3 -7 5 21.296
    -3 -7 5 17.3627
    3 7 -5 18.0542
    -3 7 5 17.5196
    -3 7 5 25.6418
    3 7 -5 9.00116
    -3 7 5 13.0377
    -3 7 5 22.1647
    -2 -7 5 73.291
    -2 -7 5 69.0012
    -2 -7 5 49.5616
    -2 7 5 74.8265
    -2 7 5 65.6992
    -2 7 5 70.3243
    2 7 -5 73.0935
    2 7 -5 66.8475
    -2 7 5 61.9584
    -1 -7 5 216.496
    -1 -7 5 200.815
    -1 -7 5 238.513
    -1 7 5 231.853
    -1 7 5 209.392
    -1 7 5 214.356
    -1 7 5 235.416
    1 7 -5 235.24
    1 7 -5 220.226
    0 -7 5 2.47627
    0 -7 5 1.92312
    0 7 -5 4.11895
    0 7 5 6.01915
    0 7 5 15.9222
    0 7 5 10.3774
    0 7 -5 3.18491
    -1 -7 -5 466.874
    1 -7 5 374.425
    -1 -7 -5 489.941
    1 -7 5 473.548
    1 -7 5 471.277
    -1 -7 -5 471.801
    -1 7 -5 510.582
    1 7 5 475.21
    -1 7 -5 504.061
    1 7 5 505.158
    -2 -7 -5 7.66809
    -2 -7 -5 12.1233
    2 -7 5 3.66549
    -2 -7 -5 8.09644
    2 -7 5 -0.5143
    2 7 5 -1.8278
    2 7 5 11.1336
    -2 7 -5 11.0014
    -2 7 -5 4.24702
    3 -7 5 279.029
    3 -7 5 308.906
    -3 -7 -5 303.833
    -3 -7 -5 295.398
    -3 -7 -5 265.73
    -3 7 -5 302.903
    3 7 5 269.566
    -3 7 -5 305.397
    -4 -7 -5 27.2955
    -4 -7 -5 14.4358
    4 -7 5 10.6343
    -4 -7 -5 17.1632
    4 -7 5 39.0839
    -4 7 -5 42.1422
    4 7 5 20.3869
    -4 7 -5 34.1037
    -5 -7 -5 146.883
    -5 -7 -5 147.278
    -5 -7 -5 165.904
    5 -7 5 158.277
    -5 7 -5 133.295
    -5 7 -5 150.37
    5 7 5 178.124
    -10 -8 5 59.4636
    -10 -8 5 36.0238
    -10 8 5 30.8993
    -9 -8 5 41.237
    -9 -8 5 24.8087
    9 -8 -5 37.0783
    -9 -8 5 29.7492
    -9 8 5 42.5079
    -9 8 5 24.2135
    9 8 -5 26.837
    -9 8 5 18.0227
    -8 -8 5 -0.0904
    8 -8 -5 -0.0838
    -8 -8 5 4.91043
    -8 -8 5 9.30711
    -8 -8 5 8.68269
    8 8 -5 5.30124
    -8 8 5 4.00593
    8 8 -5 2.11687
    -8 8 5 4.56494
    -8 8 5 3.36597
    -7 -8 5 13.754
    -7 -8 5 18.2828
    -7 -8 5 15.3126
    -7 -8 5 22.6931
    7 -8 -5 1.01109
    -7 8 5 3.15353
    7 8 -5 6.26464
    -7 8 5 17.4136
    7 8 -5 13.2819
    -7 8 5 12.2443
    -6 -8 5 63.8478
    -6 -8 5 69.0996
    -6 -8 5 78.2615
    -6 -8 5 76.8747
    6 -8 -5 95.5096
    -6 8 5 74.948
    6 8 -5 84.1
    -6 8 5 58.688
    -6 8 5 56.5635
    6 8 -5 66.675
    -5 -8 5 147.2
    -5 -8 5 139.864
    -5 -8 5 110.343
    -5 -8 5 142.802
    5 8 -5 129.402
    -5 8 5 161.945
    -5 8 5 177.411
    -5 8 5 135.274
    5 8 -5 141.334
    -4 -8 5 105.238
    -4 -8 5 95.0247
    -4 8 5 92.6854
    -4 8 5 111.199
    -4 8 5 91.0859
    4 8 -5 92.7171
    -4 8 5 85.4118
    -3 -8 5 266.279
    -3 -8 5 270.334
    -3 8 5 245.909
    -3 8 5 238.847
    3 8 -5 203.801
    -3 8 5 235.377
    3 8 -5 253.63
    -3 8 5 252.612
    -2 -8 5 556.267
    -2 -8 5 634.651
    2 8 -5 606.876
    -2 8 5 554.135
    -2 8 5 568.282
    -2 8 5 590.877
    -2 8 5 625.451
    2 8 -5 589.238
    -1 -8 5 238.73
    -1 -8 5 249.534
    -1 -8 5 218.467
    1 8 -5 242.519
    -1 8 5 230.938
    1 8 -5 255.4
    -1 8 5 236.529
    -1 8 5 228.909
    -1 8 5 245.824
    -1 8 5 241.389
    0 -8 5 64.7663
    0 -8 5 67.1455
    0 -8 5 48.46
    0 8 -5 33.1312
    0 8 5 58.2274
    0 8 5 49.5727
    0 8 -5 57.1443
    0 8 5 45.1912
    -1 -8 -5 204.465
    -1 -8 -5 181.519
    -1 -8 -5 182.558
    1 -8 5 151.473
    1 -8 5 214.188
    1 -8 5 168.232
    1 8 5 178.455
    -1 8 -5 185.317
    1 8 5 207.26
    -1 8 -5 197.511
    -2 -8 -5 46.8104
    -2 -8 -5 44.8689
    2 -8 5 35.5192
    -2 -8 -5 58.0791
    2 -8 5 52.619
    2 8 5 32.4393
    2 8 5 31.6212
    -2 8 -5 49.6402
    -2 8 -5 39.4641
    3 -8 5 10.5834
    3 -8 5 8.73987
    -3 -8 -5 7.14038
    -3 -8 -5 9.63174
    -3 -8 -5 12.4078
    3 8 5 9.90955
    -3 8 -5 18.2051
    -3 8 -5 7.51006
    -4 -8 -5 19.2914
    -4 -8 -5 10.07
    4 -8 5 4.89205
    -4 -8 -5 -3.2621
    4 -8 5 8.66617
    -4 8 -5 10.3614
    -4 8 -5 13.4675
    4 8 5 9.55341
    -5 -8 -5 11.2968
    -5 -8 -5 23.5766
    5 -8 5 7.10631
    -5 -8 -5 11.3312
    5 -8 5 15.9675
    -5 8 -5 18.2812
    -5 8 -5 -0.4201
    5 8 5 10.3461
    9 -9 -5 68.0951
    -9 -9 5 128.201
    -9 -9 5 82.5928
    -9 -9 5 76.5994
    9 -9 -5 85.8985
    -9 9 5 81.0189
    -9 9 5 88.5513
    -8 -9 5 52.252
    -8 -9 5 71.4617
    -8 -9 5 60.2949
    -8 -9 5 81.1283
    8 -9 -5 67.1136
    -8 9 5 74.6602
    -8 9 5 80.3669
    8 9 -5 63.2638
    -8 9 5 67.7799
    -7 -9 5 370.25
    -7 -9 5 428.125
    -7 -9 5 411.377
    7 -9 -5 427.345
    -7 -9 5 404.542
    -7 9 5 403.301
    7 9 -5 453.35
    -7 9 5 402.247
    -7 9 5 463.073
    -6 -9 5 -1.6437
    6 -9 -5 4.41418
    -6 -9 5 3.29917
    -6 -9 5 -3.227
    -6 -9 5 -2.1964
    -6 9 5 7.93617
    6 9 -5 -1.6602
    -6 9 5 -0.2726
    6 9 -5 2.22777
    -6 9 5 -3.052
    -5 -9 5 392.724
    -5 -9 5 320.178
    -5 -9 5 343.86
    -5 9 5 381.806
    5 9 -5 371.307
    -5 9 5 381.5
    -5 9 5 376.441
    -4 -9 5 41.1401
    -4 -9 5 38.0332
    4 9 -5 44.6737
    4 9 -5 27.0886
    -4 9 5 35.4538
    -4 9 5 37.8427
    -4 9 5 15.3023
    -4 9 5 44.4205
    -3 -9 5 84.5367
    -3 -9 5 87.0525
    -3 9 5 90.153
    -3 9 5 70.743
    -3 9 5 84.0735
    3 9 -5 83.2807
    -3 9 5 76.6695
    3 9 -5 83.5539
    -2 -9 5 74.5051
    -2 -9 5 99.2331
    -2 9 5 79.338
    2 9 -5 86.7999
    -2 9 5 85.6975
    -2 9 5 83.6024
    -2 9 5 74.3789
    2 9 -5 91.9353
    -1 -9 5 103.703
    -1 -9 5 104.941
    -1 -9 5 84.1374
    1 9 -5 117.437
    1 9 -5 106.484
    -1 9 5 95.5937
    -1 9 5 95.7718
    -1 9 5 68.1675
    -1 9 5 90.5995
    -1 9 5 89.6613
    0 -9 5 370.689
    0 -9 5 367.298
    0 -9 5 356.779
    0 9 5 374.682
    0 9 5 350.289
    0 9 -5 334.582
    0 9 5 360.776
    0 9 5 359.694
    0 9 5 375.004
    0 9 -5 388.219
    1 -9 5 -3.5535
    -1 -9 -5 5.00486
    1 -9 5 7.59473
    -1 -9 -5 1.26986
    1 -9 5 6.61313
    1 9 5 8.35046
    -1 9 -5 6.97427
    -1 9 -5 -1.8102
    1 9 5 3.617
    2 -9 5 253.952
    -2 -9 -5 269.08
    2 -9 5 244.744
    -2 -9 -5 258.005
    -2 -9 -5 287.472
    2 9 5 271.735
    -2 9 -5 244.42
    2 9 5 183.301
    -2 9 -5 254.51
    -3 -9 -5 126.054
    3 -9 5 115.595
    -3 -9 -5 77.9194
    -3 -9 -5 122.371
    3 -9 5 97.6834
    3 9 5 109.335
    -3 9 -5 106.396
    -3 9 -5 141.746
    4 -9 5 171.943
    -4 -9 -5 209.208
    4 -9 5 205.765
    -4 -9 -5 201.771
    -4 -9 -5 220.98
    -4 9 -5 202.558
    4 9 5 244.292
    -4 9 -5 187.149
    -9 -10 5 24.239
    9 -10 -5 37.1414
    9 -10 -5 32.9439
    -9 -10 5 18.4412
    -9 -10 5 58.0252
    -9 10 5 22.2469
    -9 10 5 14.9001
    9 10 -5 26.7649
    -8 -10 5 17.0899
    -8 -10 5 7.83788
    -8 -10 5 14.3304
    -8 -10 5 18.5273
    8 -10 -5 27.8446
    8 10 -5 -0.0218
    -8 10 5 14.7282
    -8 10 5 12.9159
    -8 10 5 4.17134
    7 -10 -5 7.71096
    -7 -10 5 1.47187
    -7 -10 5 7.4064
    -7 -10 5 3.02653
    -7 -10 5 10.6265
    -7 10 5 5.76849
    -7 10 5 1.24156
    7 10 -5 1.85846
    -7 10 5 7.02266
    -6 -10 5 38.5823
    -6 -10 5 16.5889
    6 -10 -5 17.8206
    -6 -10 5 22.8016
    -6 -10 5 29.0555
    6 10 -5 15.6772
    -6 10 5 25.1964
    -6 10 5 16.4056
    -6 10 5 24.2179
    -5 -10 5 98.2406
    -5 -10 5 56.8447
    -5 -10 5 76.0962
    5 10 -5 90.9539
    -5 10 5 97.4686
    -5 10 5 101.091
    -5 10 5 69.0621
    -4 -10 5 164.107
    -4 -10 5 163.143
    -4 10 5 171.631
    -4 10 5 173.511
    -4 10 5 195.002
    -4 10 5 191.571
    4 10 -5 195.797
    4 10 -5 198.859
    -3 -10 5 237.825
    -3 -10 5 205.229
    -3 10 5 195.973
    -3 10 5 210.084
    -3 10 5 217.206
    3 10 -5 199.154
    -3 10 5 233.268
    3 10 -5 239.83
    -2 -10 5 283.211
    -2 -10 5 316.313
    2 10 -5 333.963
    -2 10 5 288.739
    2 10 -5 270.81
    -2 10 5 318.492
    -2 10 5 290.485
    -2 10 5 323.589
    -1 -10 5 185.21
    -1 -10 5 167.293
    -1 -10 5 168.069
    -1 10 5 182.913
    -1 10 5 174.726
    -1 10 5 161.329
    -1 10 5 176.178
    -1 10 5 160.638
    1 10 -5 185.976
    1 10 -5 186.349
    0 -10 5 61.314
    0 -10 5 63.8651
    0 -10 5 36.5835
    0 10 5 56.3809
    0 10 5 67.5866
    0 10 -5 74.494
    0 10 5 63.1049
    0 10 5 72.1294
    0 10 -5 66.508
    0 10 5 66.0861
    -1 -10 -5 134.329
    -1 -10 -5 129.766
    1 -10 5 123.146
    1 -10 5 131.755
    1 -10 5 111.175
    1 10 5 125.413
    -1 10 -5 104.914
    1 10 5 135.991
    -1 10 -5 129.181
    -2 -10 -5 25.452
    -2 -10 -5 26.6191
    2 -10 5 11.8861
    2 -10 5 21.1137
    -2 -10 -5 24.3486
    -2 10 -5 28.2495
    2 10 5 17.4151
    -2 10 -5 6.12866
    3 -10 5 -2.8885
    -3 -10 -5 -4.2612
    -3 -10 -5 -1.8856
    3 -10 5 2.688
    -3 -10 -5 5.92622
    3 10 5 -1.0084
    -3 10 -5 2.45822
    -3 10 -5 5.19433
    4 -10 5 -1.518
    -4 -10 -5 9.31512
    -4 -10 -5 -0.326
    4 -10 5 12.2869
    -4 -10 -5 14.2125
    4 10 5 10.3904
    -4 10 -5 6.2016
    -4 10 -5 9.9647
    -8 -11 5 195.628
    -8 -11 5 171.119
    8 -11 -5 146.741
    8 -11 -5 161.375
    -8 -11 5 170.617
    8 11 -5 167.121
    -8 11 5 189.939
    -8 11 5 154.312
    -7 -11 5 34.7531
    -7 -11 5 31.9405
    -7 -11 5 27.3278
    -7 -11 5 26.1072
    7 -11 -5 32.0999
    -7 11 5 36.1176
    -7 11 5 19.0386
    7 11 -5 31.3411
    -7 11 5 23.6513
    -6 -11 5 216.415
    -6 -11 5 233.947
    -6 -11 5 266.3
    -6 -11 5 266.526
    6 -11 -5 252.713
    -6 11 5 233.216
    -6 11 5 235.628
    -6 11 5 260.509
    6 11 -5 226.117
    -5 -11 5 0.20301
    -5 -11 5 0.43024
    -5 -11 5 0.23283
    -5 11 5 1.16338
    -5 11 5 4.09389
    -5 11 5 -2.2167
    5 11 -5 2.26487
    -4 -11 5 108.609
    -4 -11 5 137.837
    4 11 -5 138.172
    -4 11 5 112.591
    -4 11 5 104.191
    -4 11 5 121.713
    -4 11 5 106.957
    4 11 -5 126.536
    -3 -11 5 3.70986
    -3 -11 5 4.37144
    -3 11 5 7.84439
    3 11 -5 6.49399
    -3 11 5 14.7312
    -3 11 5 9.94623
    -3 11 5 3.33786
    3 11 -5 10.6428
    -2 -11 5 50.4973
    -2 -11 5 40.6364
    2 11 -5 39.2608
    -2 11 5 46.8889
    -2 11 5 44.9616
    2 11 -5 48.9236
    -2 11 5 45.836
    -2 11 5 40.9897
    -1 -11 5 144.815
    -1 -11 5 187.685
    -1 11 5 154.649
    -1 11 5 152.937
    1 11 -5 186.673
    -1 11 5 171.933
    1 11 -5 143.748
    -1 11 5 178.227
    0 -11 5 16.4692
    0 -11 5 12.066
    0 11 -5 19.4927
    0 11 5 8.95944
    0 11 5 7.45846
    0 11 5 14.3464
    0 11 -5 13.1247
    0 11 5 14.5961
    0 11 5 14.9839
    1 -11 5 150.467
    1 -11 5 185.909
    1 11 5 208.387
    1 11 5 164.589
    -1 11 -5 212.985
    1 11 5 174.893
    -1 11 -5 149.876
    -2 -11 -5 31.6574
    2 -11 5 42.4035
    2 -11 5 27.0942
    -2 -11 -5 35.5654
    -2 11 -5 33.2105
    2 11 5 36.1962
    -2 11 -5 22.6613
    -3 -11 -5 309.716
    3 -11 5 233.14
    -3 -11 -5 229.46
    -3 -11 -5 245.235
    3 -11 5 253.032
    3 11 5 233.268
    -3 11 -5 286.703
    -3 11 -5 260.878
    8 -12 -5 31.5706
    -8 -12 5 24.8468
    -8 -12 5 21.438
    8 -12 -5 23.4425
    -8 -12 5 43.0129
    8 -12 -5 34.7011
    8 12 -5 48.6114
    -8 12 5 38.7558
    -8 12 5 13.0144
    -7 -12 5 4.58979
    -7 -12 5 23.7699
    7 -12 -5 30.5946
    -7 -12 5 19.2938
    -7 -12 5 28.1037
    7 -12 -5 22.1752
    7 12 -5 22.7211
    -7 12 5 24.3874
    -7 12 5 37.6917
    -6 -12 5 54.9398
    6 -12 -5 66.3211
    -6 -12 5 46.9366
    -6 -12 5 42.9768
    -6 -12 5 27.6249
    -6 12 5 38.6978
    -6 12 5 55.2804
    -6 12 5 57.3459
    6 12 -5 36.1429
    -5 -12 5 37.307
    -5 -12 5 25.446
    5 -12 -5 20.5082
    -5 12 5 21.6202
    5 12 -5 21.3998
    -5 12 5 19.6543
    -5 12 5 22.2028
    -4 -12 5 100.042
    -4 -12 5 94.9227
    -4 12 5 61.8323
    4 12 -5 71.3044
    -4 12 5 74.684
    -4 12 5 88.5987
    -4 12 5 81.2236
    4 12 -5 96.7896
    -3 -12 5 223.632
    -3 -12 5 211.321
    -3 12 5 195.499
    3 12 -5 208.696
    -3 12 5 211.808
    -3 12 5 243.938
    -3 12 5 224.172
    3 12 -5 184.458
    -2 -12 5 59.8385
    -2 -12 5 54.5035
    -2 12 5 55.2458
    -2 12 5 55.9133
    -2 12 5 55.7337
    2 12 -5 46.0359
    -2 12 5 55.4383
    2 12 -5 57.2815
    -1 -12 5 136.528
    -1 -12 5 188.998
    -1 12 5 168.481
    -1 12 5 138.398
    1 12 -5 162.134
    -1 12 5 152.691
    -1 12 5 171.687
    1 12 -5 143.249
    0 -12 5 135.516
    0 -12 5 106.27
    0 12 5 155.085
    0 12 5 164.27
    0 12 5 117.942
    0 12 -5 152.736
    0 12 -5 136.886
    0 12 5 142.539
    0 12 5 130.855
    1 -12 5 8.74366
    -1 -12 -5 25.9092
    1 -12 5 21.603
    -1 12 -5 16.5835
    1 12 5 13.7851
    1 12 5 14.461
    -1 12 -5 20.4261
    -2 -12 -5 27.2038
    2 -12 5 19.1119
    -2 -12 -5 29.6339
    2 12 5 17.4478
    -2 12 -5 23.6452
    -2 12 -5 13.9385
    -3 -12 -5 35.728
    -3 -12 -5 36.4376
    3 -12 5 55.4112
    -3 -12 -5 49.845
    -3 12 -5 37.4887
    3 12 5 33.9913
    -3 12 -5 25.1823
    -7 -13 5 68.7826
    7 -13 -5 63.8079
    -7 -13 5 78.8335
    -7 -13 5 54.9078
    7 -13 -5 49.8154
    7 -13 -5 69.2593
    -7 -13 5 63.6385
    -7 13 5 50.3616
    -7 13 5 74.1869
    7 13 -5 85.1594
    6 -13 -5 30.4135
    6 -13 -5 29.2113
    -6 -13 5 26.0757
    -6 -13 5 27.6915
    -6 -13 5 13.0968
    -6 -13 5 20.0308
    -6 13 5 11.9813
    6 13 -5 31.3001
    -6 13 5 5.24054
    -5 -13 5 114.639
    -5 -13 5 117.176
    5 -13 -5 143.647
    5 -13 -5 101.242
    -5 13 5 127.4
    -5 13 5 114.333
    5 13 -5 131.044
    -4 -13 5 10.0527
    -4 -13 5 8.50184
    -4 13 5 4.68747
    4 13 -5 10.5194
    -4 13 5 10.8328
    4 13 -5 6.92086
    -4 13 5 0.00036
    -4 13 5 1.24744
    -3 -13 5 74.3356
    -3 -13 5 102.521
    -3 13 5 76.9211
    -3 13 5 81.0912
    3 13 -5 95.6019
    -3 13 5 79.2103
    3 13 -5 92.7
    -3 13 5 89.6049
    -2 -13 5 38.2466
    -2 -13 5 38.2776
    -2 13 5 48.6999
    -2 13 5 36.0597
    -2 13 5 43.1835
    2 13 -5 59.0074
    -2 13 5 50.4965
    2 13 -5 47.5812
    -1 -13 5 -0.1144
    1 -13 -5 0.44152
    -1 -13 5 2.48094
    1 13 -5 0.59435
    -1 13 5 1.79426
    -1 13 5 -3.6575
    1 13 -5 1.08618
    -1 13 5 3.11476
    0 -13 5 48.2099
    0 -13 5 64.2861
    0 -13 -5 40.9101
    0 13 5 62.5504
    0 13 -5 80.1552
    0 13 -5 84.8171
    0 13 5 43.9269
    -1 -13 -5 -3.1951
    1 -13 5 0.88748
    1 -13 5 4.50296
    -1 -13 -5 5.42728
    1 13 5 4.01536
    1 13 5 -2.707
    -1 13 -5 7.91068
    -1 13 -5 10.4228
    2 -13 5 173.203
    -2 -13 -5 176.12
    -2 -13 -5 156.668
    -2 13 -5 155.629
    2 13 5 143.112
    -2 13 -5 147.998
    -7 -14 5 4.56104
    -7 -14 5 8.70239
    -7 -14 5 4.79471
    -7 -14 5 3.39734
    7 -14 -5 2.5264
    -7 14 5 3.96891
    -7 14 5 9.09286
    -6 -14 5 18.016
    -6 -14 5 33.5583
    6 -14 -5 43.9734
    -6 -14 5 24.0394
    6 -14 -5 41.2462
    6 -14 -5 48.7067
    -6 14 5 31.004
    -6 14 5 46.5796
    6 14 -5 45.9923
    -5 -14 5 33.7593
    -5 -14 5 44.9708
    5 -14 -5 26.5209
    5 -14 -5 26.4592
    -5 14 5 24.966
    -5 14 5 29.2808
    5 14 -5 30.108
    -4 -14 5 46.4329
    4 -14 -5 38.6961
    -4 -14 5 21.1389
    -4 14 5 45.2037
    -4 14 5 35.3472
    -4 14 5 55.3677
    4 14 -5 37.2539
    4 14 -5 15.3726
    -3 -14 5 27.4628
    3 -14 -5 27.7857
    -3 -14 5 49.5531
    3 14 -5 17.0215
    3 14 -5 43.8188
    -3 14 5 36.0414
    -3 14 5 29.7107
    -3 14 5 24.9128
    -2 -14 5 55.4487
    2 -14 -5 70.2391
    -2 -14 5 40.3988
    2 14 -5 59.8668
    -2 14 5 48.7456
    2 14 -5 52.2106
    -2 14 5 46.3033
    -2 14 5 44.7181
    1 -14 -5 21.6684
    -1 -14 5 38.2907
    1 -14 -5 10.2695
    -1 -14 5 10.5208
    1 14 -5 21.6123
    -1 14 5 23.9496
    -1 14 5 23.8102
    -1 14 5 24.2965
    1 14 -5 12.3917
    0 -14 -5 67.971
    0 -14 -5 89.8031
    0 -14 5 65.9927
    0 -14 5 60.6461
    0 14 5 75.3766
    0 14 5 66.4565
    0 14 -5 73.978
    0 14 -5 73.7166
    1 -14 5 13.7172
    -1 -14 -5 15.2585
    1 -14 5 29.695
    -1 -14 -5 22.2756
    1 14 5 15.9942
    -1 14 -5 30.452
    1 14 5 13.3579
    -1 14 -5 1.08478
    2 -14 5 21.29
    -2 -14 -5 25.655
    -2 -14 -5 14.7269
    -2 14 -5 34.2648
    2 14 5 23.0207
    -2 14 -5 46.8092
    2 14 5 42.2725
    -6 -15 5 24.259
    6 -15 -5 53.9377
    6 -15 -5 30.0969
    -6 -15 5 52.7946
    6 -15 -5 49.8465
    -6 -15 5 32.6868
    6 15 -5 32.6678
    -6 15 5 48.2789
    -6 15 5 32.1335
    5 -15 -5 12.2568
    -5 -15 5 -0.4224
    5 -15 -5 3.75494
    -5 -15 5 -3.5194
    5 -15 -5 1.20997
    -5 15 5 3.02492
    -5 15 5 6.78304
    5 15 -5 -0.5787
    4 -15 -5 83.2672
    -4 -15 5 93.2776
    4 -15 -5 82.0322
    -4 -15 5 76.9348
    4 -15 -5 52.5959
    -4 15 5 73.0282
    -4 15 5 73.2464
    4 15 -5 86.1689
    -4 15 5 76.7024
    4 15 -5 100.942
    -3 -15 5 42.6446
    3 -15 -5 25.9096
    -3 -15 5 15.2961
    3 -15 -5 30.0642
    -3 15 5 23.2427
    -3 15 5 19.6495
    -3 15 5 31.8638
    3 15 -5 26.9439
    3 15 -5 26.6194
    2 -15 -5 18.5352
    2 -15 -5 34.6042
    -2 -15 5 47.8165
    -2 -15 5 38.3162
    2 15 -5 20.7868
    -2 15 5 21.4869
    -2 15 5 14.5031
    -2 15 5 29.8126
    2 15 -5 41.4876
    -1 -15 5 29.432
    1 -15 -5 20.0301
    1 -15 -5 21.7821
    -1 -15 5 19.7113
    1 15 -5 16.859
    -1 15 5 5.73675
    -1 15 5 32.8496
    1 15 -5 24.0976
    -1 15 5 10.1379
    0 -15 -5 -6.832
    0 -15 5 2.34841
    0 -15 -5 0.38788
    0 -15 5 3.9539
    0 15 5 9.77808
    0 15 5 -2.1436
    0 15 -5 1.89246
    0 15 -5 -2.5839
    1 -15 5 31.5325
    1 -15 5 24.8829
    1 15 5 60.3026
    -1 15 -5 33.7784
    -1 15 -5 56.5529
    -4 -16 5 16.6766
    4 -16 -5 -1.8277
    4 -16 -5 12.4131
    -4 -16 5 1.50863
    4 16 -5 13.7114
    4 16 -5 3.45721
    -4 16 5 -2.3686
    -4 16 5 2.97398
    -3 -16 5 -1.3292
    3 -16 -5 6.23285
    3 -16 -5 3.57687
    -3 -16 5 9.699
    -3 16 5 4.63433
    3 16 -5 0.79358
    3 16 -5 2.02606
    -3 16 5 -2.2122
    -3 16 5 4.62299
    -2 -16 5 41.1255
    2 -16 -5 16.758
    -2 -16 5 34.7252
    2 -16 -5 28.6387
    -2 16 5 39.6406
    -2 16 5 34.3481
    2 16 -5 35.8211
    -2 16 5 19.8728
    2 16 -5 39.6305
    1 -16 -5 13.3033
    -1 -16 5 4.01784
    1 -16 -5 22.9683
    -1 -16 5 13.4843
    -1 16 5 1.22382
    1 16 -5 12.694
    -1 16 5 7.9284
    1 16 -5 11.7086
    10 0 -6 14.3605
    -10 0 6 8.58858
    -10 0 6 7.70687
    -10 0 6 13.3277
    -9 0 6 194.15
    9 0 -6 196.045
    -9 0 6 188.579
    -9 0 6 203.307
    8 0 -6 47.7145
    -7 0 6 26.7176
    -7 0 6 24.707
    7 0 -6 12.4986
    -7 0 6 25.907
    -6 0 6 12.7075
    -6 0 6 24.6888
    -5 0 6 51.5138
    -5 0 6 62.2741
    -5 0 6 67.1645
    -4 0 6 373.468
    -4 0 6 328.073
    -3 0 6 6.86505
    -3 0 6 7.47898
    3 0 -6 6.9268
    -2 0 6 412.073
    2 0 -6 424.805
    -2 0 6 491.458
    -2 0 6 437.436
    1 0 -6 140.049
    -1 0 6 112.052
    -1 0 6 118.48
    -1 0 6 115.062
    0 0 -6 83.6849
    0 0 6 96.753
    0 0 6 86.7262
    -1 0 -6 69.7704
    1 0 6 67.8369
    1 0 6 77.4163
    2 0 6 310.629
    2 0 6 312.079
    -2 0 -6 300.928
    3 0 6 43.5561
    4 0 6 74.8604
    -4 0 -6 65.9373
    -10 -1 6 19.3402
    -10 -1 6 30.5457
    10 -1 -6 15.5428
    -10 -1 6 12.3261
    -10 1 6 21.5418
    10 1 -6 29.364
    -10 1 6 20.3834
    -10 1 6 28.3495
    -9 -1 6 40.9934
    9 -1 -6 38.6155
    -9 -1 6 43.4717
    -9 -1 6 52.0541
    -9 1 6 35.6183
    -9 1 6 25.6966
    9 1 -6 38.96
    -9 1 6 45.7594
    8 -1 -6 9.87867
    -8 -1 6 12.5587
    -8 -1 6 24.8834
    -8 -1 6 27.8408
    8 1 -6 21.7487
    -8 1 6 20.7144
    -8 1 6 9.32573
    -8 1 6 24.2983
    -7 -1 6 150.48
    -7 -1 6 175.407
    7 -1 -6 149.399
    -7 -1 6 123.381
    -7 1 6 163.903
    -7 1 6 170.134
    -7 1 6 171.973
    7 1 -6 124.849
    -6 -1 6 97.9268
    -6 -1 6 146.014
    -6 -1 6 114.178
    -6 1 6 83.6995
    -6 1 6 122.283
    -6 1 6 108.684
    -5 -1 6 43.2682
    -5 -1 6 71.9704
    -5 -1 6 66.5247
    -5 1 6 72.4398
    -5 1 6 68.3671
    -5 1 6 62.0202
    -4 -1 6 310.182
    -4 -1 6 271.807
    -4 1 6 288.079
    -4 1 6 257.135
    3 -1 -6 172.78
    -3 -1 6 202.247
    -3 -1 6 204.978
    -3 1 6 192.421
    -3 1 6 177.918
    3 1 -6 190.528
    -2 -1 6 7.01557
    -1 -1 6 118.453
    -1 -1 6 98.7654
    1 -1 -6 105.129
    -1 -1 6 79.9913
    -1 1 6 109.332
    -1 1 6 106.009
    -1 1 6 109.869
    1 1 -6 108.611
    0 -1 -6 10.7172
    0 -1 6 11.1419
    0 -1 6 5.29038
    0 1 -6 11.6048
    0 1 6 11.7709
    1 -1 6 92.4309
    1 -1 6 85.3115
    -1 -1 -6 108.086
    -1 -1 -6 82.0082
    -1 1 -6 74.7473
    1 1 6 72.9144
    1 1 6 83.1445
    -2 -1 -6 19.4156
    2 -1 6 3.8743
    -2 -1 -6 6.45333
    2 -1 6 10.2219
    -2 -1 -6 11.633
    -2 1 -6 2.1397
    2 1 6 11.9042
    2 1 6 5.88869
    3 -1 6 39.3221
    3 -1 6 41.8377
    -3 -1 -6 61.4638
    -3 -1 -6 74.9779
    -3 -1 -6 56.9468
    3 1 6 79.8172
    -3 1 -6 62.0293
    -4 -1 -6 61.4987
    -4 -1 -6 97.5353
    4 -1 6 60.2381
    4 1 6 75.7983
    -4 1 -6 70.6868
    -10 -2 6 56.5721
    -10 -2 6 53.3331
    -10 -2 6 71.7591
    10 -2 -6 88.6647
    -10 2 6 77.3375
    -10 2 6 89.1676
    -10 2 6 45.2912
    10 2 -6 91.3436
    -9 -2 6 21.2137
    9 -2 -6 21.2901
    -9 -2 6 24.0249
    -9 -2 6 17.3749
    -9 2 6 16.0513
    9 2 -6 26.711
    -9 2 6 20.7476
    -9 2 6 27.1137
    -8 -2 6 60.063
    8 -2 -6 96.7995
    -8 -2 6 81.3647
    -8 -2 6 119.063
    -8 -2 6 93.2984
    -8 2 6 103.016
    8 2 -6 126.495
    -8 2 6 87.3584
    -8 2 6 90.7597
    -7 -2 6 46.8203
    7 -2 -6 45.4901
    7 2 -6 28.0093
    -6 -2 6 40.5583
    -6 -2 6 46.0567
    -6 -2 6 29.765
    -6 2 6 37.7088
    -6 2 6 33.5132
    -6 2 6 51.7901
    -5 -2 6 90.0864
    -5 -2 6 76.3995
    -5 -2 6 95.6307
    -5 2 6 94.7871
    -5 2 6 79.1437
    -5 2 6 83.2422
    -4 -2 6 -0.3587
    -4 -2 6 6.96298
    -4 2 6 12.7139
    4 2 -6 5.73664
    -4 2 6 -1.3018
    -3 -2 6 263.877
    -3 -2 6 247.874
    3 -2 -6 230.824
    -3 2 6 249.752
    -3 2 6 274.379
    3 2 -6 231.682
    -2 -2 6 24.9473
    2 -2 -6 27.1717
    -2 -2 6 24.5724
    -2 -2 6 22.1619
    2 2 -6 26.0957
    -2 2 6 12.7886
    -2 2 6 22.3525
    -2 2 6 19.1728
    -1 -2 6 286.538
    -1 -2 6 316.707
    -1 -2 6 292.416
    1 -2 -6 302.309
    -1 2 6 284.322
    -1 2 6 286.127
    1 2 -6 277.271
    -1 2 6 289.898
    0 -2 -6 61.6223
    0 -2 6 82.8689
    0 -2 6 61.1146
    0 -2 -6 68.1497
    0 2 -6 54.1844
    0 2 6 68.188
    0 2 6 56.4716
    -1 -2 -6 311.99
    1 -2 6 272.405
    -1 -2 -6 264.965
    -1 -2 -6 294.782
    1 -2 6 318.271
    -1 2 -6 300.034
    1 2 6 303.542
    1 2 6 306.746
    -2 -2 -6 19.3394
    -2 -2 -6 17.3695
    2 -2 6 17.7894
    2 -2 6 25.3288
    2 2 6 12.8375
    -2 2 -6 20.3232
    2 2 6 15.6589
    -3 -2 -6 121.334
    3 -2 6 140.458
    -3 -2 -6 105.904
    3 -2 6 133.341
    -3 -2 -6 131.364
    3 2 6 143.731
    -3 2 -6 97.0947
    -4 -2 -6 6.99343
    -4 -2 -6 5.96839
    4 -2 6 8.69174
    4 2 6 17.7805
    -4 2 -6 13.7982
    -10 -3 6 0.81244
    10 -3 -6 1.73151
    -10 -3 6 6.72141
    -10 -3 6 3.48447
    -10 3 6 -2.1843
    10 3 -6 10.8029
    -10 3 6 2.94083
    -10 3 6 1.85546
    9 -3 -6 19.4409
    -9 -3 6 5.45079
    -9 -3 6 13.9018
    -9 -3 6 28.7697
    -9 -3 6 33.3118
    -9 3 6 1.57135
    -9 3 6 23.7392
    -9 3 6 10.359
    9 3 -6 6.31494
    -8 -3 6 179.827
    -8 -3 6 155.704
    -8 -3 6 105.728
    -8 -3 6 109.825
    8 -3 -6 152.918
    -8 3 6 144.279
    -8 3 6 165.057
    8 3 -6 142.001
    -8 3 6 134.984
    7 -3 -6 10.3797
    -7 -3 6 16.6991
    -7 -3 6 18.1329
    -7 -3 6 8.77342
    -7 -3 6 29.0856
    -7 3 6 17.4214
    -7 3 6 7.19214
    -7 3 6 7.41405
    7 3 -6 9.43282
    -6 -3 6 85.8129
    -6 -3 6 78.0918
    -6 -3 6 99.382
    -6 -3 6 77.8833
    -6 3 6 103.104
    -6 3 6 113.372
    -6 3 6 70.5986
    -5 -3 6 282.029
    -5 -3 6 270.448
    -5 -3 6 323.189
    -5 3 6 307.969
    -5 3 6 286.014
    -5 3 6 346.218
    -4 -3 6 53.7955
    -4 -3 6 49.8417
    4 3 -6 54.4862
    -4 3 6 51.2287
    -4 3 6 58.3874
    -4 3 6 73.4965
    -3 -3 6 139.115
    -3 -3 6 129.804
    -3 3 6 112.601
    3 3 -6 108.923
    -3 3 6 127.324
    -2 -3 6 119.734
    -2 -3 6 117.984
    -2 -3 6 114.013
    2 -3 -6 129.119
    -2 3 6 108.803
    -2 3 6 117.245
    2 3 -6 129.343
    -2 3 6 122.918
    -1 -3 6 9.97984
    -1 3 6 8.98437
    0 -3 6 7.65913
    0 -3 6 8.4702
    0 -3 -6 9.73862
    0 -3 -6 10.8407
    0 3 6 1.51081
    0 3 6 12.3924
    0 3 6 6.55149
    0 3 -6 10.8516
    -1 -3 -6 43.1791
    1 -3 6 32.0918
    -1 -3 -6 37.456
    1 -3 6 43.6856
    -1 -3 -6 43.0168
    1 3 6 46.6646
    -1 3 -6 46.7118
    1 3 6 41.3928
    -2 -3 -6 121.283
    2 -3 6 78.7284
    2 -3 6 131.779
    -2 -3 -6 119.253
    -2 -3 -6 126.944
    -2 3 -6 118.366
    2 3 6 117.519
    2 3 6 129.352
    -3 -3 -6 29.9453
    3 -3 6 23.4464
    -3 -3 -6 23.1894
    3 -3 6 18.927
    -3 -3 -6 34.0947
    -3 3 -6 41.0344
    3 3 6 18.1987
    -4 -3 -6 0.75396
    -4 -3 -6 12.5685
    -4 -3 -6 5.26277
    4 -3 6 13.6267
    -4 3 -6 11.9577
    4 3 6 11.4534
    -10 -4 6 25.8461
    -10 -4 6 22.4746
    -10 -4 6 11.5811
    10 -4 -6 17.5803
    10 4 -6 26.1092
    -10 4 6 30.4346
    -10 4 6 11.269
    -10 4 6 29.1726
    -9 -4 6 30.3115
    9 -4 -6 20.4017
    -9 -4 6 16.6796
    -9 -4 6 28.1326
    -9 -4 6 24.4078
    -9 4 6 34.0588
    -9 4 6 26.6214
    9 4 -6 29.4958
    -9 4 6 19.1603
    -8 -4 6 15.82
    -8 -4 6 11.6288
    -8 -4 6 12.1252
    8 -4 -6 12.949
    -8 -4 6 19.9686
    -8 4 6 9.02549
    8 4 -6 12.0552
    -8 4 6 8.08562
    -8 4 6 14.8583
    7 -4 -6 68.3991
    -7 -4 6 89.2643
    -7 -4 6 69.5369
    -7 -4 6 76.0322
    -7 -4 6 71.783
    -7 4 6 74.0205
    -7 4 6 94.4973
    7 4 -6 92.2871
    -7 4 6 103.318
    -6 -4 6 227.564
    -6 -4 6 185.209
    -6 -4 6 215.089
    -6 -4 6 232.526
    -6 4 6 202.027
    -6 4 6 201.497
    -6 4 6 198.71
    -5 -4 6 31.3564
    -5 -4 6 25.4
    -5 -4 6 15.4727
    -5 4 6 20.9151
    -5 4 6 32.6019
    -5 4 6 20.2336
    5 4 -6 31.6207
    4 4 -6 18.3853
    -3 -4 6 17.3127
    -3 -4 6 8.27963
    -3 4 6 7.26369
    -3 4 6 11.7828
    -3 4 6 28.2257
    3 4 -6 18.9457
    -2 -4 6 223.43
    2 -4 -6 202.859
    2 -4 -6 210.064
    2 -4 -6 206.702
    -2 -4 6 207.034
    -2 -4 6 221.986
    -2 4 6 221.264
    -2 4 6 241.663
    -2 4 6 220.402
    2 4 -6 242.047
    1 -4 -6 3.0143
    -1 -4 6 8.5532
    -1 -4 6 3.97733
    1 -4 -6 8.37049
    1 -4 -6 7.70455
    -1 -4 6 10.6486
    1 4 -6 5.98743
    -1 4 6 3.34005
    -1 4 6 -5.7478
    -1 4 6 1.26554
    0 -4 6 502.153
    0 -4 6 482.38
    0 -4 -6 506.302
    0 -4 -6 499.898
    0 -4 -6 487.665
    0 4 6 453.782
    0 4 6 498.536
    0 4 6 510.76
    0 4 -6 484.862
    -1 -4 -6 16.4294
    1 -4 6 11.0934
    1 -4 6 11.6813
    1 4 6 6.06983
    -1 4 -6 13.5999
    1 4 6 13.5896
    2 -4 6 60.9318
    -2 -4 -6 83.9078
    -2 -4 -6 89.5662
    -2 -4 -6 58.7595
    2 -4 6 90.7063
    2 4 6 63.1246
    2 4 6 87.5556
    -2 4 -6 54.0497
    -3 -4 -6 16.0328
    3 -4 6 8.96825
    -3 -4 -6 17.1909
    -3 -4 -6 12.4413
    3 -4 6 6.71915
    3 4 6 1.8717
    -3 4 -6 6.64208
    -4 -4 -6 62.0787
    -4 -4 -6 63.812
    4 -4 6 38.8311
    -4 -4 -6 52.0661
    4 4 6 53.4998
    -4 4 -6 52.3262
    -10 -5 6 -2.8212
    -10 -5 6 5.8146
    -10 -5 6 4.31423
    10 -5 -6 1.32861
    -10 5 6 5.64935
    -10 5 6 -7.7826
    -10 5 6 -2.0562
    10 5 -6 -1.8482
    -9 -5 6 15.105
    -9 -5 6 9.32534
    -9 -5 6 18.8754
    9 -5 -6 12.0685
    -9 -5 6 2.62164
    -9 5 6 13.2426
    9 5 -6 7.46947
    -9 5 6 18.0518
    -9 5 6 17.2664
    -8 -5 6 7.42484
    -8 -5 6 4.19385
    -8 -5 6 3.67832
    8 -5 -6 2.16115
    -8 -5 6 7.90197
    -8 5 6 3.98444
    -8 5 6 15.0516
    -8 5 6 1.26584
    8 5 -6 2.61617
    -7 -5 6 31.1795
    -7 -5 6 23.5432
    -7 -5 6 25.9803
    7 -5 -6 56.2594
    -7 -5 6 31.0836
    -7 5 6 35.9003
    7 5 -6 19.0856
    -7 5 6 24.2251
    -7 5 6 26.9801
    -6 -5 6 96.5431
    -6 -5 6 83.61
    -6 -5 6 117.885
    -6 -5 6 69.8508
    -6 5 6 73.9015
    -6 5 6 119.851
    6 5 -6 119.548
    -6 5 6 98.2395
    -5 -5 6 105.507
    -5 -5 6 94.2295
    -5 -5 6 132.209
    5 5 -6 132.308
    -5 5 6 149.484
    -5 5 6 135.61
    -5 5 6 136.168
    -4 -5 6 41.426
    -4 -5 6 34.5574
    -4 5 6 32.1414
    -4 5 6 34.5622
    4 5 -6 36.0266
    -3 -5 6 10.0154
    -3 -5 6 2.51924
    3 5 -6 11.6488
    -3 5 6 10.6144
    -3 5 6 13.3353
    -3 5 6 12.3725
    -2 -5 6 140.546
    2 -5 -6 120.466
    2 -5 -6 115.793
    -2 -5 6 132.676
    -2 -5 6 130.624
    2 5 -6 116.216
    -2 5 6 134.951
    -2 5 6 121.115
    -2 5 6 118.311
    -1 -5 6 23.2388
    -1 5 6 5.33182
    1 5 -6 11.0773
    -1 5 6 31.7813
    -1 5 6 9.16046
    0 -5 6 21.6728
    0 5 6 22.528
    0 5 6 11.8146
    0 5 6 13.7596
    0 5 -6 12.9822
    -1 -5 -6 7.15727
    1 -5 6 0.19722
    1 -5 6 1.58535
    -1 -5 -6 10.7826
    -1 -5 -6 0.54018
    -1 5 -6 5.88254
    1 5 6 13.0773
    1 5 6 4.8146
    -2 -5 -6 -4.6586
    -2 -5 -6 12.9973
    -2 -5 -6 3.03701
    2 -5 6 7.05436
    2 -5 6 9.8565
    2 5 6 8.28003
    -2 5 -6 -0.9952
    2 5 6 0.21846
    3 -5 6 8.93501
    -3 -5 -6 11.3962
    -3 -5 -6 21.3253
    3 -5 6 15.6712
    -3 -5 -6 20.8376
    3 5 6 28.2289
    -3 5 -6 26.1454
    -4 -5 -6 13.4991
    -4 -5 -6 6.12973
    4 -5 6 13.2045
    4 -5 6 5.81492
    -4 -5 -6 10.9459
    -4 5 -6 8.09153
    4 5 6 6.0723
    10 -6 -6 10.4031
    -10 -6 6 20.648
    -10 -6 6 12.3637
    -10 -6 6 14.6755
    -10 6 6 22.0376
    10 6 -6 27.5746
    -10 6 6 22.25
    -10 6 6 7.92658
    9 -6 -6 -3.9618
    -9 -6 6 6.61171
    -9 -6 6 0.5446
    -9 -6 6 10.1575
    -9 -6 6 -0.2355
    -9 6 6 12.4237
    9 6 -6 2.81419
    -9 6 6 6.75158
    -9 6 6 8.47567
    -8 -6 6 69.5118
    -8 -6 6 37.7433
    -8 -6 6 18.8293
    8 -6 -6 56.4331
    -8 -6 6 23.5709
    8 6 -6 54.427
    -8 6 6 54.3092
    -8 6 6 40.2815
    -8 6 6 50.4631
    7 -6 -6 90.2428
    -7 -6 6 62.3157
    -7 -6 6 57.1454
    -7 -6 6 57.3679
    -7 -6 6 54.2097
    7 6 -6 52.2107
    -7 6 6 59.7268
    -7 6 6 59.8744
    -7 6 6 57.5176
    -6 -6 6 80.257
    -6 -6 6 75.885
    -6 -6 6 93.1688
    -6 -6 6 59.9774
    6 6 -6 108.058
    -6 6 6 75.2799
    -6 6 6 96.3459
    6 6 -6 109.305
    -6 6 6 79.589
    -5 -6 6 159.952
    -5 -6 6 127.02
    -5 -6 6 130.776
    -5 -6 6 142.488
    -5 6 6 119.766
    5 6 -6 152.666
    -5 6 6 141.209
    -5 6 6 147.304
    -4 -6 6 1.54514
    -4 -6 6 8.69618
    -4 6 6 13.4456
    -4 6 6 17.1617
    -4 6 6 10.8402
    4 6 -6 11.9828
    -3 -6 6 122.221
    -3 -6 6 97.2794
    -3 6 6 100.104
    -3 6 6 92.9789
    3 6 -6 111.125
    -3 6 6 92.0961
    -2 -6 6 5.60872
    -2 -6 6 18.5391
    2 -6 -6 1.63882
    -2 -6 6 2.14885
    2 6 -6 7.04025
    -2 6 6 8.90852
    -2 6 6 7.74266
    -2 6 6 6.59632
    -2 6 6 7.6817
    -1 -6 6 261.947
    1 -6 -6 217.766
    1 -6 -6 222.841
    1 -6 -6 216.345
    -1 -6 6 213.813
    -1 -6 6 237.837
    1 6 -6 220.324
    -1 6 6 195.447
    -1 6 6 213.339
    -1 6 6 215.854
    0 -6 -6 12.2409
    0 -6 6 10.0885
    0 -6 6 11.2144
    0 -6 -6 10.6646
    0 6 6 19.8948
    0 6 -6 10.8408
    0 6 6 4.92417
    0 6 6 7.94686
    -1 -6 -6 131.516
    -1 -6 -6 135.423
    -1 -6 -6 129.486
    1 -6 6 133.543
    1 -6 6 115.664
    -1 6 -6 130.551
    1 6 6 136.978
    1 6 6 140.275
    -2 -6 -6 13.555
    2 -6 6 5.79697
    -2 -6 -6 14.5171
    -2 -6 -6 21.3785
    2 -6 6 7.99218
    -2 6 -6 2.19613
    2 6 6 17.6488
    2 6 6 3.12942
    -3 -6 -6 29.3949
    3 -6 6 35.3055
    -3 -6 -6 19.7004
    -3 -6 -6 38.5901
    3 -6 6 41.1475
    -3 6 -6 27.2071
    3 6 6 25.6755
    -4 -6 -6 10.3602
    -4 -6 -6 5.36161
    -4 -6 -6 8.11002
    4 -6 6 2.2206
    4 -6 6 5.10856
    4 6 6 6.91399
    -4 6 -6 3.95739
    -10 -7 6 53.3439
    -10 -7 6 44.592
    -10 7 6 47.2113
    -9 -7 6 25.4571
    -9 -7 6 10.2283
    -9 -7 6 3.39049
    9 -7 -6 2.06382
    -9 -7 6 21.5567
    -9 7 6 14.3088
    -9 7 6 16.0472
    9 7 -6 15.3781
    -9 7 6 6.61642
    -8 -7 6 -5.3187
    -8 -7 6 4.21966
    -8 -7 6 12.3738
    8 -7 -6 1.85602
    -8 -7 6 0.41891
    -8 7 6 -1.8256
    -8 7 6 -0.225
    8 7 -6 6.03806
    -8 7 6 1.30954
    -7 -7 6 79.8392
    7 -7 -6 119.603
    -7 -7 6 64.3139
    -7 -7 6 76.5189
    -7 -7 6 73.8031
    -7 7 6 100.456
    -7 7 6 84.1291
    7 7 -6 86.382
    -7 7 6 95.5635
    -6 -7 6 19.2185
    -6 -7 6 5.82015
    -6 -7 6 4.88773
    -6 -7 6 3.38653
    -6 7 6 -1.8737
    -6 7 6 5.37294
    -6 7 6 12.5765
    6 7 -6 12.9796
    6 7 -6 1.8976
    -5 -7 6 13.5191
    -5 -7 6 21.7962
    -5 -7 6 13.7003
    -5 -7 6 19.8494
    -5 7 6 24.9113
    -5 7 6 3.04608
    5 7 -6 18.2804
    -5 7 6 17.1478
    -4 -7 6 85.7967
    -4 -7 6 73.9715
    -4 -7 6 103.132
    -4 7 6 96.5326
    -4 7 6 126.3
    4 7 -6 120.045
    -4 7 6 93.1864
    -3 -7 6 28.6623
    -3 -7 6 21.4371
    -3 7 6 29.7003
    3 7 -6 25.7558
    -3 7 6 30.3041
    -3 7 6 32.3645
    -2 -7 6 12.3062
    -2 -7 6 6.88622
    2 -7 -6 16.9948
    -2 -7 6 19.0675
    -2 7 6 8.31219
    -2 7 6 16.2504
    -2 7 6 6.77611
    2 7 -6 11.7809
    -2 7 6 15.3164
    -1 -7 6 59.951
    -1 -7 6 96.59
    -1 -7 6 60.9995
    1 -7 -6 71.0923
    1 -7 -6 67.5692
    -1 7 6 71.2063
    -1 7 6 54.6973
    -1 7 6 61.3899
    1 7 -6 64.1435
    0 -7 6 -0.4998
    0 -7 -6 6.02169
    0 -7 6 4.92834
    0 -7 -6 -2.2745
    0 -7 -6 2.5655
    0 7 -6 1.43766
    0 7 6 4.3508
    0 7 6 5.17684
    0 7 6 -0.0492
    1 -7 6 23.5651
    -1 -7 -6 59.3046
    -1 -7 -6 48.3201
    -1 -7 -6 38.5742
    1 -7 6 35.5654
    1 7 6 43.5429
    1 7 6 31.7731
    -1 7 -6 49.1763
    2 -7 6 22.3777
    -2 -7 -6 6.01383
    -2 -7 -6 6.64094
    2 -7 6 14.2743
    -2 -7 -6 22.6968
    -2 7 -6 10.0296
    2 7 6 4.96835
    -3 -7 -6 9.15293
    3 -7 6 6.61707
    -3 -7 -6 7.89574
    -3 -7 -6 8.38089
    3 -7 6 6.84065
    3 7 6 9.81529
    -3 7 -6 14.7302
    4 -7 6 42.6621
    -4 -7 -6 61.9459
    4 -7 6 64.2857
    -4 -7 -6 76.2909
    -4 -7 -6 53.8156
    -4 7 -6 64.0289
    4 7 6 49.221
    9 -8 -6 23.9932
    -9 -8 6 20.0016
    -9 -8 6 26.6808
    -9 -8 6 26.3035
    -9 -8 6 36.7149
    -9 8 6 33.8672
    -9 8 6 22.6358
    -9 8 6 44.9484
    9 8 -6 17.3425
    -8 -8 6 32.1908
    -8 -8 6 32.4599
    8 -8 -6 46.7321
    -8 -8 6 38.545
    -8 -8 6 27.2807
    -8 8 6 29.2792
    8 8 -6 28.3634
    -8 8 6 45.1582
    -8 8 6 38.3274
    -7 -8 6 26.7787
    -7 -8 6 33.2002
    -7 -8 6 26.5826
    7 -8 -6 28.8993
    -7 -8 6 19.5134
    -7 8 6 25.6645
    -7 8 6 21.5242
    7 8 -6 35.5039
    -7 8 6 19.5089
    -6 -8 6 9.73465
    -6 -8 6 12.0773
    -6 -8 6 7.46361
    -6 -8 6 8.14207
    6 8 -6 10.1568
    -6 8 6 13.9623
    -6 8 6 14.405
    -6 8 6 4.60248
    6 8 -6 11.2195
    -5 -8 6 0.95872
    -5 -8 6 7.05958
    -5 -8 6 3.8913
    -5 -8 6 9.6805
    -5 8 6 5.57305
    -5 8 6 9.99069
    5 8 -6 -3.0759
    -5 8 6 3.87556
    -4 -8 6 175.941
    -4 -8 6 119.752
    -4 -8 6 161.818
    -4 8 6 182.334
    -4 8 6 171.43
    4 8 -6 167.716
    -4 8 6 169.873
    -3 -8 6 82.2781
    -3 -8 6 123.779
    -3 8 6 113.51
    -3 8 6 98.2491
    3 8 -6 128.417
    -3 8 6 114.696
    -2 -8 6 118.495
    -2 -8 6 115.73
    -2 -8 6 114.14
    2 8 -6 121.122
    -2 8 6 129.197
    -2 8 6 125.148
    -2 8 6 116.189
    -1 -8 6 9.23353
    1 -8 -6 0.34254
    -1 -8 6 0.96752
    -1 -8 6 0.95333
    -1 8 6 -0.434
    -1 8 6 1.46917
    -1 8 6 0.74847
    1 8 -6 1.51683
    0 -8 6 32.7078
    0 -8 -6 34.914
    0 -8 6 30.5215
    0 -8 -6 38.22
    0 -8 -6 31.9255
    0 8 6 32.1151
    0 8 6 21.6874
    0 8 6 42.6413
    0 8 -6 22.4724
    1 -8 6 17.2585
    -1 -8 -6 28.9699
    1 -8 6 32.4179
    -1 -8 -6 31.6472
    -1 -8 -6 38.2073
    -1 8 -6 34.5065
    1 8 6 40.889
    1 8 6 31.9056
    -2 -8 -6 134.531
    2 -8 6 103.751
    -2 -8 -6 124.817
    -2 -8 -6 111.275
    2 -8 6 103.892
    -2 8 -6 90.4611
    2 8 6 105.711
    3 -8 6 7.39753
    -3 -8 -6 14.8331
    -3 -8 -6 7.5508
    -3 -8 -6 9.78829
    3 -8 6 13.9759
    3 8 6 12.6271
    -3 8 -6 5.21826
    9 -9 -6 11.1584
    -9 -9 6 0.57435
    -9 -9 6 0.88783
    -9 -9 6 1.28581
    -9 9 6 5.57542
    -9 9 6 16.5324
    -9 9 6 3.95922
    -8 -9 6 -3.3481
    -8 -9 6 5.81901
    -8 -9 6 2.92318
    -8 -9 6 -0.0211
    8 -9 -6 -1.4575
    -8 9 6 3.30676
    -8 9 6 -3.7452
    -8 9 6 -3.4245
    -7 -9 6 3.9183
    -7 -9 6 0.01163
    -7 -9 6 1.13554
    -7 -9 6 3.27658
    7 -9 -6 2.24958
    -7 9 6 16.3459
    -7 9 6 6.72384
    -7 9 6 1.86138
    7 9 -6 9.4385
    -6 -9 6 -2.7127
    -6 -9 6 -2.5295
    -6 -9 6 -1.5856
    -6 -9 6 -1.8878
    6 9 -6 -2.6361
    -6 9 6 -1.9912
    -6 9 6 -1.3171
    -6 9 6 2.32667
    -5 -9 6 6.91543
    -5 -9 6 1.25254
    -5 -9 6 3.77121
    -5 -9 6 -2.1192
    -5 9 6 1.55576
    5 9 -6 1.31833
    -5 9 6 3.13497
    -5 9 6 5.69285
    5 9 -6 -6.4114
    -4 -9 6 7.77409
    -4 -9 6 -3.7857
    -4 9 6 0.37441
    -4 9 6 0.54729
    -4 9 6 -0.3289
    4 9 -6 -0.8561
    -3 -9 6 -3.508
    -3 -9 6 -4.3141
    -3 9 6 -4.8018
    -3 9 6 6.56989
    3 9 -6 -3.1911
    -3 9 6 -3.8607
    3 9 -6 3.05662
    -2 -9 6 1.63461
    -2 -9 6 -2.1035
    -2 9 6 1.61008
    -2 9 6 0.63623
    -2 9 6 2.41132
    2 9 -6 4.62345
    -1 -9 6 14.3501
    -1 -9 6 7.66094
    -1 -9 6 13.5825
    -1 9 6 7.01918
    -1 9 6 10.0358
    1 9 -6 1.48581
    -1 9 6 5.16008
    -1 9 6 -5.0419
    0 -9 -6 5.72985
    0 -9 6 6.05197
    0 -9 -6 7.64186
    0 -9 -6 4.43753
    0 -9 6 10.5693
    0 9 6 10.1173
    0 9 6 2.98939
    0 9 6 2.81475
    0 9 -6 7.78633
    1 -9 6 -7.9204
    -1 -9 -6 -2.9082
    -1 -9 -6 0.12295
    -1 -9 -6 -0.43
    1 -9 6 -2.1494
    1 9 6 0.24734
    -1 9 -6 4.14793
    1 9 6 5.15552
    2 -9 6 6.34499
    -2 -9 -6 -2.8928
    -2 -9 -6 1.88548
    2 -9 6 2.51626
    -2 -9 -6 5.0754
    2 9 6 3.83363
    -2 9 -6 -1.6952
    3 -9 6 -2.6408
    -3 -9 -6 0.65066
    3 -9 6 2.59732
    -3 -9 -6 -2.0133
    -3 -9 -6 0.32565
    -3 9 -6 5.70822
    3 9 6 1.39931
    8 -10 -6 9.2447
    -8 -10 6 25.4185
    -8 -10 6 28.145
    -8 -10 6 11.8773
    -8 -10 6 13.375
    -8 10 6 26.0267
    -8 10 6 14.1979
    -8 10 6 16.6439
    -7 -10 6 26.5726
    -7 -10 6 12.6565
    7 -10 -6 15.7199
    -7 -10 6 43.1873
    -7 -10 6 18.31
    -7 10 6 26.8547
    -7 10 6 17.7635
    -7 10 6 34.621
    7 10 -6 46.4593
    -6 -10 6 -1.294
    -6 -10 6 3.53921
    -6 -10 6 5.58749
    -6 -10 6 4.22492
    -6 10 6 2.84642
    -6 10 6 11.0666
    6 10 -6 -0.1207
    -6 10 6 8.84037
    -5 -10 6 17.6079
    -5 -10 6 6.30014
    -5 -10 6 17.1287
    -5 10 6 23.4191
    -5 10 6 32.852
    5 10 -6 36.0607
    -5 10 6 36.4539
    -4 -10 6 80.8577
    -4 -10 6 103.175
    -4 10 6 95.0114
    -4 10 6 81.8537
    -4 10 6 111.547
    4 10 -6 88.6955
    -3 -10 6 98.8682
    -3 -10 6 102.538
    -3 10 6 137.904
    3 10 -6 125.65
    3 10 -6 152.557
    -3 10 6 128.652
    -3 10 6 117.073
    -2 -10 6 46.3102
    -2 -10 6 69.2079
    -2 10 6 53.4214
    -2 10 6 57.1818
    2 10 -6 92.566
    -2 10 6 72.4021
    -2 10 6 93.5134
    -1 -10 6 7.76204
    -1 -10 6 3.9681
    -1 -10 6 8.33103
    -1 10 6 7.50676
    -1 10 6 1.88993
    -1 10 6 6.98669
    -1 10 6 8.11777
    1 10 -6 8.20553
    0 -10 6 21.7072
    0 -10 -6 25.826
    0 -10 6 24.915
    0 -10 -6 16.393
    0 -10 -6 20.2624
    0 10 6 15.9631
    0 10 6 29.6788
    0 10 6 34.5409
    0 10 -6 19.9118
    -1 -10 -6 31.7155
    1 -10 6 38.2963
    -1 -10 -6 35.6511
    1 -10 6 41.0972
    -1 -10 -6 21.7411
    -1 10 -6 24.9925
    1 10 6 31.3694
    1 10 6 37.5836
    2 -10 6 61.15
    -2 -10 -6 37.1063
    -2 -10 -6 45.272
    2 -10 6 49.2212
    -2 -10 -6 43.6698
    -2 10 -6 29.838
    2 10 6 43.9908
    -8 -11 6 15.6717
    -8 -11 6 10.2753
    -8 -11 6 17.1865
    8 -11 -6 8.48454
    -8 -11 6 6.83599
    -8 11 6 7.1998
    -8 11 6 5.14251
    -8 11 6 2.3848
    -7 -11 6 20.6001
    -7 -11 6 22.6464
    -7 -11 6 21.2372
    -7 -11 6 44.4218
    7 -11 -6 37.1227
    -7 11 6 28.464
    -7 11 6 22.9128
    7 11 -6 36.3678
    -7 11 6 37.0301
    -6 -11 6 2.44469
    -6 -11 6 -0.3978
    -6 -11 6 -4.674
    -6 -11 6 -7.0582
    6 -11 -6 4.11143
    -6 11 6 -0.6901
    6 11 -6 -2.2103
    -6 11 6 2.52796
    -6 11 6 -0.335
    -5 -11 6 5.70969
    -5 -11 6 5.15083
    -5 -11 6 8.41394
    -5 11 6 6.11023
    5 11 -6 10.9421
    -5 11 6 10.6959
    -5 11 6 11.8604
    -4 -11 6 54.3706
    -4 -11 6 29.5119
    -4 11 6 55.2976
    -4 11 6 52.4029
    4 11 -6 48.6574
    -4 11 6 47.3111
    -3 -11 6 0.44779
    -3 -11 6 1.0801
    3 11 -6 -1.3369
    3 11 -6 6.90699
    -3 11 6 -1.0751
    -3 11 6 -5.2368
    -3 11 6 0.75376
    -2 -11 6 7.11063
    -2 -11 6 19.6597
    2 11 -6 16.4298
    -2 11 6 20.248
    -2 11 6 13.2004
    -2 11 6 14.6234
    -2 11 6 13.7316
    -1 -11 6 33.5706
    -1 -11 6 20.0374
    -1 11 6 10.6146
    -1 11 6 8.38459
    -1 11 6 18.4948
    -1 11 6 17.0628
    -1 11 6 21.8781
    1 11 -6 17.1278
    0 -11 6 -4.4295
    0 11 6 2.8963
    0 11 6 -4.168
    0 11 -6 7.11094
    -1 -11 -6 72.6825
    -1 -11 -6 56.226
    1 -11 6 60.9439
    -1 -11 -6 52.5204
    -1 11 -6 61.4188
    1 11 6 66.7041
    1 11 6 61.1905
    -2 -11 -6 5.13403
    2 -11 6 -2.1062
    -2 -11 -6 0.44151
    -2 -11 -6 13.2336
    -2 11 -6 6.35997
    2 11 6 5.89948
    -7 -12 6 20.3383
    -7 -12 6 1.50063
    -7 -12 6 4.50854
    7 -12 -6 5.36392
    -7 -12 6 11.8071
    -7 12 6 3.35736
    7 12 -6 7.22189
    -7 12 6 7.06314
    -7 12 6 15.3871
    -6 -12 6 64.5856
    -6 -12 6 65.4054
    -6 -12 6 44.8635
    -6 -12 6 34.4135
    6 -12 -6 36.7247
    6 12 -6 60.1217
    -6 12 6 87.1296
    -6 12 6 74.1406
    -6 12 6 55.0389
    -5 -12 6 46.0653
    -5 -12 6 31.6256
    -5 -12 6 69.0607
    -5 12 6 67.6525
    -5 12 6 36.7191
    5 12 -6 54.7143
    -5 12 6 44.7033
    -4 -12 6 8.30362
    -4 -12 6 11.0038
    -4 12 6 17.5393
    -4 12 6 17.6414
    -4 12 6 11.834
    4 12 -6 6.9039
    -3 -12 6 31.0145
    -3 -12 6 30.7312
    -3 12 6 32.2734
    -3 12 6 25.9151
    -3 12 6 36.0448
    3 12 -6 37.1938
    -2 -12 6 6.5677
    -2 -12 6 12.4665
    -2 12 6 9.97743
    -2 12 6 6.57919
    2 12 -6 5.3497
    -2 12 6 3.75249
    -2 12 6 -1.4743
    -1 -12 6 83.2348
    -1 -12 6 128.521
    -1 12 6 123.448
    1 12 -6 99.9882
    -1 12 6 109.373
    -1 12 6 93.9334
    -1 12 6 94.0829
    0 -12 6 12.2223
    0 12 6 20.0141
    0 12 -6 6.38259
    0 12 6 23.5826
    -1 -12 -6 25.5621
    -1 -12 -6 21.9201
    1 -12 6 29.9061
    -1 -12 -6 27.0323
    1 12 6 0.91383
    -1 12 -6 30.2511
    -7 -13 6 2.66236
    7 -13 -6 4.59935
    -7 -13 6 3.97794
    -7 -13 6 2.38788
    7 -13 -6 -0.2353
    -7 -13 6 3.02985
    7 13 -6 7.70236
    -7 13 6 5.87195
    -7 13 6 -8.4014
    -6 -13 6 15.429
    -6 -13 6 2.8854
    6 -13 -6 11.9986
    -6 -13 6 7.53288
    -6 -13 6 15.641
    -6 13 6 19.7587
    -6 13 6 11.6082
    6 13 -6 18.095
    -6 13 6 4.28916
    -5 -13 6 5.77064
    -5 -13 6 15.9785
    -5 -13 6 9.93897
    -5 13 6 23.0467
    -5 13 6 14.0082
    -5 13 6 13.0608
    5 13 -6 6.79396
    -4 -13 6 17.3916
    -4 -13 6 12.8259
    -4 13 6 0.23513
    4 13 -6 11.4671
    -4 13 6 9.37622
    4 13 -6 10.4804
    -4 13 6 5.10287
    -3 -13 6 -5.0812
    -3 -13 6 6.4665
    -3 13 6 3.37678
    3 13 -6 1.26539
    -3 13 6 8.47359
    -3 13 6 5.86705
    -2 -13 6 41.9644
    -2 -13 6 34.0732
    -2 13 6 48.9414
    -2 13 6 33.4575
    -2 13 6 39.2135
    -2 13 6 18.8085
    2 13 -6 42.8552
    -1 -13 6 4.85994
    -1 -13 6 2.63018
    -1 13 6 1.88079
    1 13 -6 -1.3135
    -1 13 6 5.91558
    -1 13 6 -3.4827
    -1 13 6 -3.1903
    0 -13 6 6.89262
    0 13 -6 8.0531
    0 13 6 5.81285
    1 -13 6 5.08138
    -1 -13 -6 3.55754
    -1 -13 -6 8.36288
    1 13 6 3.33771
    -1 13 -6 2.46477
    -6 -14 6 37.6847
    -6 -14 6 38.8763
    -6 -14 6 22.0858
    6 -14 -6 38.7058
    6 14 -6 34.438
    -6 14 6 31.8525
    -6 14 6 30.0944
    -5 -14 6 13.1465
    5 -14 -6 15.924
    -5 -14 6 16.5564
    -5 14 6 18.9721
    5 14 -6 14.5597
    -5 14 6 18.8289
    -4 -14 6 11.5309
    -4 -14 6 21.0966
    -4 14 6 9.36118
    -4 14 6 14.5196
    4 14 -6 7.31708
    -4 14 6 14.4325
    -3 -14 6 7.95841
    -3 -14 6 5.20209
    -3 14 6 -0.1832
    -3 14 6 -0.9352
    -3 14 6 13.4031
    3 14 -6 2.16338
    -2 -14 6 61.5335
    2 -14 -6 65.269
    -2 -14 6 33.2734
    -2 14 6 47.1529
    -2 14 6 23.3264
    2 14 -6 50.614
    -2 14 6 57.29
    1 -14 -6 12.0968
    -1 -14 6 7.81043
    -1 -14 6 9.88106
    -1 14 6 12.2785
    -1 14 6 4.70254
    1 14 -6 10.0313
    -1 14 6 10.5174
    0 -14 6 87.3625
    0 -14 -6 107.252
    0 14 6 123.811
    0 14 -6 118.751
    -4 -15 6 -0.3183
    -4 -15 6 1.01752
    4 -15 -6 6.56179
    4 15 -6 -0.9745
    -4 15 6 2.54148
    -4 15 6 -2.8402
    -3 -15 6 12.2169
    -3 -15 6 6.72097
    3 -15 -6 15.8795
    -3 15 6 11.6854
    -3 15 6 -0.7317
    3 15 -6 10.4576
    -2 -15 6 -0.3023
    2 -15 -6 24.8038
    -2 -15 6 17.4296
    -2 15 6 26.2286
    -2 15 6 5.53961
    2 15 -6 16.6701
    -2 15 6 20.5916
    -10 0 7 -3.7211
    10 0 -7 11.2907
    -10 0 7 -3.3946
    9 0 -7 5.30007
    -9 0 7 -6.273
    -9 0 7 -3.5849
    -8 0 7 3.38739
    -8 0 7 4.87409
    8 0 -7 1.40055
    -7 0 7 1.82851
    -7 0 7 -0.1987
    -6 0 7 -5.6063
    -6 0 7 3.88273
    -5 0 7 -5.2874
    -5 0 7 -5.1516
    -4 0 7 -3.147
    -4 0 7 0.89227
    -3 0 7 2.05318
    -3 0 7 3.07475
    -3 0 7 3.49757
    -2 0 7 -1.4027
    -2 0 7 -3.6849
    -2 0 7 -2.4593
    2 0 -7 -1.9837
    1 0 -7 -0.836
    -1 0 7 -3.6614
    -1 0 7 -0.44
    0 0 -7 2.44478
    0 0 7 0.60021
    0 0 7 0.38379
    1 0 7 0.54664
    1 0 7 2.61732
    -1 0 -7 5.22447
    2 0 7 -1.7473
    -2 0 -7 -4.821
    2 0 7 -0.878
    -3 0 -7 -3.5282
    3 0 7 -0.0172
    -10 -1 7 2.98341
    10 -1 -7 18.9717
    -10 -1 7 9.49173
    10 1 -7 14.8539
    -10 1 7 8.05168
    -10 1 7 14.2655
    -9 -1 7 -3.6366
    -9 -1 7 6.3102
    9 -1 -7 0.17064
    9 1 -7 4.3
    -9 1 7 -0.7101
    -9 1 7 -3.371
    -8 -1 7 -3.1406
    8 -1 -7 -0.9656
    -8 -1 7 9.53981
    8 1 -7 14.9656
    -8 1 7 5.2063
    -8 1 7 8.60727
    -7 -1 7 33.7505
    -7 -1 7 37.9635
    -7 1 7 30.1184
    -6 -1 7 111.357
    -6 -1 7 110.396
    -6 1 7 105.268
    -6 1 7 119.855
    -5 -1 7 101.992
    -5 -1 7 101.967
    -5 1 7 107.909
    -5 1 7 111.566
    -4 -1 7 37.1308
    -4 -1 7 28.6842
    -4 1 7 38.161
    -4 1 7 51.5724
    -3 -1 7 23.3437
    -3 -1 7 13.4545
    -3 -1 7 -2.0691
    -3 1 7 8.5895
    -3 1 7 6.55591
    -3 1 7 7.18211
    2 -1 -7 42.6673
    -2 -1 7 34.587
    -2 -1 7 29.859
    -2 -1 7 25.1521
    2 1 -7 42.1287
    -2 1 7 55.859
    -2 1 7 29.2172
    -2 1 7 24.8281
    1 -1 -7 133.613
    -1 -1 7 130.006
    -1 -1 7 121.922
    -1 1 7 142.737
    -1 1 7 122.21
    1 1 -7 126.716
    0 -1 7 119.531
    0 -1 -7 148.911
    0 -1 7 119.899
    0 1 -7 151.997
    0 1 7 143.832
    0 1 7 127.421
    1 -1 7 46.7506
    -1 -1 -7 71.8786
    1 -1 7 54.6768
    1 1 7 60.1434
    -1 1 -7 57.4
    1 1 7 49.6516
    2 -1 7 19.8584
    2 -1 7 17.4147
    -2 -1 -7 9.53991
    2 1 7 4.40627
    -2 1 -7 20.5091
    2 1 7 11.2299
    3 -1 7 25.6728
    -3 -1 -7 15.6867
    -3 1 -7 18.0104
    3 1 7 15.3441
    -10 -2 7 11.4641
    10 -2 -7 5.13072
    -10 -2 7 -2.2461
    -10 2 7 1.06685
    10 2 -7 10.8304
    -10 2 7 -1.0079
    -9 -2 7 12.3984
    -9 -2 7 28.1994
    9 -2 -7 18.7786
    -9 2 7 35.4224
    -9 2 7 36.5512
    9 2 -7 15.9372
    -8 -2 7 30.3081
    8 -2 -7 21.3848
    -8 -2 7 14.6865
    -8 2 7 9.60242
    -8 2 7 12.1291
    8 2 -7 22.3806
    -7 -2 7 9.27348
    -7 -2 7 11.8435
    -7 2 7 8.1815
    -7 2 7 11.0991
    -6 -2 7 30.8221
    -6 -2 7 34.7698
    -6 2 7 39.43
    -6 2 7 44.5342
    -5 -2 7 -6.4989
    -5 -2 7 11.6339
    -5 2 7 7.13226
    -5 2 7 3.44646
    -4 -2 7 29.1714
    -4 -2 7 22.5237
    -4 2 7 16.4646
    -4 2 7 20.4948
    -3 -2 7 2.13136
    -3 -2 7 1.01381
    -3 -2 7 1.53459
    -3 2 7 -3.1236
    -3 2 7 -6.0244
    -3 2 7 -0.0077
    2 -2 -7 56.6691
    -2 -2 7 35.8702
    -2 -2 7 48.5957
    -2 -2 7 42.3036
    2 2 -7 54.5118
    -2 2 7 64.3857
    -2 2 7 51.0583
    -2 2 7 60.991
    -1 -2 7 101.467
    -1 -2 7 52.2304
    1 -2 -7 77.0728
    -1 2 7 69.5089
    -1 2 7 80.7631
    1 2 -7 67.7553
    0 -2 7 4.74293
    0 -2 -7 -6.0583
    0 -2 7 6.47596
    0 2 7 -1.4097
    0 2 7 -5.6974
    0 2 -7 5.84631
    1 -2 7 0.16824
    -1 -2 -7 8.67291
    1 -2 7 3.73987
    1 2 7 5.10681
    1 2 7 -1.0066
    -1 2 -7 -3.2765
    -2 -2 -7 21.0515
    2 -2 7 12.435
    2 -2 7 21.9016
    -2 2 -7 33.3399
    2 2 7 25.5836
    2 2 7 21.3937
    -3 -2 -7 7.55212
    3 -2 7 12.1063
    -3 2 -7 -0.0511
    3 2 7 -4.4871
    -10 -3 7 12.7095
    10 -3 -7 7.1431
    -10 -3 7 9.69011
    -10 3 7 12.0028
    10 3 -7 6.01602
    -10 3 7 23.3641
    9 -3 -7 9.78942
    -9 -3 7 27.4113
    -9 -3 7 26.5065
    -9 3 7 22.1879
    -9 3 7 28.3488
    9 3 -7 26.7675
    8 -3 -7 42.0485
    -8 -3 7 36.2345
    -8 -3 7 24.8465
    -8 3 7 23.2556
    8 3 -7 34.8772
    -8 3 7 24.4762
    -7 -3 7 41.5255
    -7 -3 7 45.4173
    -7 3 7 55.4123
    7 3 -7 25.9496
    -7 3 7 36.1798
    -6 -3 7 3.39697
    -6 -3 7 8.28673
    -6 3 7 10.9459
    -6 3 7 0.95625
    -5 -3 7 50.2094
    -5 -3 7 57.9781
    -5 3 7 59.0153
    -5 3 7 70.5928
    -4 -3 7 51.5775
    -4 3 7 44.09
    -4 3 7 31.4726
    -3 -3 7 231.824
    -3 -3 7 185.226
    -3 -3 7 182.726
    -3 3 7 222.547
    -3 3 7 202.76
    3 3 -7 200.925
    -2 -3 7 14.5855
    -2 -3 7 10.6965
    -2 -3 7 9.03746
    -2 3 7 6.76816
    2 3 -7 8.11337
    -2 3 7 12.9344
    -2 3 7 9.30975
    -1 -3 7 58.74
    1 -3 -7 70.8125
    -1 -3 7 42.1704
    1 3 -7 52.925
    -1 3 7 49.0727
    -1 3 7 65.6463
    0 -3 7 10.6245
    0 -3 -7 1.83053
    0 -3 7 4.26201
    0 3 -7 4.20003
    0 3 7 8.23362
    0 3 7 0.17903
    1 -3 7 7.78363
    -1 -3 -7 9.68835
    1 -3 7 2.59516
    -1 3 -7 -0.1109
    1 3 7 -0.644
    1 3 7 1.20902
    2 -3 7 30.9143
    -2 -3 -7 20.4925
    2 -3 7 26.9233
    -2 3 -7 21.6905
    2 3 7 30.7963
    3 -3 7 40.3574
    3 -3 7 32.8721
    -3 -3 -7 43.3329
    -3 3 -7 36.4692
    3 3 7 48.4339
    10 -4 -7 0.80517
    -10 -4 7 -1.3551
    -10 -4 7 -2.7816
    10 4 -7 1.09222
    -10 4 7 -1.9028
    -10 4 7 11.445
    9 -4 -7 12.6999
    -9 -4 7 12.3783
    -9 -4 7 -9.2989
    9 4 -7 15.6383
    -9 4 7 13.261
    -9 4 7 5.50446
    -8 -4 7 5.97992
    8 -4 -7 -2.4353
    -8 -4 7 4.40894
    8 4 -7 6.06727
    -8 4 7 -4.4424
    -8 4 7 2.90316
    -7 -4 7 55.0519
    -7 -4 7 66.465
    7 4 -7 69.645
    -7 4 7 55.9981
    -7 4 7 59.585
    -6 -4 7 -0.1728
    -6 -4 7 0.25987
    -6 4 7 -4.3852
    -6 4 7 -0.2328
    -5 -4 7 3.72855
    -5 -4 7 22.5634
    -5 4 7 11.7855
    -5 4 7 16.3585
    -4 -4 7 0.18016
    -4 -4 7 11.2095
    -4 4 7 12.6613
    -4 4 7 9.67556
    -3 -4 7 2.41305
    -3 -4 7 4.26704
    3 4 -7 2.56539
    -3 4 7 0.32529
    -3 4 7 -2.0417
    -2 -4 7 20.1238
    -2 -4 7 31.8617
    -2 -4 7 39.8804
    2 4 -7 54.067
    -2 4 7 21.9936
    -2 4 7 37.332
    -2 4 7 30.8364
    -1 -4 7 2.29858
    1 -4 -7 5.24371
    -1 -4 7 0.94371
    -1 4 7 3.93398
    -1 4 7 3.73244
    1 4 -7 -2.6509
    0 -4 7 25.7947
    0 -4 -7 26.9056
    0 -4 7 24.0716
    0 4 7 16.9728
    0 4 7 14.0709
    0 4 -7 8.00207
    1 -4 7 24.08
    1 -4 7 15.5465
    -1 -4 -7 17.5323
    1 4 7 16.0329
    -1 4 -7 25.6973
    1 4 7 14.3499
    2 -4 7 20.5939
    2 -4 7 12.8627
    -2 -4 -7 24.1669
    -2 4 -7 15.1903
    2 4 7 20.7148
    3 -4 7 2.06739
    3 -4 7 1.65305
    -3 -4 -7 7.45593
    3 4 7 4.26837
    -3 4 -7 15.4567
    -10 -5 7 11.3462
    -10 5 7 13.6597
    -9 -5 7 28.0037
    -9 -5 7 47.4301
    9 -5 -7 28.5
    -9 5 7 37.0957
    9 5 -7 40.058
    -9 5 7 64.3591
    -8 -5 7 67.4709
    -8 -5 7 82.9778
    8 -5 -7 80.598
    -8 5 7 49.7242
    -8 5 7 70.7987
    8 5 -7 79.9148
    -7 -5 7 3.78796
    -7 -5 7 -2.9915
    -7 5 7 0.94302
    -7 5 7 -6.1254
    7 5 -7 -4.2047
    -6 -5 7 0.62005
    -6 -5 7 -2.7819
    -6 5 7 2.70763
    -6 5 7 0.10699
    -5 -5 7 51.0295
    -5 -5 7 54.6874
    -5 5 7 75.5975
    -5 5 7 49.6134
    -4 -5 7 130.744
    -4 -5 7 171.476
    -4 5 7 134.051
    -4 5 7 203.398
    -3 -5 7 65.0245
    -3 -5 7 70.023
    -3 5 7 86.3942
    -3 5 7 69.0763
    3 5 -7 71.286
    -2 -5 7 171.418
    -2 -5 7 187.165
    -2 -5 7 197.37
    -2 5 7 192.454
    -2 5 7 238.766
    -2 5 7 209.339
    2 5 -7 194.069
    -1 -5 7 3.2348
    -1 -5 7 8.86991
    1 -5 -7 10.5702
    -1 5 7 1.43901
    -1 5 7 8.93845
    1 5 -7 7.99153
    0 -5 7 -2.0184
    0 -5 7 9.76637
    0 -5 -7 13.9257
    0 5 7 2.09317
    0 5 -7 4.16315
    0 5 7 6.22155
    1 -5 7 13.2538
    1 -5 7 14.9124
    -1 -5 -7 6.44524
    1 5 7 9.89665
    -1 5 -7 11.3151
    1 5 7 2.65076
    2 -5 7 46.7849
    -2 -5 -7 34.8263
    2 -5 7 60.316
    -2 5 -7 60.5629
    2 5 7 36.1401
    3 -5 7 74.199
    3 -5 7 64.0925
    -3 -5 -7 59.4277
    3 5 7 87.4367
    -3 5 -7 54.6625
    -9 -6 7 0.59303
    9 -6 -7 -1.8122
    -9 -6 7 -1.6743
    9 6 -7 -0.0252
    -9 6 7 3.72389
    -9 6 7 6.45055
    -9 6 7 -3.6139
    -8 -6 7 19.9649
    -8 -6 7 13.3947
    8 -6 -7 8.89078
    -8 6 7 18.3184
    -8 6 7 9.73905
    8 6 -7 15.9909
    -7 -6 7 47.7365
    -7 -6 7 62.3066
    -7 6 7 30.6044
    7 6 -7 49.8638
    -7 6 7 58.1112
    -6 -6 7 2.26646
    -6 -6 7 13.2609
    -6 6 7 8.12559
    -6 6 7 18.2694
    -5 -6 7 -1.051
    -5 -6 7 2.85251
    -5 6 7 -5.7393
    -5 6 7 -2.163
    -4 -6 7 55.6897
    -4 -6 7 30.9362
    4 6 -7 62.7555
    -4 6 7 58.3315
    -4 6 7 61.5875
    -3 -6 7 4.25492
    -3 -6 7 23.6832
    -3 6 7 13.8276
    -3 6 7 19.2068
    3 6 -7 4.69256
    -2 -6 7 14.1113
    -2 -6 7 1.92483
    -2 -6 7 18.2374
    -2 6 7 3.76352
    2 6 -7 6.49715
    -2 6 7 19.9027
    -2 6 7 32.2373
    -1 -6 7 14.1502
    -1 -6 7 5.47479
    1 -6 -7 9.71111
    -1 6 7 12.2308
    1 6 -7 -0.2319
    -1 6 7 0.04327
    -1 6 7 4.71958
    0 -6 7 52.3218
    0 -6 7 37.1202
    0 -6 -7 52.1926
    0 6 7 65.3225
    0 6 7 54.8193
    0 6 -7 38.9318
    1 -6 7 54.4297
    -1 -6 -7 63.8514
    1 -6 7 63.2054
    1 6 7 41.9412
    1 6 7 57.9192
    -1 6 -7 66.0081
    2 -6 7 -1.9067
    -2 -6 -7 2.12665
    2 -6 7 5.04422
    2 6 7 -0.0109
    -2 6 -7 -5.9773
    -9 -7 7 15.2327
    9 -7 -7 0.71056
    -9 -7 7 2.6956
    -9 7 7 0.9035
    -9 7 7 -4.3597
    -9 7 7 5.16261
    9 7 -7 1.7447
    -8 -7 7 12.0458
    8 -7 -7 20.1393
    -8 -7 7 19.8621
    -8 7 7 8.71627
    -8 7 7 16.0335
    8 7 -7 13.2654
    -7 -7 7 96.4132
    -7 -7 7 39.4482
    7 7 -7 73.7413
    -7 7 7 52.271
    -7 7 7 85.1875
    -6 -7 7 10.9849
    -6 -7 7 12.0853
    -6 7 7 7.80497
    -6 7 7 16.4929
    -5 -7 7 43.007
    -5 -7 7 83.522
    -5 7 7 96.1555
    -5 7 7 74.995
    -4 -7 7 14.9975
    -4 -7 7 6.54161
    -4 7 7 10.2624
    4 7 -7 8.22017
    -3 -7 7 92.0087
    -3 -7 7 114.272
    3 7 -7 124.027
    -3 7 7 82.5598
    -3 7 7 139.606
    -2 -7 7 10.067
    -2 -7 7 22.3365
    -2 -7 7 5.2907
    -2 7 7 2.86346
    -2 7 7 8.35638
    2 7 -7 8.52737
    -2 7 7 8.92369
    1 -7 -7 65.7316
    -1 -7 7 70.5029
    -1 -7 7 70.6283
    1 7 -7 83.8807
    -1 7 7 75.7736
    -1 7 7 63.3724
    -1 7 7 85.4454
    0 -7 7 6.02435
    0 -7 7 14.3844
    0 -7 -7 10.2349
    0 7 7 10.2089
    0 7 7 9.45101
    0 7 -7 9.13738
    1 -7 7 29.7382
    1 -7 7 37.0571
    -1 -7 -7 76.642
    1 7 7 46.9459
    -1 7 -7 44.839
    1 7 7 55.0898
    -2 -7 -7 10.0989
    2 -7 7 22.6067
    2 -7 7 19.4094
    2 7 7 33.6192
    -2 7 -7 5.46458
    -9 -8 7 21.1686
    -9 -8 7 36.8229
    9 -8 -7 49.8888
    -9 8 7 34.6845
    -9 8 7 36.3144
    -9 8 7 39.9693
    -8 -8 7 23.4395
    8 -8 -7 8.49826
    -8 -8 7 13.9576
    -8 8 7 14.6991
    -8 8 7 10.7927
    8 8 -7 2.59645
    -8 8 7 16.4072
    -7 -8 7 6.10011
    -7 -8 7 4.18159
    -7 8 7 -3.5177
    7 8 -7 4.60702
    -7 8 7 6.30083
    -6 -8 7 33.0813
    -6 -8 7 44.8597
    -6 8 7 45.0856
    -6 8 7 60.0615
    6 8 -7 34.1269
    -5 -8 7 51.3085
    -5 -8 7 30.296
    -5 8 7 43.563
    -5 8 7 45.7853
    -4 -8 7 26.2751
    -4 -8 7 26.2332
    4 8 -7 22.4581
    -4 8 7 7.6138
    -4 8 7 23.0585
    -3 -8 7 -2.3776
    -3 -8 7 -7.4505
    3 8 -7 5.37976
    -3 8 7 0.55025
    -3 8 7 -2.6754
    -2 -8 7 8.37556
    -2 -8 7 -1.588
    -2 -8 7 10.744
    2 8 -7 10.8932
    -2 8 7 -1.5089
    -2 8 7 15.71
    -2 8 7 6.56961
    1 -8 -7 30.0921
    -1 -8 7 39.5241
    -1 -8 7 34.2959
    -1 8 7 29.4286
    1 8 -7 38.5353
    -1 8 7 28.8704
    -1 8 7 29.3956
    0 -8 -7 20.3598
    0 -8 7 23.8408
    0 -8 7 27.9677
    0 8 -7 22.8051
    0 8 7 19.823
    0 8 7 25.0177
    1 -8 7 12.6968
    -1 -8 -7 14.3649
    1 -8 7 7.49593
    1 8 7 7.95818
    1 8 7 4.9333
    -1 8 -7 11.2502
    2 -8 7 41.2061
    -2 -8 -7 32.392
    2 -8 7 56.1387
    -2 8 -7 58.2328
    2 8 7 28.3958
    -8 -9 7 3.99947
    -8 -9 7 7.32594
    8 -9 -7 5.59004
    -8 9 7 6.56574
    -8 9 7 8.75683
    -8 9 7 2.98088
    7 -9 -7 2.62345
    -7 -9 7 11.6554
    -7 -9 7 31.1819
    -7 9 7 17.914
    -7 9 7 19.6475
    -6 -9 7 141.921
    -6 -9 7 147.022
    -6 9 7 131.814
    -6 9 7 187.246
    -5 -9 7 14.5079
    -5 -9 7 2.41569
    -5 9 7 5.69557
    5 9 -7 12.479
    -5 9 7 11.808
    -4 -9 7 112.152
    -4 -9 7 89.9418
    -4 9 7 141.012
    -4 9 7 98.3126
    4 9 -7 114.614
    -3 -9 7 88.1473
    -3 -9 7 92.0148
    -3 9 7 85.5322
    -3 9 7 82.6165
    3 9 -7 80.0836
    -2 -9 7 30.4429
    -2 -9 7 19.5845
    -2 -9 7 37.9416
    -2 9 7 36.4286
    2 9 -7 40.7863
    -2 9 7 23.1248
    -1 -9 7 1.44286
    -1 9 7 7.90982
    -1 9 7 9.41312
    1 9 -7 3.50671
    0 -9 7 92.5625
    0 -9 -7 95.5968
    0 -9 7 101.07
    0 9 -7 107.539
    0 9 7 78.0426
    0 9 7 120.583
    1 -9 7 -1.5831
    -1 -9 -7 10.3188
    1 -9 7 4.68269
    1 9 7 18.0845
    -1 9 -7 15.0904
    -8 -10 7 41.5045
    8 -10 -7 60.4109
    -8 -10 7 45.1614
    -8 10 7 22.3482
    -8 10 7 32.0153
    -8 10 7 32.0124
    -7 -10 7 24.2987
    7 -10 -7 14.1361
    -7 -10 7 12.3266
    -7 10 7 5.22703
    -7 10 7 5.31318
    -7 10 7 -1.0644
    -6 -10 7 10.0261
    -6 -10 7 13.2362
    -6 10 7 16.0815
    -6 10 7 16.6173
    -5 -10 7 1.77968
    -5 -10 7 -0.5562
    -5 10 7 3.8554
    5 10 -7 2.90694
    -5 10 7 -1.5829
    -4 -10 7 1.36737
    -4 -10 7 13.1288
    -4 10 7 4.16039
    -4 10 7 7.06155
    4 10 -7 -1.4405
    -3 -10 7 1.42951
    -3 -10 7 -2.5613
    3 10 -7 2.95919
    -3 10 7 4.26696
    -3 10 7 -0.5274
    -2 -10 7 7.53363
    -2 -10 7 2.52261
    -2 10 7 12.2363
    -2 10 7 21.3224
    2 10 -7 5.88494
    -1 -10 7 0.40043
    1 -10 -7 8.78637
    -1 10 7 23.2683
    1 10 -7 10.0016
    -1 10 7 2.7171
    -1 10 7 14.3756
    0 -10 -7 9.67664
    0 -10 7 11.461
    0 10 7 12.5217
    0 10 -7 15.6588
    0 10 7 5.04525
    -1 -10 -7 33.8309
    1 -10 7 22.0518
    1 10 7 26.5451
    -1 10 -7 23.3245
    7 -11 -7 20.7422
    -7 -11 7 18.8554
    -7 -11 7 11.2332
    -7 11 7 8.65076
    -7 11 7 20.5516
    -7 11 7 8.76522
    -6 -11 7 7.26054
    -6 -11 7 4.62606
    -6 11 7 2.21948
    -6 11 7 6.87437
    -5 -11 7 67.8677
    -5 -11 7 93.5691
    -5 11 7 65.2155
    -5 11 7 74.9409
    5 11 -7 84.2869
    -4 -11 7 28.0238
    -4 -11 7 19.7783
    -4 11 7 16.4686
    4 11 -7 21.631
    -4 11 7 24.7462
    -3 -11 7 40.9421
    -3 -11 7 53.3308
    -3 11 7 35.7185
    -3 11 7 70.7738
    3 11 -7 46.3793
    -2 -11 7 6.23213
    -2 -11 7 4.258
    -2 11 7 6.77111
    2 11 -7 3.5094
    -2 11 7 4.29455
    -1 -11 7 57.5447
    -1 11 7 52.2859
    -1 11 7 30.6211
    1 11 -7 51.7864
    -1 11 7 68.8129
    0 -11 -7 4.68235
    0 -11 7 -4.3531
    0 11 -7 1.28503
    0 11 7 3.18597
    0 11 7 8.84694
    -6 -12 7 0.66894
    -6 -12 7 2.57572
    -6 12 7 2.32541
    -6 12 7 1.94497
    -5 -12 7 2.53194
    -5 -12 7 -1.9361
    5 12 -7 0.87372
    -5 12 7 5.60517
    -5 12 7 -1.3661
    -4 -12 7 11.5895
    -4 -12 7 11.5539
    4 12 -7 35.7494
    -4 12 7 12.6939
    -4 12 7 4.27427
    -3 -12 7 10.2694
    -3 -12 7 7.8965
    -3 12 7 12.0296
    -3 12 7 7.3023
    3 12 -7 21.4597
    -2 -12 7 7.71862
    -2 -12 7 1.75575
    2 12 -7 -1.3567
    -2 12 7 4.92232
    -2 12 7 3.98392
    -1 -12 7 -7.1119
    -1 12 7 -6.8367
    -1 12 7 -4.419
    1 12 -7 -0.6951
    -5 -13 7 5.98838
    -5 -13 7 15.7798
    -5 13 7 13.1121
    -5 13 7 16.7826
    5 13 -7 5.79443
    -4 -13 7 32.5714
    -4 -13 7 50.7298
    4 13 -7 25.9712
    -4 13 7 35.0156
    -4 13 7 41.4794
    -3 -13 7 8.00756
    -3 -13 7 13.874
    -3 13 7 2.50389
    -3 13 7 12.9535
    3 13 -7 7.4671
    -2 -13 7 66.3304
    -2 -13 7 70.482
    2 13 -7 63.1142
    -2 13 7 81.8922
    -2 13 7 87.0766
    9 0 -8 3.23985
    -9 0 8 7.55646
    -9 0 8 6.9596
    -8 0 8 107.126
    -8 0 8 163.375
    8 0 -8 138.431
    -7 0 8 20.0805
    -7 0 8 23.4913
    -6 0 8 75.4596
    -6 0 8 69.3209
    -5 0 8 8.26627
    -5 0 8 13.1079
    -4 0 8 24.5346
    -4 0 8 38.7783
    -3 0 8 36.9158
    -3 0 8 34.1715
    -3 0 8 42.8091
    -2 0 8 130.726
    -2 0 8 135.725
    1 0 -8 32.3965
    -1 0 8 23.093
    -1 0 8 38.7484
    0 0 8 27.7995
    0 0 8 6.11175
    0 0 -8 3.8448
    -1 0 -8 3.90989
    1 0 8 0.96732
    1 0 8 1.19064
    9 -1 -8 -1.6917
    -9 -1 8 0.43136
    -9 -1 8 -3.0194
    -9 1 8 -3.4737
    9 1 -8 -4.1068
    -9 1 8 -4.8044
    -8 -1 8 1.14566
    -8 -1 8 7.7948
    8 -1 -8 6.19031
    -8 1 8 4.06519
    -8 1 8 1.76909
    8 1 -8 9.14972
    -7 -1 8 5.65598
    -7 -1 8 0.42085
    -7 1 8 8.63048
    -7 1 8 3.39807
    -6 -1 8 12.1582
    -6 -1 8 11.3505
    -6 1 8 3.49114
    -6 1 8 0.80716
    -5 -1 8 14.3333
    -5 -1 8 5.4666
    -5 1 8 5.54292
    -5 1 8 10.028
    -4 -1 8 9.58737
    -4 -1 8 15.547
    -4 1 8 10.243
    -4 1 8 3.9499
    -3 -1 8 22.857
    -3 -1 8 24.6008
    -3 -1 8 18.056
    -3 1 8 46.6189
    -3 1 8 40.9623
    -3 1 8 21.5063
    -2 -1 8 28.2779
    -2 -1 8 35.2199
    -2 1 8 23.0501
    -2 1 8 46.8185
    -1 -1 8 -3.3675
    -1 -1 8 -3.9717
    -1 1 8 -4.2925
    -1 1 8 -1.1912
    1 1 -8 1.17683
    0 -1 8 21.2099
    0 -1 -8 28.6264
    0 -1 8 7.50774
    0 1 -8 51.3006
    0 1 8 23.1306
    0 1 8 47.2834
    -1 -1 -8 32.1995
    1 -1 8 10.9438
    1 -1 8 22.3255
    1 1 8 16.6548
    -1 1 -8 13.9067
    1 1 8 1.36357
    9 -2 -8 47.8218
    -9 -2 8 73.155
    -9 -2 8 76.8006
    -9 2 8 43.8585
    -9 2 8 42.0486
    9 2 -8 55.7972
    -8 -2 8 -0.5147
    -8 -2 8 4.87406
    -8 2 8 4.70034
    -8 2 8 10.5328
    8 2 -8 2.13232
    -7 -2 8 94.3027
    -7 -2 8 44.268
    -7 2 8 37.3472
    -7 2 8 70.1497
    -6 -2 8 11.1435
    -6 -2 8 4.30366
    -6 2 8 7.13763
    -6 2 8 -1.4972
    -5 -2 8 54.276
    -5 -2 8 78.4732
    -5 2 8 52.055
    -5 2 8 68.2659
    -4 -2 8 7.59174
    -4 -2 8 -0.106
    -4 2 8 0.89424
    -4 2 8 0.91219
    -3 -2 8 62.7345
    -3 -2 8 82.6754
    -3 -2 8 47.297
    -3 2 8 65.228
    -3 2 8 74.0553
    -3 2 8 47.8964
    -2 -2 8 27.5917
    -2 -2 8 28.4079
    -2 2 8 44.7348
    -2 2 8 38.4397
    -1 -2 8 23.7531
    -1 -2 8 20.3131
    1 2 -8 28.1962
    -1 2 8 17.4178
    -1 2 8 36.1019
    0 -2 -8 50.5631
    0 -2 8 29.1538
    0 -2 8 18.9481
    0 2 -8 42.669
    0 2 8 21.6703
    0 2 8 32.0851
    1 -2 8 6.8538
    -1 -2 -8 8.26777
    1 -2 8 9.92642
    -1 2 -8 6.5132
    1 2 8 4.18866
    1 2 8 11.3093
    -9 -3 8 7.58579
    9 -3 -8 14.1485
    -9 -3 8 4.46092
    -9 3 8 5.83286
    9 3 -8 3.47707
    -9 3 8 5.71765
    -8 -3 8 -0.0607
    -8 -3 8 5.07839
    -8 3 8 -2.3376
    -8 3 8 6.15091
    8 3 -8 -2.6078
    -7 -3 8 15.517
    -7 -3 8 20.368
    -7 3 8 13.3498
    -7 3 8 7.73279
    -6 -3 8 2.80448
    -6 -3 8 -5.6928
    -6 3 8 -2.3333
    -6 3 8 5.98036
    -5 -3 8 -0.544
    -5 -3 8 5.21231
    -5 3 8 -4.2566
    -5 3 8 -0.98
    -4 -3 8 38.0078
    -4 -3 8 42.6839
    -4 3 8 25.7693
    -4 3 8 25.4665
    -3 -3 8 13.6075
    -3 -3 8 0.84855
    -3 -3 8 -7.5055
    -3 3 8 1.37736
    -3 3 8 -2.0237
    -2 -3 8 10.7595
    -2 -3 8 2.52287
    -2 3 8 2.09802
    -2 3 8 -0.2477
    -1 -3 8 96.2094
    -1 -3 8 80.3776
    -1 3 8 64.7465
    -1 3 8 78.9279
    1 3 -8 109.374
    0 -3 8 0.6125
    0 -3 8 1.96107
    0 -3 -8 2.25789
    0 3 -8 0.64291
    0 3 8 6.92176
    0 3 8 7.12874
    1 -3 8 10.6406
    -1 -3 -8 10.1084
    1 -3 8 -5.9794
    1 3 8 -2.1092
    1 3 8 0.96143
    -1 3 -8 -0.6986
    -9 -4 8 8.74068
    9 -4 -8 6.81595
    -9 -4 8 1.92165
    9 4 -8 14.6475
    -9 4 8 4.1212
    -9 4 8 1.33121
    -8 -4 8 4.21954
    -8 -4 8 -0.6009
    -8 4 8 10.6913
    8 4 -8 4.08176
    -8 4 8 1.19875
    -7 -4 8 -8.4616
    -7 -4 8 7.50452
    -7 4 8 -5.476
    -7 4 8 0.47501
    -6 -4 8 108.479
    -6 -4 8 121.438
    -6 4 8 85.5626
    -6 4 8 74.0248
    -5 -4 8 15.2428
    -5 -4 8 32.9735
    -5 4 8 11.9926
    -5 4 8 19.4298
    -4 -4 8 61.4682
    -4 -4 8 55.7302
    -4 4 8 88.915
    -4 4 8 67.9732
    -3 -4 8 -3.826
    -3 -4 8 -1.3955
    -3 4 8 -0.1582
    -3 4 8 -0.3148
    -2 -4 8 1.34347
    -2 -4 8 0.05461
    -2 4 8 -4.3632
    -2 4 8 4.58486
    -1 -4 8 10.4046
    -1 -4 8 6.19093
    -1 4 8 0.8937
    -1 4 8 9.98927
    1 4 -8 7.69976
    0 -4 -8 50.8761
    0 -4 8 32.6976
    0 -4 8 61.6679
    0 4 -8 24.84
    0 4 8 58.204
    0 4 8 39.3393
    1 -4 8 83.4611
    -1 -4 -8 78.9948
    1 -4 8 34.3848
    -1 4 -8 95.0546
    1 4 8 48.1383
    1 4 8 60.7259
    -9 -5 8 9.99494
    9 -5 -8 0.28597
    -9 -5 8 3.54803
    9 5 -8 5.80899
    -9 5 8 -0.9974
    -9 5 8 1.2135
    -8 -5 8 -2.8921
    -8 -5 8 -0.6718
    8 -5 -8 4.45439
    -8 5 8 2.36561
    8 5 -8 -0.711
    -8 5 8 1.92917
    -7 -5 8 8.10019
    -7 -5 8 -2.0902
    -7 5 8 11.0546
    -7 5 8 7.06038
    -6 -5 8 -8.145
    -6 -5 8 4.7977
    -6 5 8 1.54603
    -6 5 8 -0.8202
    -5 -5 8 -3.2075
    -5 -5 8 -6.273
    -5 5 8 -4.8819
    -5 5 8 -1.7852
    -4 -5 8 3.90868
    -4 -5 8 5.64678
    -4 5 8 9.73839
    -4 5 8 17.2432
    -3 -5 8 7.01605
    -3 -5 8 4.18065
    -3 5 8 4.4378
    -3 5 8 10.1884
    -2 -5 8 15.614
    -2 -5 8 6.00352
    2 5 -8 12.6259
    -2 5 8 19.3177
    -2 5 8 14.3784
    -1 -5 8 -0.2963
    -1 -5 8 4.22236
    1 5 -8 12.6902
    -1 5 8 15.2248
    -1 5 8 7.22938
    0 -5 -8 3.91769
    0 -5 8 8.38734
    0 -5 8 10.2088
    0 5 -8 12.1306
    0 5 8 -0.386
    0 5 8 8.85489
    1 -5 8 3.22303
    -1 -5 -8 -1.9026
    1 -5 8 7.37096
    1 5 8 2.81859
    -1 5 -8 5.88871
    -8 -6 8 3.9754
    8 -6 -8 0.36384
    -8 -6 8 -1.3516
    8 6 -8 2.56465
    -8 6 8 4.53741
    -8 6 8 1.28892
    -7 -6 8 13.169
    -7 -6 8 24.4903
    -7 6 8 19.1783
    7 6 -8 26.4386
    -7 6 8 10.8611
    -6 -6 8 4.81783
    -6 -6 8 3.25071
    -6 6 8 1.33186
    -6 6 8 6.75517
    -5 -6 8 66.2876
    -5 -6 8 37.005
    -5 6 8 35.4175
    -5 6 8 41.6902
    -4 -6 8 17.2531
    -4 -6 8 5.1363
    -4 6 8 19.4512
    -4 6 8 12.3394
    -3 -6 8 27.6602
    -3 -6 8 8.5596
    -3 6 8 14.8897
    -3 6 8 6.17448
    -2 -6 8 13.1913
    -2 -6 8 0.58307
    2 6 -8 2.90298
    -2 6 8 4.02364
    -2 6 8 4.25732
    -1 -6 8 -8.0498
    -1 -6 8 7.00939
    -1 6 8 5.31075
    1 6 -8 0.87893
    -1 6 8 9.28916
    0 -6 8 20.3514
    0 -6 8 12.9617
    0 6 -8 24.3093
    0 6 8 28.9529
    0 6 8 24.1407
    -8 -7 8 -1.4486
    8 -7 -8 4.98475
    -8 -7 8 -1.5627
    8 7 -8 -0.8605
    -8 7 8 -5.0369
    -8 7 8 2.33519
    -7 -7 8 10.3548
    -7 -7 8 15.4474
    -7 7 8 5.77601
    7 7 -8 -0.4383
    -7 7 8 3.14296
    -6 -7 8 6.57149
    -6 -7 8 13.307
    -6 7 8 -0.1934
    -6 7 8 1.63476
    -5 -7 8 9.66631
    -5 -7 8 11.4835
    -5 7 8 13.3583
    -5 7 8 9.85217
    -4 -7 8 13.1188
    -4 -7 8 1.77417
    -4 7 8 12.9326
    -4 7 8 24.4432
    -3 -7 8 37.7291
    -3 -7 8 4.44222
    -3 7 8 18.3079
    -3 7 8 24.5801
    -2 -7 8 8.43619
    -2 -7 8 4.07292
    2 7 -8 3.20956
    -2 7 8 8.50264
    -2 7 8 8.00165
    -1 -7 8 1.34318
    -1 -7 8 5.37096
    -1 7 8 -2.3393
    -1 7 8 2.56708
    1 7 -8 3.25565
    0 -7 8 9.0573
    0 -7 8 -3.8217
    0 7 8 1.13528
    0 7 -8 2.96793
    0 7 8 0.30156
    -8 -8 8 25.0017
    -8 -8 8 28.4307
    -8 8 8 48.2666
    -8 8 8 40.3312
    -7 -8 8 1.76433
    -7 -8 8 2.10601
    -7 8 8 6.53364
    -7 8 8 14.1592
    -6 -8 8 6.31023
    -6 -8 8 -1.6268
    -6 8 8 8.26075
    -6 8 8 1.52295
    -5 -8 8 9.46059
    -5 -8 8 5.31402
    -5 8 8 -0.2359
    -5 8 8 2.52486
    -4 -8 8 4.59929
    -4 -8 8 11.7224
    -4 8 8 2.38225
    -4 8 8 4.83448
    -3 -8 8 5.88482
    -3 -8 8 7.8213
    -3 8 8 7.16347
    -3 8 8 17.7265
    -2 -8 8 47.3212
    -2 -8 8 44.1255
    -2 8 8 19.1601
    2 8 -8 38.95
    -2 8 8 34.4038
    -1 -8 8 2.14453
    -1 -8 8 21.2164
    1 8 -8 14.2821
    -1 8 8 -2.4497
    -1 8 8 13.303
    0 -8 8 4.07256
    0 -8 8 5.74147
    0 8 8 4.18262
    0 8 8 -0.6974
    0 8 -8 4.76338
    -7 -9 8 0.67483
    -7 -9 8 -3.9403
    -7 9 8 -5.0684
    -7 9 8 -3.1282
    -6 -9 8 -3.1482
    -6 -9 8 -4.1998
    -6 9 8 3.12862
    -6 9 8 0.66095
    -5 -9 8 8.00211
    -5 -9 8 3.3856
    -5 9 8 4.60956
    -5 9 8 13.3973
    -4 -9 8 -3.4073
    -4 -9 8 1.25762
    -4 9 8 -1.1811
    -4 9 8 3.98131
    -3 -9 8 6.06836
    -3 -9 8 4.82127
    3 9 -8 -1.6642
    -3 9 8 3.62342
    -3 9 8 5.85402
    -2 -9 8 9.91217
    -2 9 8 -1.7127
    2 9 -8 3.85212
    -1 -9 8 -3.4354
    -1 9 8 2.74054
    1 9 -8 -1.3496
    -1 9 8 -0.6495
    -6 -10 8 -4.8263
    -6 -10 8 6.15656
    -6 10 8 0.56458
    -6 10 8 5.82669
    -5 -10 8 8.27957
    -5 -10 8 2.75147
    -5 10 8 -0.3982
    -5 10 8 -0.5474
    -4 -10 8 4.07103
    -4 -10 8 -12.071
    -4 10 8 0.34726
    -4 10 8 3.166
    -3 -10 8 9.69872
    -3 -10 8 2.40033
    3 10 -8 25.4341
    -3 10 8 23.0905
    -3 10 8 24.6779
    -2 -10 8 60.1048
    2 10 -8 34.7618
    -2 10 8 34.1168
    -5 -11 8 3.52601
    -5 11 8 2.7738
    -4 -11 8 -4.8545
    -4 -11 8 10.4826
    -4 11 8 6.15191
    -4 11 8 10.2993
    -3 -11 8 2.37903
    -3 11 8 10.4986
    -3 11 8 12.5532
    -8 0 9 -1.57
    -8 0 9 4.7879
    -7 0 9 0.15905
    -7 0 9 -5.5873
    -6 0 9 2.96657
    -6 0 9 -1.1556
    -5 0 9 3.3262
    -5 0 9 -3.7829
    -4 0 9 6.58633
    -4 0 9 -6.2126
    -3 0 9 -3.7928
    -3 0 9 -7.2907
    -2 0 9 -0.4138
    -2 0 9 0.78898
    -1 0 9 4.52579
    -1 0 9 1.40322
    -8 -1 9 6.63951
    -8 -1 9 7.85105
    -8 1 9 9.73707
    -8 1 9 -2.0017
    -7 -1 9 -1.3382
    -7 -1 9 4.54258
    -7 1 9 -1.2578
    -7 1 9 -1.9991
    -6 -1 9 25.243
    -6 -1 9 8.85641
    -6 1 9 -4.1898
    -6 1 9 1.76064
    -5 -1 9 42.4929
    -5 -1 9 36.8997
    -5 1 9 43.7895
    -5 1 9 52.0323
    -4 -1 9 23.1359
    -4 -1 9 8.20465
    -4 1 9 10.98
    -4 1 9 10.5923
    -3 -1 9 -3.9618
    -3 -1 9 -0.3302
    -3 1 9 9.42102
    -2 -1 9 -2.271
    -2 -1 9 9.31206
    -2 1 9 11.7435
    -2 1 9 3.13145
    -1 -1 9 -9.582
    -1 -1 9 8.81346
    -1 1 9 3.57907
    -1 1 9 13.165
    -8 -2 9 7.19643
    -8 -2 9 5.91953
    -8 2 9 -0.9631
    -8 2 9 4.92007
    -7 -2 9 8.43605
    -7 -2 9 1.39214
    -7 2 9 19.3128
    -7 2 9 9.04293
    -6 -2 9 9.79763
    -6 -2 9 16.5788
    -6 2 9 12.1377
    -6 2 9 15.2319
    -5 -2 9 5.35745
    -5 -2 9 9.54033
    -5 2 9 -3.2602
    -5 2 9 -1.4816
    -4 -2 9 34.4381
    -4 -2 9 19.9529
    -4 2 9 43.6646
    -4 2 9 21.1908
    -3 -2 9 12.043
    -3 2 9 4.98695
    -2 -2 9 2.57413
    -2 -2 9 4.82137
    -2 2 9 -3.0446
    -2 2 9 1.32835
    -1 -2 9 0.21189
    -1 -2 9 3.98684
    -1 2 9 2.81851
    -1 2 9 2.00621
    -8 -3 9 22.5722
    -8 -3 9 12.4343
    -8 3 9 14.3813
    -8 3 9 8.7583
    -7 -3 9 31.4396
    -7 -3 9 13.499
    -7 3 9 28.6492
    -7 3 9 8.53723
    -6 -3 9 2.55063
    -6 -3 9 10.53
    -6 3 9 -5.6969
    -6 3 9 9.34216
    -5 -3 9 5.246
    -5 -3 9 7.26703
    -5 3 9 -2.3293
    -5 3 9 -3.515
    -4 -3 9 16.9509
    -4 -3 9 -4.5454
    -4 3 9 -1.3514
    -4 3 9 3.45259
    -3 -3 9 4.54741
    -3 3 9 16.0655
    -2 -3 9 18.8796
    -2 -3 9 19.4263
    -2 3 9 12.4916
    -2 3 9 11.8278
    -1 -3 9 3.63984
    -1 -3 9 -0.6897
    -1 3 9 4.13774
    -1 3 9 0.37355
    -7 -4 9 -0.729
    -7 -4 9 0.33223
    -7 4 9 -2.1157
    -7 4 9 -4.3957
    -6 -4 9 3.73635
    -6 -4 9 -0.8567
    -6 4 9 3.79808
    -6 4 9 9.77926
    -5 -4 9 6.60592
    -5 -4 9 3.88518
    -5 4 9 5.20274
    -5 4 9 6.68284
    -4 -4 9 0.31759
    -4 4 9 -0.9434
    -4 4 9 2.45403
    -3 -4 9 7.62647
    -3 4 9 11.201
    -2 -4 9 -2.7995
    -2 -4 9 -0.3518
    -2 4 9 3.49657
    -2 4 9 2.54585
    -1 -4 9 1.55377
    -1 -4 9 -7.2695
    -1 4 9 -2.1741
    -1 4 9 -6.9547
    -7 -5 9 21.4734
    -7 -5 9 2.41173
    -7 5 9 29.8968
    -7 5 9 13.8471
    -6 -5 9 -0.2681
    -6 -5 9 -1.3941
    -6 5 9 1.87363
    -6 5 9 3.44749
    -5 -5 9 -0.2525
    -5 -5 9 1.08289
    -5 5 9 -4.6019
    -5 5 9 3.14959
    -4 -5 9 -3.3559
    -4 5 9 7.05019
    -4 5 9 0.44047
    -3 -5 9 32.5749
    -3 5 9 14.7379
    -2 -5 9 16.9745
    -2 -5 9 10.5739
    -2 5 9 15.0828
    -2 5 9 16.7954
    -7 -6 9 2.55979
    -7 -6 9 3.11895
    -7 6 9 1.7979
    -7 6 9 8.63232
    -6 -6 9 26.7166
    -6 -6 9 7.41847
    -6 6 9 4.73755
    -6 6 9 38.3766
    -5 -6 9 -1.827
    -5 -6 9 4.6037
    -5 6 9 1.99823
    -5 6 9 2.37319
    -4 -6 9 -3.9818
    -4 6 9 -3.0517
    -4 6 9 1.53075
    -3 -6 9 10.0315
    -3 6 9 13.4651
    -2 -6 9 5.85354
    -2 -6 9 6.02225
    -2 6 9 4.19778
    -2 6 9 -1.4662
    -6 -7 9 9.09147
    -6 -7 9 5.33174
    -6 7 9 -6.5374
    -6 7 9 1.34579
    -5 -7 9 8.48082
    -5 -7 9 8.81136
    -5 7 9 17.5864
    -5 7 9 2.81448
    -4 -7 9 11.5176
    -4 7 9 18.8724
    -4 7 9 11.8827
    -3 -7 9 12.5974
    -3 7 9 0.04
_refine_special_details     .
_reflns_number_total     1970
_reflns_number_gt     1726
_reflns_threshold_expression     'I > 2\s(I)'
_refine_ls_structure_factor_coef     Fsqd
_refine_ls_matrix_type     full
_refine_ls_R_factor_all     0.0404
_refine_ls_R_factor_gt     0.0312
_refine_ls_wR_factor_gt     0.0614
_refine_ls_wR_factor_ref     0.0708
_refine_ls_goodness_of_fit_ref     1.162
_refine_ls_restrained_S_all     1.162
_refine_ls_number_reflns     1970
_refine_ls_number_parameters     91
_refine_ls_number_restraints     0
_refine_ls_hydrogen_treatment     constr
_refine_ls_weighting_scheme     calc
_refine_ls_weighting_details
              'w=1/[\s^2^(Fo^2^)+(0.0068P)^2^+2.7790P] where P=(Fo^2^+2Fc^2^)/3'
_atom_sites_solution_hydrogens     geom
_atom_sites_solution_primary     direct
_atom_sites_solution_secondary     ?
_refine_ls_shift/su_max     0.001
_refine_ls_shift/su_mean     0.000
_refine_diff_density_max     0.417
_refine_diff_density_min     -1.045
_refine_ls_extinction_method     none
_refine_ls_extinction_coef     .
loop_
    _atom_type_symbol
    _atom_type_description
    _atom_type_scat_dispersion_real
    _atom_type_scat_dispersion_imag
    _atom_type_scat_source
    'C' 'C' 0.0033 0.0016
                         'International Tables Vol C Tables 4.2.6.8 and 6.1.1.4'
    'H' 'H' 0.0000 0.0000
                         'International Tables Vol C Tables 4.2.6.8 and 6.1.1.4'
    'Ag' 'Ag' -0.8971 1.1015
                         'International Tables Vol C Tables 4.2.6.8 and 6.1.1.4'
    'Fe' 'Fe' 0.3463 0.8444
                         'International Tables Vol C Tables 4.2.6.8 and 6.1.1.4'
    'N' 'N' 0.0061 0.0033
                         'International Tables Vol C Tables 4.2.6.8 and 6.1.1.4'
    'O' 'O' 0.0106 0.0060
                         'International Tables Vol C Tables 4.2.6.8 and 6.1.1.4'
    'S' 'S' 0.1246 0.1234
                         'International Tables Vol C Tables 4.2.6.8 and 6.1.1.4'
_computing_data_collection
;
SMART (Bruker, 2013)
;
_computing_cell_refinement
;
SAINT (Bruker, 2013)
;
_computing_data_reduction
;
SAINT (Bruker, 2013)
;
_computing_structure_solution
;
SHELXS97 (Sheldrick, 2008)
;
_computing_structure_refinement
;
SHELXL2014 (Sheldrick, 2015)
;
_computing_molecular_graphics
;
DIAMOND (Brandenburg et al., 1999)
;
_computing_publication_material
;
publCIF (Westrip, 2010)
;
loop_
    _atom_site_type_symbol
    _atom_site_label
    _atom_site_fract_x
    _atom_site_fract_y
    _atom_site_fract_z
    _atom_site_U_iso_or_equiv
    _atom_site_adp_type
    _atom_site_calc_flag
    _atom_site_occupancy
    _atom_site_disorder_assembly
    _atom_site_disorder_group
    Ag Ag1 0.45426(6) 0.72349(3) 0.33300(9) 0.05178(15) Uani d 1 . .
    Fe Fe1 1.0000 0.5000 0.5000 0.0255(2) Uani d 1 . .
    S S1 1.17380(18) 0.39095(9) 0.9253(2) 0.0377(3) Uani d 1 . .
    C C3 1.3090(7) 0.4721(4) 1.1049(9) 0.0494(16) Uani d 1 . .
    H H3A 1.3567 0.5158 1.0427 0.074 Uiso calc 1 . .
    H H3B 1.4054 0.4402 1.2119 0.074 Uiso calc 1 . .
    H H3C 1.2389 0.5049 1.1586 0.074 Uiso calc 1 . .
    C C4 1.0778(8) 0.3340(4) 1.0651(9) 0.0478(15) Uani d 1 . .
    H H4A 1.0194 0.3789 1.1121 0.072 Uiso calc 1 . .
    H H4B 1.1697 0.3029 1.1782 0.072 Uiso calc 1 . .
    H H4C 0.9920 0.2890 0.9811 0.072 Uiso calc 1 . .
    O O1 1.0225(5) 0.4471(3) 0.7713(5) 0.0376(8) Uani d 1 . .
    N N1 0.7675(5) 0.5774(3) 0.4638(7) 0.0349(10) Uani d 1 . .
    C C1 0.6498(6) 0.6262(4) 0.4204(9) 0.0404(12) Uani d 1 . .
    N N2 0.1741(5) 0.8859(3) 0.1555(7) 0.0391(11) Uani d 1 . .
    C C2 0.2720(7) 0.8283(4) 0.2252(10) 0.0419(13) Uani d 1 . .
loop_
    _atom_site_aniso_label
    _atom_site_aniso_U_11
    _atom_site_aniso_U_22
    _atom_site_aniso_U_33
    _atom_site_aniso_U_12
    _atom_site_aniso_U_13
    _atom_site_aniso_U_23
    Ag1 0.03045(19) 0.0337(2) 0.0765(3) 0.01486(16) 0.0099(2) 0.0063(2)
    Fe1 0.0182(4) 0.0186(4) 0.0328(5) 0.0011(3) 0.0048(4) 0.0001(4)
    S1 0.0387(7) 0.0344(6) 0.0375(7) 0.0129(5) 0.0146(6) 0.0053(5)
    C3 0.029(3) 0.057(4) 0.053(4) -0.006(2) 0.010(3) 0.008(3)
    C4 0.057(4) 0.035(3) 0.045(3) -0.007(3) 0.017(3) 0.002(3)
    O1 0.0322(18) 0.041(2) 0.034(2) 0.0086(16) 0.0097(16) 0.0076(17)
    N1 0.0260(19) 0.033(2) 0.039(3) 0.0043(16) 0.0084(18) -0.0005(19)
    C1 0.028(2) 0.035(3) 0.051(3) 0.006(2) 0.011(2) 0.001(3)
    N2 0.025(2) 0.027(2) 0.054(3) 0.0036(17) 0.007(2) 0.001(2)
    C2 0.028(2) 0.031(3) 0.057(4) 0.003(2) 0.009(3) 0.000(3)
_geom_special_details
;
 All esds (except the esd in the dihedral angle between two l.s. planes)
 are estimated using the full covariance matrix.  The cell esds are taken
 into account individually in the estimation of esds in distances, angles
 and torsion angles; correlations between esds in cell parameters are only
 used when they are defined by crystal symmetry.  An approximate (isotropic)
 treatment of cell esds is used for estimating esds involving l.s. planes.
;
loop_
    _geom_bond_atom_site_label_1
    _geom_bond_atom_site_label_2
    _geom_bond_site_symmetry_2
    _geom_bond_distance
    _geom_bond_publ_flag
    Ag1 C1 . 2.044(5) ?
    Ag1 C2 . 2.054(5) ?
    Fe1 O1 3_766 2.096(4) ?
    Fe1 O1 . 2.096(4) ?
    Fe1 N1 . 2.166(4) ?
    Fe1 N1 3_766 2.166(4) ?
    Fe1 N2 4_676 2.176(4) ?
    Fe1 N2 2_645 2.176(4) ?
    S1 C3 . 1.771(6) ?
    S1 C4 . 1.778(6) ?
    S1 O1 . 1.523(4) ?
    C3 H3A . 0.9700 ?
    C3 H3B . 0.9700 ?
    C3 H3C . 0.9700 ?
    C4 H4A . 0.9700 ?
    C4 H4B . 0.9700 ?
    C4 H4C . 0.9700 ?
    N1 C1 . 1.142(6) ?
    N2 Fe1 2_655 2.176(4) ?
    N2 C2 . 1.127(6) ?
loop_
    _geom_angle_atom_site_label_1
    _geom_angle_atom_site_label_2
    _geom_angle_atom_site_label_3
    _geom_angle_site_symmetry_1
    _geom_angle_site_symmetry_3
    _geom_angle
    _geom_angle_publ_flag
    C1 Ag1 C2 . . 173.0(3) ?
    O1 Fe1 O1 3_766 . 180.0 ?
    O1 Fe1 N1 . 3_766 89.82(16) ?
    O1 Fe1 N1 . . 90.18(16) ?
    O1 Fe1 N1 3_766 . 89.82(16) ?
    O1 Fe1 N1 3_766 3_766 90.18(16) ?
    O1 Fe1 N2 3_766 4_676 89.54(17) ?
    O1 Fe1 N2 . 2_645 89.54(17) ?
    O1 Fe1 N2 3_766 2_645 90.46(17) ?
    O1 Fe1 N2 . 4_676 90.46(17) ?
    N1 Fe1 N1 . 3_766 180.0 ?
    N1 Fe1 N2 3_766 2_645 91.82(16) ?
    N1 Fe1 N2 3_766 4_676 88.18(16) ?
    N1 Fe1 N2 . 4_676 91.83(16) ?
    N1 Fe1 N2 . 2_645 88.17(16) ?
    N2 Fe1 N2 4_676 2_645 180.0 ?
    C3 S1 C4 . . 99.8(3) ?
    O1 S1 C3 . . 105.2(3) ?
    O1 S1 C4 . . 104.3(3) ?
    S1 C3 H3A . . 109.5 ?
    S1 C3 H3B . . 109.5 ?
    S1 C3 H3C . . 109.5 ?
    H3A C3 H3B . . 109.5 ?
    H3A C3 H3C . . 109.5 ?
    H3B C3 H3C . . 109.5 ?
    S1 C4 H4A . . 109.5 ?
    S1 C4 H4B . . 109.5 ?
    S1 C4 H4C . . 109.5 ?
    H4A C4 H4B . . 109.5 ?
    H4A C4 H4C . . 109.5 ?
    H4B C4 H4C . . 109.5 ?
    S1 O1 Fe1 . . 128.0(2) ?
    C1 N1 Fe1 . . 168.3(5) ?
    N1 C1 Ag1 . . 173.7(5) ?
    C2 N2 Fe1 . 2_655 173.6(5) ?
    N2 C2 Ag1 . . 175.5(6) ?
loop_
    _geom_torsion_atom_site_label_1
    _geom_torsion_atom_site_label_2
    _geom_torsion_atom_site_label_3
    _geom_torsion_atom_site_label_4
    _geom_torsion_site_symmetry_1
    _geom_torsion_site_symmetry_2
    _geom_torsion_site_symmetry_3
    _geom_torsion_site_symmetry_4
    _geom_torsion
    _geom_torsion_publ_flag
    C3 S1 O1 Fe1 . . . . 96.3(3) ?
    C4 S1 O1 Fe1 . . . . -159.2(3) ?
_iucr_refine_instructions_details
;
    ig_a.res created by SHELXL-2014/7
TITL ig_a.res in P2(1)/c
CELL 0.71073 8.4125 14.4921 7.4679 90 116.053 90
ZERR 1 0.0016 0.0032 0.0014 0 0.004 0
LATT 1
SYMM -X,0.5+Y,0.5-Z
SFAC C H Ag Fe N O S
UNIT 16 24 4 2 8 4 4
L.S. 10
PLAN  20
TEMP -30
BOND $H
MORE -1
CONF
fmap 2
acta
TWIN -1 0 -1 0 -1 0 0 0 1 2
REM <olex2.extras>
REM <HklSrc "%.\\IG_816_0m.hkl">
REM </olex2.extras>
WGHT    0.006800    2.779000
BASF   0.21083
FVAR       0.47519
AG1   3    0.454258    0.723493    0.333005    11.00000    0.03045    0.03366 =
         0.07646    0.00633    0.00989    0.01486
FE1   4    1.000000    0.500000    0.500000    10.50000    0.01818    0.01855 =
         0.03278    0.00010    0.00480    0.00107
S1    7    1.173798    0.390951    0.925320    11.00000    0.03872    0.03444 =
         0.03754    0.00531    0.01461    0.01291
C3    1    1.309002    0.472128    1.104932    11.00000    0.02923    0.05662 =
         0.05320    0.00757    0.00975   -0.00643
AFIX 137
H3A   2    1.356711    0.515761    1.042685    11.00000   -1.50000
H3B   2    1.405411    0.440196    1.211891    11.00000   -1.50000
H3C   2    1.238935    0.504888    1.158592    11.00000   -1.50000
AFIX   0
C4    1    1.077836    0.333980    1.065076    11.00000    0.05670    0.03506 =
         0.04526    0.00153    0.01655   -0.00716
AFIX 137
H4A   2    1.019394    0.378937    1.112066    11.00000   -1.50000
H4B   2    1.169741    0.302903    1.178246    11.00000   -1.50000
H4C   2    0.992034    0.289026    0.981141    11.00000   -1.50000
AFIX   0
O1    6    1.022481    0.447135    0.771347    11.00000    0.03219    0.04121 =
         0.03408    0.00763    0.00969    0.00855
N1    5    0.767515    0.577424    0.463786    11.00000    0.02600    0.03283 =
         0.03938   -0.00055    0.00840    0.00433
C1    1    0.649780    0.626204    0.420440    11.00000    0.02768    0.03475 =
         0.05140    0.00126    0.01067    0.00616
N2    5    0.174063    0.885856    0.155537    11.00000    0.02545    0.02703 =
         0.05365    0.00122    0.00699    0.00361
C2    1    0.271991    0.828269    0.225206    11.00000    0.02773    0.03117 =
         0.05669   -0.00025    0.00927    0.00348
HKLF 4
REM  ig_a.res in P2(1)/c
REM R1 =  0.0312 for    1726 Fo > 4sig(Fo)  and  0.0404 for all    1970 data
REM     91 parameters refined using      0 restraints
END
WGHT      0.0068      2.7790
REM Highest difference peak  0.417,  deepest hole -1.045,  1-sigma level  0.089
Q1    1   0.3632  0.7044  0.3412  11.00000  0.05    0.42
Q2    1   0.5537  0.7735  0.3211  11.00000  0.05    0.41
Q3    1   0.5015  0.7472  0.4018  11.00000  0.05    0.33
Q4    1   0.8964  0.5335  0.5348  11.00000  0.05    0.31
Q5    1   1.0347  0.4979  0.7987  11.00000  0.05    0.30
Q6    1   1.4991  0.5216  1.1287  11.00000  0.05    0.29
Q7    1   1.3839  0.4495  0.8375  11.00000  0.05    0.29
Q8    1   1.3287  0.3971  1.1904  11.00000  0.05    0.29
Q9    1   0.4974  0.5412  0.4387  11.00000  0.05    0.29
Q10   1   0.6421  0.7208  0.3606  11.00000  0.05    0.28
Q11   1   1.3474  0.5731  0.9011  11.00000  0.05    0.27
Q12   1   1.1089  0.5400  0.4750  11.00000  0.05    0.27
Q13   1   1.1656  0.3606  1.0611  11.00000  0.05    0.26
Q14   1   1.4768  0.4663  1.0054  11.00000  0.05    0.26
Q15   1   0.5188  0.7690  0.1558  11.00000  0.05    0.26
Q16   1   0.3656  0.7391  0.2062  11.00000  0.05    0.26
Q17   1   0.3995  0.6608  0.2558  11.00000  0.05    0.25
Q18   1   1.0679  0.3761  0.7987  11.00000  0.05    0.25
Q19   1   1.1043  0.5458  0.5959  11.00000  0.05    0.25
Q20   1   0.6890  0.6048  0.6540  11.00000  0.05    0.24
  REM The information below was added by Olex2.
  REM
  REM R1 = 0.0312 for 1726 Fo > 4sig(Fo) and 0.0404 for all 16468 data
  REM n/a parameters refined using n/a restraints
  REM Highest difference peak 0.42, deepest hole -1.04
  REM Mean Shift 0, Max Shift -0.001.
  REM +++ Tabular Listing of Refinement Information +++
  REM R1_all = 0.0404
  REM R1_gt = 0.0312
  REM wR_ref = 0.0708
  REM GOOF = 1.162
  REM Shift_max = -0.001
  REM Shift_mean = 0
  REM Reflections_all = 16468
  REM Reflections_gt = 1726
  REM Parameters = n/a
  REM Hole = -1.04
  REM Peak = 0.42
  REM Flack = n/a
;
