# Supplementary material for: Crystal structure of poly[tetra-μ2-cyanido-1:2κ8 N:C-bis­(dimethyl sulfoxide-1κO)diargentate(I)iron(II)]
Source: Acta Crystallogr E Crystallogr Commun. 2017 Jan 27;73(Pt 2):270–2. doi: 10.1107/S2056989017001049 (PMC5290580; doi:10.1107/S2056989017001049)
Supplement: Supplementary file 2 [file e-73-00270-Isup2.hkl]

data_I


_publ_section_title_footnote
.
#Added by publCIF


_publ_section_synopsis
;
Crystal structure of
poly[bis(\m~2~-dicyanoargentato(I))bis(dimethylsulfoxide)iron(II)],
[Fe(OS(CH~3~)~2~)~2~{Ag(CN)~2~}~2~] with monoclinic (<i>P</i>2~1~/<i>c</i>)
symmetry.
;

#Added by publCIF


_publ_section_figure_captions
;


The molecular structure of the title compound showing atom-labeling scheme,
displacement ellipsoids are drawn at the 50% probability level. [Symmetry
codes: (i)2-x,1-y,1-z; (ii)1+x,1.5-y,0.5+z; (iii)1-x,-0.5+y,0.5-z]

(a) View of the crystal structure of the title compound in <i>ab</i> plane, H
atoms have been omitted for clarity. (b) View of the crystal structure showing
2D layers. Colour key: brown Fe, green Ag yellow S, blue N, grey C and red O.
;
#Added by publCIF


_publ_section_acknowledgements
;
This work was financed by the Ministry of Education and Sciences of Ukraine
(grant No. 16BF037-01M).
;

#Added by publCIF


_publ_section_keywords
;
Crystal structure; Fe^II^ complex; Hofmann clathrate analogue;
dicyanoargentate; metal-organic framework
;

#Added by publCIF


_publ_section_related_literature ?

_publ_contact_letter 
;
Please consider this CIF for publication. I certify that this contibution is the
original work of those listed as authors; that it has not been published
before (in any language or medium) and is not being considered for publication
elsewhere; that all authors concur with and are aware of the submission; that
all workers involved in the study are listed as authors or given proper credit
in the acknowledgements; that I have obtained permission for and acknowledged
the source of any excerpts from other copyright works; and that to the best of
my knowledge the paper contains no statements which are libellous, unlawful or
in any way actionable. All coauthors have made significant scientific
contributions to the work reported, including the ideas and their execution,
and share responsibility and accountability for the results.
;


_publ_requested_category ?

_publ_requested_journal 'Acta Cryst. E'

_publ_contact_author_fax ?

# Loop of author details

loop_
_publ_author_name
_publ_author_address
_publ_author_footnote
_publ_author_email
'Kucheriv, Olesia I.'
;
Department of Chemistry, Taras Shevchenko National University of Kyiv,
Volodymyrska st. 64, Kyiv 01601,
Ukraine
;
.
;
lesya.kucheriv@gmail.com
;
'Naumova, Dina D.'
;
Department of Chemistry, Taras Shevchenko National University of Kyiv,
Volodymyrska st. 64, Kyiv 01601,
Ukraine
;
.
;
naumovadinel@gmail.com
;
'Tokmenko, Inna I.'
;
National O.O. Bogomoletz Medical University, 13 T. Shevchenko Blvd., Kyiv,
Ukraine
;
.
;
tokmenko.inna@mail.ru
;
'Polunin, Ruslan A.'
;
Department of Chemistry, Taras Shevchenko National University of Kyiv,
Volodymyrska st. 64, Kyiv 01601,
Ukraine

L. V. Pisarzhevskii Institute of Physical Chemistry,
National Academy of Sciences of Ukraine,
Prospekt Nauky 31, Kyiv 01601,
Ukraine
;
.
;
ingoldp@mail.ru
;
'Terebilenko, Kateryna V.'
;
Department of Chemistry, Taras Shevchenko National University of Kyiv,
Volodymyrska st. 64, Kyiv 01601,
Ukraine
;
.
;
kterebilenko@gmail.com
;


_publ_section_abstract
;
The determined structure of
poly[bis(\m~2~-dicyanoargentato(I))bis(dimethylsulfoxide)iron(II)],
[Fe(OS(CH~3~)~2~)~2~{Ag(CN)~2~}~2~], has monoclinic (<i>P</i>2~1~/<i>c</i>)
symmetry. Fe^II^ has a pseudo-octahedral coordination environment supported by
four \m~2~-dicyanoargentates forming its equatorial coordination environment.
The axial positions are occupied by two dimethylsulfoxide molecules.
;


_publ_section_title
;
Crystal structure of
poly[bis(\m~2~-dicyanoargentato(I))bis(dimethylsulfoxide)iron(II)]
;
#Added by publCIF


_audit_update_record
;
2017-01-06 # Formatted by publCIF

;
_publcif_datablock.id '{99a8367a-d69b-4d8a-a6aa-5a0da8f54fb7}'

# publcif _publ_body_element loop start
loop_
_publ_body_element
_publ_body_title
_publ_body_contents

 section 
;
Chemical context
; 
;
Metal-organic frameworks (MOFs), also known as porous coordination polymers,
form a group of compounds that consist of metal ions and organic ligand
linkers (Zhou & Kitagawa, 2014). MOFs have been attracting considerable
attention during last decades due to the ability to tune their porosity,
structure and other properties by a rational choice of metal and linkers.
Despite the fact that the most investigated properties of MOFs are gas storage
and separation, it was shown that the incorporation of corresponding building
blocks or guests into MOFs can provoke specific functional magnetic, chiral,
catalytic, conductive, luminescence and other properties.

Hofmann clathrate analogues represent a huge group of MOFs. The first prototype
clathrate of this family was [Ni(NH~3~)~2~{Ni(CN)~4~}] reported by Hofmann in
1897 (Hofmann & K\"uspert, 1897), however its structure was obtained by Powell
only in 1949 (Powell & Rayner, 1949). The structure analysis showed that the
coordination framework of this complex is supported by bridging square-planar
tatacyanonikelate ligands, and the coordination sphere of octahedral sites of
Ni^II^ is saturated by two NH~3~ molecules. 2D layers in this clathrate are
separated by \~ 8 \%A that leads to the formation of guest accessible
cavities. This allowed to obtain a series of clathrates with different
aromatic guests such as benzene, phenol, aniline, pyridine, thiophene and
pyrrole. Later the group of Hofmann clathrate analogues was expanded to
[M(L)~2~{M'(CN)~4~}] where M = Fe^2+^, Co^2+^, Ni^2+^, Cu^2+^, Zn^2+^, Cd^2+^
and Mn^2+^, M' = Ni^2+^, Pd^2+^, Pt^2+^ and L can be either unidentate or
bridging ligand to form 2D or 3D coordination framework respectively.

More importantly, in 1996 Kitazawa <i>et al.</i> due to the rational choice of
ligand succeeded to obtain first Hofmann-type complex [Fe(py)~2~{Ni(CN)~4~}]
that exhibited spin-crossover behavior (Kitazawa <i>et al.</i>, 1996). This
phenomenon is a spectacular ability of some 3<i>d</i> metals to exist in two
different spin states. This discovery has led to multiple attempts to modify
this compound in order to obtain other spin-crossover materials. The main
synthetic approaches are: (a) the change of pyridine ligand to other
unidentate or bridging ligands; (b) the induction of various guest molecules
that influence spin-crossover characteristics; (c) use of different square
planar ([M(CN)~4~] ^2-^, M = Ni^2+^, Pt^2+^, Pd^2+^) (Kucheriv <i>et al.</i>,
2016) , dodecahedral ([Nb(CN)~8~]^4-^) (Ohkoshi <i>et al.</i>, 2013) or linear
([M(CN)~2~]^-^ M = Ag^+^, Au^+^) (Gural'skiy <i>et al.</i>, 2016b) linkers.
Here we offer a new Hofmann-like coordination compound with general formula
[Fe(dmso)~2~{Ag(CN)~2~}~2~] where all Fe^II^ centers are stabilized in a
high-spin state.
;
 section 
;
Structural commentary
; 
;
The crystal structure of the title compound was acquired at 243 K, it
crystalizes in the monoclinic space group <i>P</i>2~1~/c with two formula
units per unit cell. Fe^II^ sites have the coordination environment FeN~4~O~2~
of a slightly compressed octahedron (Fig. 1). Equatorial Fe -- N bonds [Fe1 --
N1 = 2.166(4) \%A and Fe1 -- N2 = 2.176(4) \%A] belong to four {Ag(CN)~2~}^-^
groups, the Fe -- N bond length has a typical value for Fe^II^ in the
high-spin state. Axial positions are occupied by two O-bonded
dimethylsulfoxide molecules [Fe -- O = 2.096(4) \%A]. The S -- O bond length
[1.532(4) \%A] is increased by 0.03 \%A with respect to uncoordinated dmso;
the average S -- C bond [S -- C = 1.774(6) \%A] is shorter and consequently
stronger than in uncoordinated dmso. This is a typical value for O-bonded dmso
complexes (Calligaris, 2004). The torsion angles, which represent the free
rotation of dmso ligand around Fe -- O bond, are Fe1 -- O1 -- S1 -- C3 =
96.3(3)^o^ and Fe1 -- O1 -- S1 -- C4 = - 159.2(3)^o^. The polyhedral
distortion which is described by deviation from octahedral geometry is \SFe|90
- \Q| = 9.86(16)^o^, however, this value is slightly lower than expected for
high-spin Fe^II^ complex.
;
 section 
;
Supramolecular features
; 
;
The coordination framework is connected by bridging dicyanoargentate ligands
into 2D grid that propagates along [102] plane (Fig. 2a). Short interlayer
Ag...Ag distances of 3.8122(12) \%A indicate to argentophilic interactions
that propagate along the <i>c</i> axis. The similar type of intermolecular
bonding between seemingly closed-shell metal centers has already been reported
for Hofmann-type structure with 3.3792(3) \%A Au...Au distances between
[Fe{Au(CN)~2~}^-^] planes (Gural'skiy <i>et al.</i>, 2016a). As well, in the
title compound Fe-N-C and Ag-C-N linkages show a slight deviation from
linearity (9.5^o^ and 6^o^ on average respectively) that leads to a slight
corrugation of [Fe{Ag(CN)~2~}^-^] layers (Fig. 2b).
;
 section 
;
Database survey
; 
;
The title compound has never been obtained before. Database survey reveals
numerous Fe-Ag CN bridged frameworks supported by various co-ligands axially
bound to the iron centres.
;
 section 
;
Synthesis and crystallization
; 
;
Crystals of the title compound were obtained by the slow-diffusion method
within three layers in 10 mL tubes: first layer was a solution of
Fe(ClO~4~)~2~ (0.1 mmol, 26 mg) in dmso (2 mL); second one was dmso-ethanol
mixture (1:1, 5 mL); third one was a solution of K[Ag(CN)~2~] (0.1 mmol, 20 mg
) in ethanol-water mixture (9:1 ratio, 2 mL). After two weeks orange crystals
grew in the second layer; they were collected and kept under the mother
solution prior to the measurements.
;
 section 
;
Refinement
;
;
Crystal data, data collection and structure refinement details are summarized
in Table 1. All hydrogen atoms of methyl groups were placed at their expected
calculated positions geometrically with C -- H = 0.97 \%A and U~iso~ (H) =
1.5U~eq~(C). Idealized CH~3~ group was fixed using AFIX 137 command that
allowed H atoms to ride on C atom and rotate around S -- C bond. The structure
was solved by direct method using SHELXS program under Olex2 environment. It
was refined on F^2^ using SHELXL program under Olex2 environment. A twining of
two components was considered with the transformation matrix (-1 0 -1 0 -1 0 0
0 1) and the twin contribution of BASF = 0.21083.
;

# publcif _publ_body_element loop end
_audit_creation_date              2016-12-25
_audit_creation_method
;
Olex2 1.2
(compiled 2016.11.30 svn.r3356 for OlexSys, GUI svn.r5269)
;
_publ_contact_author_address      
;
Department of Chemistry, Taras Shevchenko National University of Kyiv,
 Volodymyrska st. 64, Kyiv 01601, Ukraine
;

_publ_contact_author_email        'lesya.kucheriv@gmail.com'
_publ_contact_author_id_orcid     ?
_publ_contact_author_name         'Olesia I. Kucheriv'
_publ_contact_author_phone        ?
_publ_section_references
;
Brandenburg, K. (1999). <i>DIAMOND.</i> Crystal Impact GbR, Bonn, Germany.

Calligaris, M. (2004). <i>Coord. Chem. Rev.</i> <b>248</b>, 351--375.

Dolomanov, O. V., Bourhis, L. J., Gildea, R. J., Howard, J. A. K. & Puschmann,
H. (2009). <i>J. Appl. Cryst.</i> <b>42</b>, 339--341.

Gural'skiy, I. A., Golub, B. O., Shylin, S. I., Ksenofontov, V., Shepherd, H.
J., Raithby, P. R., Tremel, W. & Fritsky, I. O. (2016<i>a</i>). <i>Eur. J.
Inorg. Chem.</i> <b>2016</b>, 3191--3195.

Gural'skiy, I. A., Shylin, S. I., Golub, B. O., Ksenofontov, V., Fritsky, I. O.
& Tremel, W. (2016<i>b</i>). <i>New J. Chem.</i> <b>40</b>, 9012--9016.

Hofmann, K. A. & K\"uspert, F. (1897). <i>Zeitschrift F\"ur Anorg. Chemie</i>.
<b>15</b>, 204--207.

Kitazawa, T., Gomi, Y., Takahashi, M., Takeda, M., Enomoto, M., Miyazaki, A. &
Enoki, T. (1996). <i>J. Mater. Chem.</i> <b>6</b>, 119--121.

Kucheriv, O. I., Shylin, S. I., Ksenofontov, V., Dechert, S., Haukka, M.,
Fritsky, I. O. & Gural'skiy, I. A. (2016). <i>Inorg. Chem.</i> <b>55</b>,
4906--4914.

Ohkoshi, S., Takano, S., Imoto, K., Yoshikiyo, M., Namai, A. & Tokoro, H.
(2013). <i>Nat. Photonics</i>. <b>8</b>, 65--71.

Powell, H. M. & Rayner, J. H. (1949). <i>Nature</i>. <b>163</b>, 566--567.

Sheldrick, G. M. (2008). <i>Acta Cryst.</i> A<b>64</b>, 112--122.

Sheldrick, G. M. (2015). <i>Acta Cryst.</i> C<b>71</b>, 3--8.

Westrip, S. P. (2010). <i>J. Appl. Cryst.</i> <b>43</b>, 920-925.

Zhou, H.-C. "Joe" & Kitagawa, S. (2014). <i>Chem. Soc. Rev.</i> <b>43</b>,
5415--5418.
;
_chemical_name_common             
 poly[bis(mu2-dicyanoargentato(I))bis(dimethylsulfoxide)iron(II)]
_chemical_name_systematic      
 poly[bis(mu2-dicyanoargentato(I))bis(dimethylsulfoxide)iron(II)]
_chemical_formula_moiety          'C8 H12 Ag2 Fe1 N4 O2 S2'
_chemical_formula_sum             'C8 H12 Ag2 Fe1 N4 O2 S2'
_chemical_formula_weight          531.93
_chemical_melting_point           ?
loop_
  _atom_type_symbol
  _atom_type_description
  _atom_type_scat_dispersion_real
  _atom_type_scat_dispersion_imag
  _atom_type_scat_source
 'C' 'C' 0.0033 0.0016 'International Tables Vol C Tables 4.2.6.8 and 6.1.1.4'
 'H' 'H' 0.0000 0.0000 'International Tables Vol C Tables 4.2.6.8 and 6.1.1.4'
 'Ag' 'Ag' -0.8971 1.1015
 'International Tables Vol C Tables 4.2.6.8 and 6.1.1.4'
 'Fe' 'Fe' 0.3463 0.8444 'International Tables Vol C Tables 4.2.6.8 and 6.1.1.4'
 'N' 'N' 0.0061 0.0033 'International Tables Vol C Tables 4.2.6.8 and 6.1.1.4'
 'O' 'O' 0.0106 0.0060 'International Tables Vol C Tables 4.2.6.8 and 6.1.1.4'
 'S' 'S' 0.1246 0.1234 'International Tables Vol C Tables 4.2.6.8 and 6.1.1.4'

_shelx_space_group_comment
;
The symmetry employed for this shelxl refinement is uniquely defined
by the following loop, which should always be used as a source of
symmetry information in preference to the above space-group names.
They are only intended as comments.
;
_space_group_crystal_system       monoclinic
_space_group_IT_number            14
_space_group_name_H-M_alt         'P 1 21/c 1'
_space_group_name_Hall            '-P 2ybc'
loop_
  _space_group_symop_operation_xyz
 'x, y, z'
 '-x, y+1/2, -z+1/2'
 '-x, -y, -z'
 'x, -y-1/2, z-1/2'

_cell_length_a                    8.4125(16)
_cell_length_b                    14.492(3)
_cell_length_c                    7.4679(14)
_cell_angle_alpha                 90
_cell_angle_beta                  116.053(4)
_cell_angle_gamma                 90
_cell_volume                      817.9(3)
_cell_formula_units_Z             2
_cell_measurement_reflns_used     4840
_cell_measurement_temperature     243(2)
_cell_measurement_theta_max       26.209
_cell_measurement_theta_min       2.691
_shelx_estimated_absorpt_T_max    ?
_shelx_estimated_absorpt_T_min    ?
_exptl_absorpt_coefficient_mu     3.501
_exptl_absorpt_correction_T_max   0.7456
_exptl_absorpt_correction_T_min   0.6251
_exptl_absorpt_correction_type    multi-scan
_exptl_absorpt_process_details
;
SADABS-2014/2 (Bruker,2014/2) was used for absorption correction.
wR2(int) was 0.0766 before and 0.0553 after correction.
The Ratio of minimum to maximum transmission is 0.8384.
The \l/2 correction factor is 0.00150.
;
_exptl_absorpt_special_details    ?
_exptl_crystal_colour             orange
_exptl_crystal_colour_primary     orange
_exptl_crystal_density_diffrn     2.160
_exptl_crystal_density_meas       ?
_exptl_crystal_density_method     ?
_exptl_crystal_description        plate
_exptl_crystal_F_000              512
_exptl_crystal_size_max           0.15
_exptl_crystal_size_mid           0.1
_exptl_crystal_size_min           0.05
_exptl_transmission_factor_max    ?
_exptl_transmission_factor_min    ?
_diffrn_reflns_av_R_equivalents   0.0449
_diffrn_reflns_av_unetI/netI      0.0247
_diffrn_reflns_Laue_measured_fraction_full 1.000
_diffrn_reflns_Laue_measured_fraction_max 0.996
_diffrn_reflns_limit_h_max        11
_diffrn_reflns_limit_h_min        -11
_diffrn_reflns_limit_k_max        19
_diffrn_reflns_limit_k_min        -19
_diffrn_reflns_limit_l_max        9
_diffrn_reflns_limit_l_min        -8
_diffrn_reflns_number             16468
_diffrn_reflns_point_group_measured_fraction_full 1.000
_diffrn_reflns_point_group_measured_fraction_max 0.996
_diffrn_reflns_theta_full         25.242
_diffrn_reflns_theta_max          28.012
_diffrn_reflns_theta_min          1.405
_diffrn_ambient_temperature       243.15
_diffrn_detector_area_resol_mean  ?
_diffrn_measured_fraction_theta_full 1.000
_diffrn_measured_fraction_theta_max 0.996
_diffrn_measurement_device_type   'Bruker SMART'
_diffrn_measurement_method        '\f and \w scans'
_diffrn_radiation_type            MoK\a
_diffrn_radiation_wavelength      0.71073
_diffrn_source                    ?
_reflns_Friedel_coverage          0.000
_reflns_Friedel_fraction_full     .
_reflns_Friedel_fraction_max      .
_reflns_number_gt                 1726
_reflns_number_total              1970
_reflns_special_details
;
 Reflections were merged by SHELXL according to the crystal
 class for the calculation of statistics and refinement.
 
 _reflns_Friedel_fraction is defined as the number of unique
 Friedel pairs measured divided by the number that would be
 possible theoretically, ignoring centric projections and
 systematic absences.
;
_reflns_threshold_expression      'I > 2\s(I)'
_computing_cell_refinement        'SAINT v8.34A (Bruker, 2013)'
_computing_data_collection        ?
_computing_data_reduction         'SAINT v8.34A (Bruker, 2013)'
_computing_molecular_graphics     'DIAMOND (Brandenburg et al., 1999)'
_computing_publication_material   'publCIF (Westrip, 2010)'
_computing_structure_refinement   'ShelXL (Sheldrick, 2015)'
_computing_structure_solution     'ShelXS (Sheldrick, 2008)'
_refine_diff_density_max          0.417
_refine_diff_density_min          -1.045
_refine_diff_density_rms          0.089
_refine_ls_extinction_coef        .
_refine_ls_extinction_method      none
_refine_ls_goodness_of_fit_ref    1.162
_refine_ls_hydrogen_treatment     constr
_refine_ls_matrix_type            full
_refine_ls_number_parameters      91
_refine_ls_number_reflns          1970
_refine_ls_number_restraints      0
_refine_ls_R_factor_all           0.0404
_refine_ls_R_factor_gt            0.0312
_refine_ls_restrained_S_all       1.162
_refine_ls_shift/su_max           0.001
_refine_ls_shift/su_mean          0.000
_refine_ls_structure_factor_coef  Fsqd
_refine_ls_weighting_details
'w=1/[\s^2^(Fo^2^)+(0.0068P)^2^+2.7790P] where P=(Fo^2^+2Fc^2^)/3'
_refine_ls_weighting_scheme       calc
_refine_ls_wR_factor_gt           0.0614
_refine_ls_wR_factor_ref          0.0708
_refine_special_details
;
 Refined as a 2-component twin.
;
_olex2_refinement_description
;
1. Twinned data refinement
 Scales: 0.7892(12) 0.2108(12)
2. Fixed Uiso
 At 1.5 times of:
  All C(H,H,H) groups
3.a Idealised Me refined as rotating group:
 C3(H3A,H3B,H3C), C4(H4A,H4B,H4C)
;
_atom_sites_solution_hydrogens    geom
_atom_sites_solution_primary      direct
_atom_sites_solution_secondary    ?
loop_
  _atom_site_label
  _atom_site_type_symbol
  _atom_site_fract_x
  _atom_site_fract_y
  _atom_site_fract_z
  _atom_site_U_iso_or_equiv
  _atom_site_adp_type
  _atom_site_occupancy
  _atom_site_site_symmetry_order
  _atom_site_calc_flag
  _atom_site_refinement_flags_posn
  _atom_site_refinement_flags_adp
  _atom_site_refinement_flags_occupancy
  _atom_site_disorder_assembly
  _atom_site_disorder_group
 Ag1 Ag 0.45426(6) 0.72349(3) 0.33300(9) 0.05178(15) Uani 1 1 d . . . . .
 Fe1 Fe 1.0000 0.5000 0.5000 0.0255(2) Uani 1 2 d S T P . .
 S1 S 1.17380(18) 0.39095(9) 0.9253(2) 0.0377(3) Uani 1 1 d . . . . .
 C3 C 1.3090(7) 0.4721(4) 1.1049(9) 0.0494(16) Uani 1 1 d . . . . .
 H3A H 1.3567 0.5158 1.0427 0.074 Uiso 1 1 calc GR . . . .
 H3B H 1.4054 0.4402 1.2119 0.074 Uiso 1 1 calc GR . . . .
 H3C H 1.2389 0.5049 1.1586 0.074 Uiso 1 1 calc GR . . . .
 C4 C 1.0778(8) 0.3340(4) 1.0651(9) 0.0478(15) Uani 1 1 d . . . . .
 H4A H 1.0194 0.3789 1.1121 0.072 Uiso 1 1 calc GR . . . .
 H4B H 1.1697 0.3029 1.1782 0.072 Uiso 1 1 calc GR . . . .
 H4C H 0.9920 0.2890 0.9811 0.072 Uiso 1 1 calc GR . . . .
 O1 O 1.0225(5) 0.4471(3) 0.7713(5) 0.0376(8) Uani 1 1 d . . . . .
 N1 N 0.7675(5) 0.5774(3) 0.4638(7) 0.0349(10) Uani 1 1 d . . . . .
 C1 C 0.6498(6) 0.6262(4) 0.4204(9) 0.0404(12) Uani 1 1 d . . . . .
 N2 N 0.1741(5) 0.8859(3) 0.1555(7) 0.0391(11) Uani 1 1 d . . . . .
 C2 C 0.2720(7) 0.8283(4) 0.2252(10) 0.0419(13) Uani 1 1 d . . . . .

loop_
  _atom_site_aniso_label
  _atom_site_aniso_U_11
  _atom_site_aniso_U_22
  _atom_site_aniso_U_33
  _atom_site_aniso_U_23
  _atom_site_aniso_U_13
  _atom_site_aniso_U_12
 Ag1 0.03045(19) 0.0337(2) 0.0765(3) 0.0063(2) 0.0099(2) 0.01486(16)
 Fe1 0.0182(4) 0.0186(4) 0.0328(5) 0.0001(4) 0.0048(4) 0.0011(3)
 S1 0.0387(7) 0.0344(6) 0.0375(7) 0.0053(5) 0.0146(6) 0.0129(5)
 C3 0.029(3) 0.057(4) 0.053(4) 0.008(3) 0.010(3) -0.006(2)
 C4 0.057(4) 0.035(3) 0.045(3) 0.002(3) 0.017(3) -0.007(3)
 O1 0.0322(18) 0.041(2) 0.034(2) 0.0076(17) 0.0097(16) 0.0086(16)
 N1 0.0260(19) 0.033(2) 0.039(3) -0.0005(19) 0.0084(18) 0.0043(16)
 C1 0.028(2) 0.035(3) 0.051(3) 0.001(3) 0.011(2) 0.006(2)
 N2 0.025(2) 0.027(2) 0.054(3) 0.001(2) 0.007(2) 0.0036(17)
 C2 0.028(2) 0.031(3) 0.057(4) 0.000(3) 0.009(3) 0.003(2)

_geom_special_details
;
 All esds (except the esd in the dihedral angle between two l.s. planes)
 are estimated using the full covariance matrix.  The cell esds are taken
 into account individually in the estimation of esds in distances, angles
 and torsion angles; correlations between esds in cell parameters are only
 used when they are defined by crystal symmetry.  An approximate (isotropic)
 treatment of cell esds is used for estimating esds involving l.s. planes.
;
loop_
  _geom_bond_atom_site_label_1
  _geom_bond_atom_site_label_2
  _geom_bond_distance
  _geom_bond_site_symmetry_2
  _geom_bond_publ_flag
 Ag1 C1 2.044(5) . ?
 Ag1 C2 2.054(5) . ?
 Fe1 O1 2.096(4) 3_766 ?
 Fe1 O1 2.096(4) . ?
 Fe1 N1 2.166(4) . ?
 Fe1 N1 2.166(4) 3_766 ?
 Fe1 N2 2.176(4) 4_676 ?
 Fe1 N2 2.176(4) 2_645 ?
 S1 C3 1.771(6) . ?
 S1 C4 1.778(6) . ?
 S1 O1 1.523(4) . ?
 C3 H3A 0.9700 . ?
 C3 H3B 0.9700 . ?
 C3 H3C 0.9700 . ?
 C4 H4A 0.9700 . ?
 C4 H4B 0.9700 . ?
 C4 H4C 0.9700 . ?
 N1 C1 1.142(6) . ?
 N2 Fe1 2.176(4) 2_655 ?
 N2 C2 1.127(6) . ?

loop_
  _geom_angle_atom_site_label_1
  _geom_angle_atom_site_label_2
  _geom_angle_atom_site_label_3
  _geom_angle
  _geom_angle_site_symmetry_1
  _geom_angle_site_symmetry_3
  _geom_angle_publ_flag
 C1 Ag1 C2 173.0(3) . . ?
 O1 Fe1 O1 180.0 3_766 . ?
 O1 Fe1 N1 89.82(16) . 3_766 ?
 O1 Fe1 N1 90.18(16) . . ?
 O1 Fe1 N1 89.82(16) 3_766 . ?
 O1 Fe1 N1 90.18(16) 3_766 3_766 ?
 O1 Fe1 N2 89.54(17) 3_766 4_676 ?
 O1 Fe1 N2 89.54(17) . 2_645 ?
 O1 Fe1 N2 90.46(17) 3_766 2_645 ?
 O1 Fe1 N2 90.46(17) . 4_676 ?
 N1 Fe1 N1 180.0 . 3_766 ?
 N1 Fe1 N2 91.82(16) 3_766 2_645 ?
 N1 Fe1 N2 88.18(16) 3_766 4_676 ?
 N1 Fe1 N2 91.83(16) . 4_676 ?
 N1 Fe1 N2 88.17(16) . 2_645 ?
 N2 Fe1 N2 180.0 4_676 2_645 ?
 C3 S1 C4 99.8(3) . . ?
 O1 S1 C3 105.2(3) . . ?
 O1 S1 C4 104.3(3) . . ?
 S1 C3 H3A 109.5 . . ?
 S1 C3 H3B 109.5 . . ?
 S1 C3 H3C 109.5 . . ?
 H3A C3 H3B 109.5 . . ?
 H3A C3 H3C 109.5 . . ?
 H3B C3 H3C 109.5 . . ?
 S1 C4 H4A 109.5 . . ?
 S1 C4 H4B 109.5 . . ?
 S1 C4 H4C 109.5 . . ?
 H4A C4 H4B 109.5 . . ?
 H4A C4 H4C 109.5 . . ?
 H4B C4 H4C 109.5 . . ?
 S1 O1 Fe1 128.0(2) . . ?
 C1 N1 Fe1 168.3(5) . . ?
 N1 C1 Ag1 173.7(5) . . ?
 C2 N2 Fe1 173.6(5) . 2_655 ?
 N2 C2 Ag1 175.5(6) . . ?

loop_
  _geom_torsion_atom_site_label_1
  _geom_torsion_atom_site_label_2
  _geom_torsion_atom_site_label_3
  _geom_torsion_atom_site_label_4
  _geom_torsion
  _geom_torsion_site_symmetry_1
  _geom_torsion_site_symmetry_2
  _geom_torsion_site_symmetry_3
  _geom_torsion_site_symmetry_4
  _geom_torsion_publ_flag
 C3 S1 O1 Fe1 96.3(3) . . . . ?
 C4 S1 O1 Fe1 -159.2(3) . . . . ?

_shelx_SHELXL_version_number      '2014/7'
loop_
  _refln_index_h
  _refln_index_k
  _refln_index_l
  _refln_F_squared_meas
  _refln_F_squared_sigma
  _refln_scale_group_code
 1 0 0 518.538 17.2039 2
 1 0 0 512.341 18.5993 3
 -1 0 0 505.141 18.7529 7
 1 0 0 535.349 17.206 2
 -1 0 0 515.293 17.9422 4
 -1 0 0 517.33 18.7023 5
 -1 0 0 528.894 18.3909 1
 -1 0 0 525.976 18.6424 3
 2 0 0 3055.68 94.3403 2
 -2 0 0 2928.48 97.3478 5
 -2 0 0 2918.75 97.6179 7
 2 0 0 2985.95 94.2489 2
 2 0 0 2967.73 97.3669 3
 2 0 0 3107.1 94.6174 6
 -2 0 0 2915.8 95.807 4
 -2 0 0 2872.91 96.6493 1
 -3 0 0 743.656 29.7641 5
 -3 0 0 727.292 28.5986 1
 3 0 0 746.741 25.7767 6
 3 0 0 734.595 29.6976 3
 -3 0 0 740.698 27.5678 4
 3 0 0 733.931 25.434 2
 -3 0 0 714.64 29.8811 7
 3 0 0 751.073 25.4176 2
 4 0 0 1769.2 63.0814 3
 4 0 0 1742.35 56.3798 2
 -4 0 0 1733.6 63.3465 7
 -4 0 0 1737.92 63.0162 5
 4 0 0 1701.89 56.5656 2
 -4 0 0 1645.01 59.356 4
 4 0 0 1707.9 56.7952 6
 -4 0 0 1664.67 61.0972 1
 -5 0 0 345.581 18.9475 1
 -5 0 0 347.997 17.2529 4
 5 0 0 326.578 14.0688 6
 5 0 0 326.756 19.6783 3
 5 0 0 329.351 13.6462 2
 -5 0 0 341.014 20.2652 7
 -5 0 0 326.605 19.9119 5
 -6 0 0 280.788 16.7586 4
 -6 0 0 312.379 19.5703 1
 6 0 0 303.426 13.1616 2
 6 0 0 314.572 21.1612 3
 -6 0 0 323.012 21.4562 7
 -6 0 0 332.967 21.2149 5
 6 0 0 319.268 13.8145 6
 -7 0 0 469.207 23.7614 4
 -7 0 0 458.454 27.9855 5
 -7 0 0 499.902 29.3173 7
 7 0 0 469.769 28.7757 3
 -7 0 0 438.114 26.0292 1
 -8 0 0 145.599 19.2021 5
 -8 0 0 136.976 16.8974 1
 8 0 0 110.95 16.9145 3
 -8 0 0 128.854 18.2872 7
 -8 0 0 135.539 12.2395 4
 -9 0 0 274.523 24.5908 7
 -9 0 0 257.567 23.3856 5
 -9 0 0 255.583 21.6613 1
 9 0 0 299.969 24.5387 3
 0 -1 0 -1.0301 0.3552 6
 0 -1 0 -1.9766 0.20447 2
 0 1 0 2.31439 0.83001 6
 0 1 0 2.31893 0.80837 2
 0 1 0 -1.5939 0.32331 7
 0 1 0 -1.0039 0.40144 1
 0 1 0 -1.2033 0.37875 4
 1 -1 0 34.1569 3.09352 3
 1 -1 0 18.7778 2.68552 6
 -1 -1 0 19.5336 2.44943 4
 1 -1 0 21.4455 2.73897 2
 -1 -1 0 16.9684 2.68083 5
 -1 -1 0 27.9886 3.09704 7
 -1 -1 0 19.6069 2.66047 3
 -1 1 0 18.1525 2.36674 4
 -1 1 0 22.0096 2.86269 3
 1 1 0 16.3643 2.59545 1
 -1 1 0 20.0401 2.70066 7
 -1 1 0 25.1296 2.80707 2
 -1 1 0 22.5833 2.78056 1
 1 1 0 16.8228 2.46834 3
 2 -1 0 2572.83 82.1721 2
 -2 -1 0 2562.56 84.1304 5
 -2 -1 0 2547.71 84.3323 7
 2 -1 0 2644.59 82.2243 2
 -2 -1 0 2589.65 82.7398 4
 2 -1 0 2557.49 82.5927 6
 2 -1 0 2534.63 84.1448 3
 2 1 0 2467.55 83.8381 3
 -2 1 0 2476.86 84.0102 5
 -2 1 0 2582.62 83.4596 1
 -2 1 0 2502.1 82.4673 4
 -2 1 0 2508.28 84.2667 7
 -3 -1 0 1614.07 53.0655 4
 3 -1 0 1555.68 52.1331 6
 -3 -1 0 1554.81 55.1215 5
 3 -1 0 1532.05 51.5375 2
 3 -1 0 1507.17 54.9072 3
 -3 -1 0 1552.99 55.3764 7
 -3 -1 0 1522.28 53.8488 1
 -3 1 0 1541.58 52.612 4
 -3 1 0 1527.86 53.9617 1
 -3 1 0 1459.23 54.981 7
 -3 1 0 1517.16 54.8603 5
 3 1 0 1491.35 49.0659 2
 3 1 0 1592.75 55.0985 3
 3 1 0 1554.77 49.0296 2
 3 1 0 1545.17 49.226 6
 -4 -1 0 1952.6 71.8116 1
 -4 -1 0 2078.53 70.4611 4
 4 -1 0 2105.02 69.1397 6
 4 -1 0 2125.42 68.4871 2
 -4 -1 0 2011.17 73.732 7
 -4 -1 0 2082.32 73.7086 5
 4 -1 0 2036.19 73.7213 3
 4 1 0 2069.78 65.5368 2
 -4 1 0 2027.49 72.1302 1
 4 1 0 1981.29 65.5638 2
 4 1 0 2046.46 73.4141 3
 4 1 0 2082.06 65.8158 6
 -4 1 0 2057.12 70.2947 4
 -4 1 0 2054.67 73.5416 5
 -4 1 0 2098.77 74.2751 7
 -5 -1 0 2042.01 75.5619 5
 5 -1 0 2032.71 75.859 3
 -5 -1 0 2093.89 71.8159 4
 5 -1 0 2053.89 69.3857 6
 -5 -1 0 2119.61 76.7627 7
 5 -1 0 2081.91 68.6511 2
 -5 -1 0 2083.5 74.0499 1
 5 1 0 1989.36 65.7829 6
 -5 1 0 1985.65 75.4307 5
 -5 1 0 2036.92 74.0259 1
 -5 1 0 2046.09 76.2093 7
 5 1 0 2028.85 75.579 3
 -5 1 0 2107.64 71.7219 4
 5 1 0 1978.73 65.3167 2
 -6 -1 0 1508.8 61.1716 5
 6 -1 0 1540.52 52.3999 2
 -6 -1 0 1363.56 57.8422 1
 -6 -1 0 1477.2 61.2944 7
 6 -1 0 1529.74 61.3762 3
 -6 -1 0 1518.34 56.2797 4
 6 -1 0 1576.2 53.2955 6
 -6 1 0 1453.88 55.5354 4
 -6 1 0 1589.51 61.6078 5
 6 1 0 1518.25 61.2844 3
 -6 1 0 1454.42 61.3261 7
 -6 1 0 1523.11 59.173 1
 7 -1 0 440.916 27.1476 3
 -7 -1 0 402.79 21.9692 4
 -7 -1 0 425.079 24.9063 1
 -7 -1 0 394.548 25.8182 5
 -7 -1 0 374.192 25.8057 7
 -7 1 0 405.768 24.5004 1
 -7 1 0 411.023 26.4851 5
 7 1 0 441.792 27.3275 3
 -7 1 0 409.386 26.8557 7
 -7 1 0 424.175 21.8853 4
 -8 -1 0 205.539 23.9149 7
 -8 -1 0 226.482 19.9326 5
 -8 -1 0 201.153 17.5039 1
 8 -1 0 180.681 21.8472 3
 -8 -1 0 212.031 15.631 4
 -8 1 0 230.273 20.8176 7
 -8 1 0 214.682 19.8573 5
 -8 1 0 200.675 17.7981 1
 -8 1 0 185.637 14.7491 4
 8 1 0 207.169 19.5674 3
 -9 -1 0 95.1837 17.354 7
 -9 -1 0 67.2718 14.0671 5
 -9 -1 0 83.4454 14.639 1
 9 -1 0 101.716 16.9504 3
 -9 1 0 97.1575 17.9372 5
 9 1 0 85.7564 16.7723 3
 -9 1 0 82.9553 16.3892 7
 -9 1 0 90.7616 15.4082 1
 0 -2 0 947.982 28.6514 3
 0 -2 0 884.016 30.6023 6
 0 -2 0 889.948 30.2855 2
 0 2 0 912.69 30.042 1
 0 2 0 865.089 29.9429 4
 0 2 0 885.074 30.609 6
 0 2 0 880.52 30.2482 2
 0 2 0 895.956 30.2175 7
 1 -2 0 9561.25 294.029 2
 -1 -2 0 9526.44 295.356 2
 1 -2 0 9623.98 294.569 6
 1 -2 0 8576.65 295.688 3
 -1 -2 0 9735.26 297.783 6
 -1 -2 0 8988.23 294.518 3
 1 2 0 9392.93 295.214 3
 -1 2 0 9463.06 295.927 1
 1 2 0 8870.69 294.38 2
 -1 2 0 9426.06 297.261 7
 -1 2 0 9376.31 297.735 4
 1 2 0 9046.37 293.531 1
 -1 2 0 9999.99 294.236 2
 1 2 0 9109.66 296.845 7
 1 2 0 9219.65 297.325 6
 -2 -2 0 1731.52 60.5331 5
 2 -2 0 1829.17 59.8974 2
 -2 -2 0 1821.4 59.6174 4
 2 -2 0 1802.34 60.46 6
 2 -2 0 1806.05 60.8969 3
 -2 -2 0 1689.77 60.606 7
 -2 -2 0 1802.05 56.6511 2
 -2 2 0 1789.32 60.0065 1
 -2 2 0 1777.24 59.3489 4
 2 2 0 1766.86 60.2093 1
 2 2 0 1842.96 56.7836 6
 -2 2 0 1747.61 60.8878 7
 2 2 0 1825.54 56.6566 2
 2 2 0 1815.19 60.422 3
 -3 -2 0 3681.77 122.49 5
 3 -2 0 3600.9 122.533 3
 3 -2 0 3771.94 121.012 6
 3 -2 0 3757.78 120.222 2
 -3 -2 0 3750.67 120.612 4
 -3 -2 0 3677.03 122.823 7
 3 2 0 3586 122.112 3
 -3 2 0 3589.69 122.557 5
 -3 2 0 3649.92 122.994 7
 -3 2 0 3837.69 121.83 1
 -3 2 0 3800.11 120.426 4
 -4 -2 0 -0.9243 2.59803 7
 -4 -2 0 4.52224 2.91406 4
 4 -2 0 0.94318 3.60342 3
 -4 -2 0 -2.1156 2.34248 1
 4 -2 0 6.79458 3.1735 6
 -4 -2 0 -4.6964 2.14152 5
 4 -2 0 3.16454 2.30966 2
 -4 2 0 0.07693 2.26066 1
 -4 2 0 1.95529 3.3304 5
 -4 2 0 -1.2606 2.0229 4
 4 2 0 3.89692 3.31332 3
 -4 2 0 -2.7111 2.62783 7
 -5 -2 0 612.91 28.4506 1
 -5 -2 0 598.276 29.9413 7
 5 -2 0 635.98 25.9044 6
 5 -2 0 583.225 29.4894 3
 5 -2 0 613.995 24.9148 2
 -5 -2 0 644.452 26.9593 4
 -5 -2 0 606.006 29.7831 5
 5 2 0 623.678 29.9148 3
 -5 2 0 620.163 26.3158 4
 -5 2 0 622.921 30.4888 7
 -5 2 0 589.97 29.6157 5
 -5 2 0 609.321 28.5218 1
 -6 -2 0 403.381 24.0351 5
 -6 -2 0 407.323 24.8479 7
 6 -2 0 393.38 19.1966 6
 6 -2 0 395.3 18.4455 2
 -6 -2 0 438.09 23.3938 1
 6 -2 0 405.189 24.3074 3
 -6 -2 0 403.635 20.7876 4
 6 2 0 387.07 23.7162 3
 -6 2 0 363.627 23.8952 7
 -6 2 0 378.388 20.0701 4
 -6 2 0 392.199 22.6875 1
 -6 2 0 400.171 24.3566 5
 7 -2 0 -3.373 2.78919 2
 -7 -2 0 -3.1592 3.68597 7
 -7 -2 0 -0.8235 3.34296 1
 -7 -2 0 -0.9386 3.30035 4
 7 -2 0 -1.2581 2.78007 6
 -7 -2 0 2.77712 4.88018 5
 7 -2 0 -0.3541 4.48274 3
 -7 2 0 1.92445 5.10691 5
 -7 2 0 5.63165 4.76536 1
 -7 2 0 -0.7751 2.93897 4
 -7 2 0 -2.6909 3.71933 7
 7 2 0 0.50512 5.03195 3
 -8 -2 0 316.518 24.5684 5
 -8 -2 0 338.247 23.6492 1
 -8 -2 0 343.291 20.9026 4
 8 -2 0 381.717 27.0934 3
 -8 -2 0 318.001 25.1144 7
 -8 2 0 349.328 26.0979 7
 -8 2 0 360.011 20.8131 4
 -8 2 0 348.103 24.1225 1
 8 2 0 361.163 25.8254 3
 -9 -2 0 29.6306 10.1366 7
 -9 -2 0 37.2899 11.0519 1
 -9 -2 0 28.0708 9.63076 5
 9 -2 0 21.3018 10.1943 3
 -9 2 0 27.9393 10.8321 7
 9 2 0 25.1172 9.94658 3
 -9 2 0 33.1671 10.2992 1
 0 -3 0 1.5277 0.92168 3
 0 -3 0 1.34583 1.8818 6
 0 -3 0 0.98109 1.80072 2
 0 3 0 -0.5582 1.29084 1
 0 3 0 0.42133 1.60943 4
 0 3 0 1.83805 1.9391 7
 -1 -3 0 2829.22 88.3448 6
 1 -3 0 2717.95 88.0037 3
 1 -3 0 2725.5 89.5407 2
 -1 -3 0 2798.21 87.9096 2
 1 -3 0 2700.63 90.1589 6
 -1 -3 0 2669.02 87.2413 3
 1 3 0 2735.04 88.9938 7
 -1 3 0 2680.25 87.8136 3
 -1 3 0 2763.44 88.6101 1
 1 3 0 2723.59 88.3503 6
 -1 3 0 2783.95 88.627 4
 1 3 0 2751.92 88.7938 1
 1 3 0 2675.7 87.1962 3
 -1 3 0 2773.58 89.2626 7
 1 3 0 2704.19 87.902 2
 -2 -3 0 688.838 26.1497 6
 2 -3 0 770.995 29.526 6
 -2 -3 0 757.358 28.9567 7
 -2 -3 0 732.881 27.7564 4
 2 -3 0 787.512 28.9825 3
 -2 -3 0 722.457 26.0677 2
 2 -3 0 798.028 29.0205 2
 -2 3 0 771.857 28.3235 1
 2 3 0 822.773 28.4092 3
 -2 3 0 764.066 29.2009 7
 2 3 0 804.655 26.1653 6
 2 3 0 732.408 28.372 1
 2 3 0 785.778 25.7935 2
 -2 3 0 794.151 28.0155 4
 3 -3 0 1211.87 43.312 6
 3 -3 0 1168.24 42.232 2
 -3 -3 0 1105.25 43.4172 7
 -3 -3 0 1116.09 43.1605 5
 -3 -3 0 1183.24 42.1075 4
 3 -3 0 1120.94 43.343 3
 3 3 0 1209 43.3434 3
 -3 3 0 1207.17 41.8899 4
 3 3 0 1200.07 43.2144 1
 -3 3 0 1152.83 43.9304 7
 -3 3 0 1166.2 42.6882 1
 -4 -3 0 1811.09 63.472 4
 4 -3 0 1827.14 64.2072 6
 4 -3 0 1792.44 63.0288 2
 -4 -3 0 1807.26 66.0308 5
 4 -3 0 1739.84 65.8472 3
 -4 -3 0 1840.39 66.6 7
 -4 3 0 1795.67 63.0108 4
 4 3 0 1808.64 65.6987 3
 -4 3 0 1804.6 66.6536 7
 -4 3 0 1864.06 65.0997 1
 5 -3 0 1204.39 46.4386 6
 5 -3 0 1221.54 50.2249 3
 -5 -3 0 1216.89 48.4699 1
 5 -3 0 1227.65 45.5354 2
 -5 -3 0 1248.57 50.2237 5
 -5 -3 0 1220.07 46.563 4
 -5 -3 0 1225.33 50.4272 7
 -5 3 0 1254.04 48.8374 1
 -5 3 0 1199.86 46.0156 4
 5 3 0 1249.39 49.9966 3
 -5 3 0 1266.95 51.0709 7
 -6 -3 0 551.618 29.7711 7
 6 -3 0 537.155 24.7577 6
 6 -3 0 525.256 28.7433 3
 -6 -3 0 511.895 28.6849 5
 -6 -3 0 526.272 25.277 4
 -6 -3 0 494.946 26.6913 1
 6 -3 0 514.908 23.4728 2
 6 3 0 522.414 28.5404 3
 -6 3 0 538.634 27.649 1
 -6 3 0 528.01 24.8385 4
 -6 3 0 521.639 29.3422 7
 -7 -3 0 682.602 34.4674 1
 7 -3 0 637.573 29.1489 2
 -7 -3 0 661.87 36.5813 7
 7 -3 0 603.157 29.6912 6
 -7 -3 0 732.974 32.3526 4
 -7 -3 0 725.466 36.8378 5
 7 -3 0 719.49 37.4803 3
 7 3 0 728.74 36.8003 3
 -7 3 0 744.977 32.1155 4
 -7 3 0 699.219 37.5046 7
 -7 3 0 718.134 35.2631 1
 8 -3 0 174.443 21.2832 3
 -8 -3 0 181.111 22.034 7
 -8 -3 0 190.42 15.4302 4
 -8 -3 0 190.682 20.334 1
 -8 -3 0 202.467 22.8674 5
 -8 3 0 175.467 14.5199 4
 -8 3 0 159.357 20.5738 7
 -8 3 0 220.52 18.254 1
 8 3 0 198.338 22.7108 3
 -9 -3 0 96.4839 15.5701 1
 9 -3 0 115.901 19.0967 3
 -9 -3 0 103.512 17.2183 5
 -9 -3 0 97.0222 16.7676 7
 -9 3 0 105.852 18.7527 7
 9 3 0 69.9504 15.7167 3
 -9 3 0 73.9461 14.1639 1
 0 -4 0 1573.05 54.8706 2
 0 -4 0 1698.58 51.6791 3
 0 -4 0 1586.63 55.6141 6
 0 4 0 1601.9 54.7712 7
 0 4 0 1630.97 54.4566 4
 0 4 0 1593.38 54.4056 1
 1 -4 0 2219.13 77.517 6
 -1 -4 0 2317.06 75.7574 6
 1 -4 0 2292.68 76.8996 2
 1 -4 0 2257.42 74.3702 3
 -1 -4 0 2303.21 75.1836 2
 -1 -4 0 2251.03 73.4512 3
 1 4 0 2301.65 75.8498 1
 -1 4 0 2315.95 76.4527 7
 1 4 0 2361.59 73.4756 3
 -1 4 0 2303.3 75.7648 4
 -1 4 0 2250.15 74.9186 3
 1 4 0 2264.33 76.0855 7
 -1 4 0 2340.9 75.7583 1
 -2 -4 0 6307.89 203.189 4
 2 -4 0 6263.19 203.507 3
 -2 -4 0 6568.17 201.659 6
 2 -4 0 6349.6 204.543 2
 -2 -4 0 6685.58 201.264 2
 2 -4 0 6305.47 205.479 6
 2 4 0 6330.58 201.236 2
 2 4 0 6235.51 203.81 1
 2 4 0 6535.6 202.54 3
 -2 4 0 6331.74 203.435 1
 -2 4 0 6237.29 203.101 4
 -2 4 0 6187.5 204.399 7
 2 4 0 6316.93 201.749 6
 3 -4 0 54.0859 7.49441 2
 3 -4 0 48.5405 7.16567 6
 -3 -4 0 51.0216 3.52924 2
 -3 -4 0 54.5765 7.06246 7
 -3 -4 0 52.2067 7.00835 5
 -3 -4 0 54.1412 6.69387 4
 3 -4 0 51.1831 6.95057 3
 -3 -4 0 54.5378 3.54991 2
 -3 4 0 77.5602 9.09979 7
 3 4 0 66.492 7.69804 3
 -3 4 0 39.6801 5.8589 1
 -3 4 0 60.9706 6.98309 4
 3 4 0 68.0706 8.19158 1
 4 -4 0 1663.53 60.9564 3
 4 -4 0 1639.98 58.7817 2
 -4 -4 0 1613.22 61.1841 7
 -4 -4 0 1562.35 60.3182 5
 4 -4 0 1599.49 59.7784 6
 -4 -4 0 1673.9 58.8544 4
 -4 4 0 1675.71 59.8175 1
 4 4 0 1570.13 59.6775 3
 4 4 0 1694.66 60.4526 1
 -4 4 0 1620.6 57.9426 4
 -4 4 0 1663.06 61.6937 7
 -5 -4 0 30.337 6.28034 4
 5 -4 0 18.9236 5.44711 6
 -5 -4 0 18.3036 5.81768 7
 -5 -4 0 18.7668 5.69043 1
 -5 -4 0 23.3308 6.59551 5
 5 -4 0 16.3756 5.91301 3
 5 -4 0 16.7353 4.84907 2
 -5 4 0 21.3992 5.90036 1
 -5 4 0 17.7177 5.03743 4
 5 4 0 23.0195 6.58284 3
 -5 4 0 27.9842 7.39068 7
 6 -4 0 -2.43 3.50669 3
 6 -4 0 1.44365 3.25632 2
 6 -4 0 0.18298 3.1469 6
 -6 -4 0 -5.0677 2.88896 7
 -6 -4 0 1.59133 3.60888 5
 -6 -4 0 -1.6768 3.69798 1
 -6 -4 0 0.95165 3.68148 4
 -6 4 0 2.41081 4.21762 7
 -6 4 0 1.38074 3.51522 4
 6 4 0 -3.5747 3.45291 3
 -6 4 0 0.7982 3.56048 1
 -7 -4 0 288.069 21.5232 5
 -7 -4 0 257.404 17.1361 4
 7 -4 0 255.061 20.5755 3
 7 -4 0 264.602 16.3061 2
 -7 -4 0 243.696 20.5045 7
 -7 -4 0 270.922 19.5772 1
 7 -4 0 252.758 16.9158 6
 -7 4 0 256.195 20.971 7
 -7 4 0 241.447 16.4929 4
 -7 4 0 245.19 18.7839 1
 7 4 0 236.211 19.534 3
 -8 -4 0 1.55736 5.25119 5
 -8 -4 0 4.87265 6.24036 7
 -8 -4 0 -0.7158 4.42744 1
 8 -4 0 5.1004 5.67716 3
 -8 -4 0 5.13181 4.39465 4
 -8 4 0 -3.8668 3.87832 7
 -8 4 0 -1.2135 3.96225 4
 -8 4 0 5.94635 5.17758 1
 8 4 0 -1.517 4.77848 3
 -9 -4 0 372.044 28.338 5
 -9 -4 0 401.581 29.3828 7
 9 -4 0 379.075 29.0398 3
 -9 -4 0 371.679 26.5817 1
 -9 4 0 356.153 26.199 1
 9 4 0 340.186 27.4955 3
 -9 4 0 374.722 29.5957 7
 0 -5 0 4.02116 2.52883 2
 0 -5 0 -0.27 0.9455 3
 0 -5 0 2.31589 2.53079 6
 0 5 0 -2.9456 1.41931 4
 0 5 0 1.32611 2.23516 1
 0 5 0 0.46069 2.23038 7
 -1 -5 0 10.6773 1.89527 3
 1 -5 0 10.3764 3.60891 6
 -1 -5 0 9.48163 3.03693 2
 1 -5 0 11.9776 2.40173 3
 -1 -5 0 11.626 3.31501 6
 1 -5 0 6.14801 2.98062 2
 1 5 0 10.7384 1.96109 3
 -1 5 0 8.97884 3.32365 7
 1 5 0 16.9882 3.84494 1
 1 5 0 7.29846 3.0901 7
 -1 5 0 11.763 3.37305 1
 -1 5 0 7.25212 2.65909 4
 2 -5 0 288.965 14.1381 3
 2 -5 0 280.89 15.3939 2
 2 -5 0 287.974 16.3575 6
 -2 -5 0 314.759 13.3605 2
 -2 -5 0 305.037 13.7207 6
 2 5 0 303.145 14.9549 1
 -2 5 0 310.104 14.7002 1
 2 5 0 314.228 13.2343 3
 -2 5 0 303.926 14.5216 4
 -2 5 0 297.139 15.3099 7
 2 5 0 293.582 15.1779 7
 -3 -5 0 1196.45 42.6919 2
 3 -5 0 1234.79 46.4459 3
 -3 -5 0 1263.55 47.1981 7
 3 -5 0 1230.84 48.0299 6
 -3 -5 0 1199.32 45.3359 4
 3 -5 0 1226.03 46.7986 2
 -3 5 0 1220.66 45.854 1
 3 5 0 1282.63 45.5004 3
 3 5 0 1285.99 46.8094 1
 -3 5 0 1283.81 47.7287 7
 -3 5 0 1297.16 45.7601 4
 4 -5 0 856.944 36.2303 6
 4 -5 0 838.058 34.846 2
 -4 -5 0 817.48 27.8733 2
 4 -5 0 890.346 36.2035 3
 -4 -5 0 836.125 36.3381 7
 -4 -5 0 815.434 34.0637 4
 -4 -5 0 840.738 27.9348 2
 -4 -5 0 832.85 35.9243 5
 -4 5 0 838.22 36.6479 7
 -4 5 0 851.736 33.8303 4
 4 5 0 831.115 35.3543 1
 4 5 0 898.406 35.32 3
 -4 5 0 861.749 35.1875 1
 5 -5 0 258.498 16.0154 2
 5 -5 0 260.519 17.8381 3
 5 -5 0 297.449 17.9234 6
 -5 -5 0 271.35 16.318 4
 -5 -5 0 271.279 18.1743 5
 -5 -5 0 230.173 17.7663 7
 -5 5 0 290.861 19.457 7
 -5 5 0 250.469 16.6604 1
 5 5 0 276.29 17.5568 3
 -5 5 0 280.417 15.9071 4
 -6 -5 0 414.756 24.6515 1
 6 -5 0 431.568 25.9227 3
 6 -5 0 461.744 23.0814 2
 -6 -5 0 487.829 24.397 4
 -6 -5 0 456.68 26.5594 5
 -6 -5 0 444.299 26.7611 7
 6 -5 0 462.425 24.4033 6
 6 5 0 426.141 25.0902 3
 -6 5 0 403.203 26.1625 7
 -6 5 0 435.222 22.7124 4
 -6 5 0 457.349 25.1791 1
 -7 -5 0 224.468 20.0297 5
 -7 -5 0 279.176 19.9898 1
 7 -5 0 263.744 17.2369 2
 -7 -5 0 284.373 21.939 7
 7 -5 0 290.915 21.5575 3
 -7 -5 0 279.119 18.5458 4
 7 -5 0 277.475 18.672 6
 -7 5 0 298.888 22.5681 7
 7 5 0 283.158 21.1254 3
 -7 5 0 263.958 19.9676 1
 -7 5 0 258.112 17.4492 4
 -8 -5 0 206.201 18.6312 1
 -8 -5 0 183.13 22.7902 5
 8 -5 0 219.865 24.9286 3
 -8 -5 0 226.323 17.1164 4
 -8 -5 0 219.159 24.4669 7
 8 5 0 215.476 19.9427 3
 -8 5 0 218.245 25.8297 7
 -8 5 0 221.014 16.4481 4
 -8 5 0 179.433 20.7194 1
 -9 -5 0 50.5701 11.8133 1
 -9 -5 0 44.9582 12.8562 7
 -9 -5 0 53.6556 13.3919 5
 9 -5 0 43.3796 12.3176 3
 -9 5 0 66.7201 15.8142 7
 -9 5 0 45.1265 11.1225 1
 9 5 0 64.9503 14.1728 3
 0 -6 0 601.344 26.2861 6
 0 -6 0 631.784 20.9097 3
 0 -6 0 587.319 25.2929 2
 0 6 0 626.15 24.9146 4
 0 6 0 623.548 25.2209 7
 0 6 0 612.022 24.8692 1
 1 -6 0 1792.4 64.24 2
 -1 -6 0 1822.42 63.4697 6
 -1 -6 0 1808.37 62.5751 2
 1 -6 0 1823.77 60.0736 3
 -1 -6 0 1732.76 58.5958 3
 1 -6 0 1759.02 65.2506 6
 -1 6 0 1871.29 63.1252 4
 1 6 0 1840.93 63.479 7
 -1 6 0 1872.26 63.0326 1
 1 6 0 1789.49 62.827 1
 -1 6 0 1843.82 63.7902 7
 1 6 0 1843.33 58.6385 3
 2 -6 0 32.2082 4.99577 3
 -2 -6 0 25.3757 4.82522 6
 2 -6 0 21.2031 5.55974 6
 -2 -6 0 27.0322 4.59559 2
 2 -6 0 33.9965 6.32765 2
 2 6 0 35.8091 6.24041 7
 -2 6 0 32.611 5.56646 4
 -2 6 0 23.4297 5.31129 7
 2 6 0 27.6079 3.98301 3
 -2 6 0 31.0306 5.51475 1
 2 6 0 32.2949 5.61342 1
 -3 -6 0 2145.29 76.1787 6
 -3 -6 0 2307.56 78.3712 4
 3 -6 0 2252.05 78.6146 3
 3 -6 0 2234.91 80.0015 2
 -3 -6 0 2209.58 75.8189 2
 3 -6 0 2317.09 81.7662 6
 3 6 0 2283.58 79.4545 1
 -3 6 0 2322.89 78.8803 1
 3 6 0 2327.4 77.121 3
 -3 6 0 2251.43 78.1085 4
 -3 6 0 2281.94 80.4925 7
 4 -6 0 6.9222 4.52873 3
 4 -6 0 5.37515 4.2892 6
 -4 -6 0 6.95752 2.03659 2
 -4 -6 0 12.219 5.03645 7
 -4 -6 0 6.90022 3.86319 4
 -4 -6 0 8.55674 4.58942 5
 4 -6 0 10.026 4.35387 2
 -4 6 0 2.00403 3.65174 7
 -4 6 0 5.40867 3.25815 1
 4 6 0 11.7419 4.3128 3
 -4 6 0 8.92604 3.77388 4
 4 6 0 5.23699 3.64241 1
 -5 -6 0 22.8014 7.08544 7
 -5 -6 0 29.265 7.57884 5
 -5 -6 0 18.5243 6.06296 4
 5 -6 0 25.5277 6.90142 6
 5 -6 0 26.5428 6.84213 3
 5 -6 0 27.5408 7.18835 2
 5 6 0 28.3084 7.82944 1
 5 6 0 16.3922 5.72366 3
 -5 6 0 29.0939 6.5678 4
 -5 6 0 32.3557 8.1456 7
 -5 6 0 24.6338 7.22043 1
 -6 -6 0 7.87155 4.8771 4
 -6 -6 0 9.01253 5.64161 5
 -6 -6 0 0.97017 3.92278 7
 6 -6 0 2.91291 4.10269 3
 6 -6 0 -1.2673 3.81523 6
 6 -6 0 -2.2641 2.72512 2
 -6 6 0 3.27814 5.29975 7
 6 6 0 3.91331 4.52898 3
 -6 6 0 1.76448 3.53571 1
 -6 6 0 4.97081 4.15902 4
 -7 -6 0 72.2414 12.0546 1
 7 -6 0 80.6182 12.2017 2
 -7 -6 0 89.0165 13.0255 4
 -7 -6 0 75.6713 13.902 5
 7 -6 0 66.348 11.7057 6
 -7 -6 0 43.809 10.6125 7
 7 -6 0 74.0262 13.7512 3
 -7 6 0 75.1345 14.5892 7
 -7 6 0 69.0258 12.8488 1
 7 6 0 82.8467 13.6085 3
 -7 6 0 69.1121 10.8654 4
 8 -6 0 141.151 20.06 3
 8 -6 0 87.1465 15.8052 6
 -8 -6 0 167.161 18.671 4
 -8 -6 0 151.088 20.8218 5
 -8 -6 0 155.413 19.5908 1
 -8 -6 0 128.858 19.0799 7
 8 6 0 156.759 19.7097 3
 -8 6 0 144.812 16.3092 4
 -8 6 0 127.668 18.1444 1
 -8 6 0 131.647 20.1458 7
 9 -6 0 -2.649 5.27867 3
 -9 -6 0 -1.2173 4.88139 1
 -9 -6 0 1.43227 5.53104 5
 -9 -6 0 2.99915 6.39335 7
 9 6 0 0.50913 5.6987 3
 -9 6 0 1.37019 6.69586 7
 -9 6 0 -5.7795 4.56681 1
 0 -7 0 1.14081 1.04581 3
 0 -7 0 2.16956 2.83788 2
 0 -7 0 -0.5788 1.06293 3
 0 -7 0 4.17214 3.38471 6
 0 7 0 0.29678 2.28689 7
 0 7 0 3.51179 2.8244 4
 0 7 0 1.53818 2.40497 1
 1 -7 0 49.7745 7.69158 2
 1 -7 0 46.5901 7.71396 6
 -1 -7 0 53.9195 7.2512 2
 -1 -7 0 47.9872 3.37101 3
 1 -7 0 45.632 4.22397 3
 -1 -7 0 36.4342 6.58447 6
 -1 7 0 51.4276 6.88181 1
 1 7 0 43.4947 3.18691 3
 1 7 0 46.9255 7.23794 7
 -1 7 0 52.9501 7.51392 7
 -1 7 0 50.9505 7.09803 4
 1 7 0 63.9923 8.02998 1
 -2 -7 0 101.761 8.00816 2
 -2 -7 0 113.99 8.7874 6
 2 -7 0 86.4829 10.9171 6
 2 -7 0 105.386 9.67348 2
 2 -7 0 100.935 7.66333 3
 -2 7 0 102.003 9.23715 7
 -2 7 0 101.451 8.34358 1
 2 7 0 94.6594 8.74103 7
 -2 7 0 92.9805 8.09572 4
 2 7 0 102.344 8.69678 1
 2 7 0 98.1099 6.18525 3
 -3 -7 0 347.053 18.2179 4
 3 -7 0 352.237 17.9506 3
 3 -7 0 348.665 20.6494 6
 3 -7 0 339.642 19.3969 2
 -3 -7 0 367.766 17.0476 6
 -3 -7 0 351.509 16.1161 2
 -3 7 0 345.539 18.32 1
 -3 7 0 335.883 19.1789 7
 3 7 0 328.244 18.3889 1
 -3 7 0 347.318 18.0795 4
 3 7 0 355.745 16.4596 3
 -4 -7 0 7.77555 4.66034 5
 4 -7 0 5.86874 3.93137 3
 -4 -7 0 4.52646 4.21372 4
 4 -7 0 6.07337 4.08702 2
 -4 -7 0 -0.3434 3.75078 7
 4 -7 0 0.17116 3.97423 6
 -4 -7 0 -0.3421 2.19085 2
 -4 7 0 8.64049 4.77943 7
 4 7 0 1.7849 3.41291 1
 -4 7 0 5.04374 3.41462 4
 4 7 0 6.55206 3.46002 3
 -4 7 0 5.04806 3.66272 1
 5 -7 0 309.938 19.667 2
 -5 -7 0 294.981 18.8627 4
 -5 -7 0 299.009 21.0337 7
 5 -7 0 342.403 21.0745 3
 5 -7 0 326.453 21.1263 6
 -5 -7 0 349.112 21.5898 5
 5 7 0 321.785 20.4185 1
 -5 7 0 336.863 21.8954 7
 -5 7 0 319.787 19.7444 1
 -5 7 0 337.347 19.1213 4
 5 7 0 337.264 19.3912 3
 -6 -7 0 187.841 16.7071 5
 6 -7 0 173.712 15.9073 3
 6 -7 0 173.614 14.4702 2
 -6 -7 0 182.777 14.9443 4
 -6 -7 0 138.105 17.6742 7
 6 -7 0 158.49 14.8925 6
 -6 7 0 169.97 15.0345 1
 -6 7 0 171.478 13.7813 4
 -6 7 0 163.284 19.5945 7
 6 7 0 160.035 14.4452 3
 -7 -7 0 94.135 13.8567 4
 -7 -7 0 94.7219 14.8222 1
 -7 -7 0 77.9386 14.6351 7
 7 -7 0 118.397 15.8842 6
 7 -7 0 94.9395 15.1267 3
 -7 -7 0 87.3104 15.2627 5
 7 -7 0 87.7476 13.5054 2
 7 7 0 95.9026 14.3792 3
 -7 7 0 123.874 17.0501 1
 -7 7 0 105.054 16.8622 7
 -7 7 0 89.4556 13.2636 4
 8 -7 0 66.7541 12.7964 6
 8 -7 0 69.9181 12.4934 2
 8 -7 0 120.079 18.8434 3
 -8 -7 0 79.1523 15.982 5
 -8 -7 0 111.103 15.2808 4
 -8 -7 0 100.585 17.6424 7
 -8 -7 0 94.5266 15.05 1
 8 7 0 117.621 17.4183 3
 -8 7 0 88.8303 16.0785 7
 -8 7 0 89.454 15.7102 1
 -8 7 0 122.1 15.393 4
 -9 -7 0 20.5608 9.50769 5
 9 -7 0 39.835 11.5452 3
 -9 -7 0 32.3057 10.8909 7
 -9 -7 0 25.7783 10.4191 1
 -9 7 0 35.7587 11.5687 1
 9 7 0 39.4234 11.6566 3
 -9 7 0 46.4892 13.7328 7
 0 -8 0 1078.13 34.8069 3
 0 -8 0 1034.06 34.7565 3
 0 -8 0 1044.07 41.431 2
 0 -8 0 1024.13 42.4842 6
 0 8 0 1031.45 41.0566 7
 0 8 0 1089.05 40.9664 1
 -1 -8 0 2.23825 2.83421 2
 -1 -8 0 2.22747 3.20766 6
 1 -8 0 -2.3319 2.57595 6
 1 -8 0 3.89343 3.27646 2
 1 -8 0 1.13894 1.58786 3
 -1 -8 0 2.36169 1.28247 3
 -1 8 0 2.65699 2.74352 1
 1 8 0 5.26277 3.57642 7
 1 8 0 1.758 2.46499 1
 -1 8 0 9.717 3.92825 4
 -1 8 0 3.21701 3.28471 7
 -2 -8 0 312.391 15.8447 2
 2 -8 0 283.278 18.6026 6
 2 -8 0 297.202 17.9126 2
 2 -8 0 292.992 14.5548 3
 -2 -8 0 297.391 16.3793 6
 -2 8 0 287.685 17.143 7
 2 8 0 290.823 17.097 7
 -2 8 0 301.68 16.5962 1
 -2 8 0 285.859 16.3458 4
 2 8 0 296.378 16.6074 1
 2 8 0 298.136 12.67 3
 -3 -8 0 102.721 8.24308 2
 -3 -8 0 107.493 9.87738 4
 3 -8 0 93.7764 8.75959 3
 3 -8 0 86.8825 11.5649 2
 -3 -8 0 103.781 8.89697 6
 3 -8 0 99.286 13.3892 6
 3 8 0 93.7319 7.40965 3
 3 8 0 119.455 13.2808 7
 -3 8 0 111.672 12.6568 7
 -3 8 0 107.336 11.7863 4
 3 8 0 97.8529 11.5923 1
 -3 8 0 121.164 12.6055 1
 -4 -8 0 62.3259 7.57584 2
 -4 -8 0 70.6131 10.1621 4
 4 -8 0 57.1082 9.15529 3
 -4 -8 0 68.2887 10.5627 7
 4 -8 0 48.525 9.64844 6
 4 -8 0 73.997 10.8807 2
 4 8 0 59.5948 8.18677 3
 -4 8 0 64.1569 9.56013 1
 -4 8 0 85.2268 10.9267 4
 -4 8 0 66.7604 10.4443 7
 4 8 0 62.8201 10.0742 1
 5 -8 0 25.66 7.68137 3
 -5 -8 0 26.9549 8.15803 5
 -5 -8 0 34.6233 4.3233 2
 5 -8 0 31.1026 8.02854 2
 -5 -8 0 36.0798 8.38761 4
 -5 -8 0 36.4232 8.53137 7
 5 -8 0 35.4744 8.72974 6
 -5 8 0 30.0223 7.44639 1
 5 8 0 32.6282 8.00032 1
 -5 8 0 39.655 8.13611 4
 5 8 0 36.3511 7.47068 3
 -5 8 0 32.4879 8.8722 7
 -6 -8 0 481.727 30.8853 7
 -6 -8 0 546.476 28.9564 4
 6 -8 0 568.107 31.1993 6
 -6 -8 0 537.892 31.1302 5
 6 -8 0 538.663 28.9627 2
 6 -8 0 498.266 29.2957 3
 -6 8 0 553.468 27.9754 4
 -6 8 0 543.4 32.1094 7
 6 8 0 575.26 31.0045 1
 -6 8 0 575.524 30.7922 1
 6 8 0 535.476 28.4886 3
 7 -8 0 30.4205 9.91979 3
 -7 -8 0 16.7523 6.64978 4
 -7 -8 0 13.693 7.45197 1
 -7 -8 0 21.3756 8.57168 5
 7 -8 0 15.5995 7.62182 6
 -7 -8 0 5.80314 5.96365 7
 7 -8 0 19.2983 8.02412 2
 7 8 0 8.67655 5.46233 3
 -7 8 0 11.0337 5.94988 4
 -7 8 0 15.503 7.31951 7
 -7 8 0 7.78879 5.58563 1
 -8 -8 0 10.8883 7.13987 1
 -8 -8 0 4.73607 6.24418 7
 8 -8 0 1.23219 6.09339 6
 -8 -8 0 12.1084 6.62977 4
 8 -8 0 4.70004 5.97686 3
 -8 -8 0 0.95122 5.37297 5
 8 -8 0 -1.8712 5.42389 2
 -8 8 0 5.53783 7.32708 7
 8 8 0 9.86938 6.87843 3
 -8 8 0 7.54871 6.10845 4
 -8 8 0 9.14171 6.91045 1
 -9 -8 0 -2.4125 5.38219 5
 -9 -8 0 1.03132 6.80372 7
 -9 -8 0 2.9495 6.90598 1
 9 -8 0 0.97165 7.02384 3
 9 8 0 2.62938 6.06057 3
 -9 8 0 6.24768 7.44195 7
 -9 8 0 8.75873 6.97815 1
 0 -9 0 1.61162 3.56183 6
 0 -9 0 2.3535 1.29361 3
 0 -9 0 2.62774 3.5143 2
 0 -9 0 1.26764 1.208 3
 0 9 0 1.14703 2.52239 1
 0 9 0 3.5475 3.32505 7
 -1 -9 0 0.85145 3.04471 6
 1 -9 0 0.08692 1.69251 3
 1 -9 0 -1.0998 3.30674 6
 1 -9 0 1.4935 3.73739 2
 -1 -9 0 -2.7232 2.7028 2
 -1 -9 0 0.27004 1.23255 3
 1 9 0 1.39793 2.60324 1
 -1 9 0 1.98052 2.75564 1
 1 9 0 -2.1978 2.58828 7
 -1 9 0 -2.1621 2.51523 7
 -1 9 0 -2.1303 2.74446 4
 -2 -9 0 62.739 8.63463 2
 2 -9 0 56.3939 6.94276 3
 -2 -9 0 52.7698 8.53758 6
 2 -9 0 55.2522 10.2372 6
 2 -9 0 77.0424 11.3615 2
 2 9 0 68.6053 9.41274 7
 -2 9 0 70.3351 9.81968 4
 2 9 0 51.9259 8.09054 1
 2 9 0 56.068 4.49001 3
 -2 9 0 79.7564 10.1417 1
 -2 9 0 57.5755 8.88481 7
 3 -9 0 40.371 7.07477 3
 3 -9 0 35.2006 8.67322 2
 -3 -9 0 45.3647 8.31489 4
 3 -9 0 30.0664 8.68498 6
 -3 -9 0 40.208 7.36677 6
 -3 -9 0 49.9622 7.47911 2
 -3 9 0 30.5536 7.43077 7
 3 9 0 29.9331 6.89697 1
 3 9 0 39.1402 5.51963 3
 3 9 0 29.5527 7.31124 7
 -3 9 0 33.3039 6.66174 4
 -3 9 0 41.0447 7.84972 1
 -4 -9 0 65.3082 10.3051 4
 4 -9 0 51.2378 10.3912 6
 4 -9 0 62.7272 9.57152 3
 4 -9 0 62.4208 11.636 2
 -4 -9 0 54.0276 8.36117 2
 -4 9 0 42.1328 8.90316 7
 4 9 0 52.7386 7.7963 3
 -4 9 0 48.3832 8.56523 4
 -4 9 0 50.398 8.78194 1
 4 9 0 56.3129 9.83885 1
 5 -9 0 8.06796 6.34192 6
 5 -9 0 24.2729 7.06501 3
 5 -9 0 11.6455 6.11118 2
 -5 -9 0 18.0519 5.78568 2
 -5 -9 0 16.7563 6.82311 7
 -5 -9 0 11.7244 5.83954 4
 -5 -9 0 12.2285 5.93967 5
 -5 9 0 9.70411 5.00853 4
 -5 9 0 18.0642 6.21179 1
 -5 9 0 12.1477 6.90211 7
 5 9 0 15.3203 6.6198 1
 5 9 0 16.7165 5.69994 3
 6 -9 0 -4.1121 4.41171 6
 6 -9 0 4.66857 5.06382 2
 -6 -9 0 1.32011 5.16741 5
 6 -9 0 2.24738 4.69976 3
 -6 -9 0 0.77948 4.39374 4
 -6 -9 0 -0.7538 4.50773 7
 6 9 0 4.46053 4.32163 3
 -6 9 0 -2.4761 4.18518 7
 -6 9 0 -0.0774 3.85439 1
 6 9 0 0.22654 4.90061 1
 -6 9 0 0.30491 3.79924 4
 -7 -9 0 0.91387 5.46913 5
 -7 -9 0 15.1954 7.90521 7
 -7 -9 0 2.94636 5.37795 4
 7 -9 0 7.7561 6.94168 3
 7 -9 0 8.75339 6.87573 2
 7 -9 0 7.25612 6.20051 6
 -7 9 0 12.1892 8.04248 7
 7 9 0 3.03143 4.79771 3
 -7 9 0 2.40817 5.24593 1
 -7 9 0 9.94055 6.25546 4
 -8 -9 0 43.581 10.8242 4
 8 -9 0 41.0042 11.0936 3
 8 -9 0 38.7323 11.451 2
 -8 -9 0 27.6827 10.5793 7
 -8 -9 0 20.3784 9.62407 5
 -8 -9 0 41.2104 10.9692 1
 8 -9 0 43.3072 11.7918 6
 -8 9 0 16.6175 8.74383 7
 -8 9 0 47.7876 10.7825 4
 8 9 0 20.9092 8.79716 3
 -8 9 0 19.8733 9.51528 1
 0 -10 0 497.449 25.3492 2
 0 -10 0 497.952 17.4591 3
 0 -10 0 489.868 26.4293 6
 0 -10 0 496.963 17.6482 3
 0 10 0 532.488 25.805 7
 0 10 0 498.224 24.5705 1
 -1 -10 0 117.581 13.6079 6
 -1 -10 0 109.874 12.5346 2
 1 -10 0 109.554 13.4221 2
 -1 -10 0 96.0223 4.72133 3
 1 -10 0 102.919 6.5942 3
 1 -10 0 86.3624 12.7097 6
 -1 10 0 97.3094 11.4291 1
 -1 10 0 94.7426 11.3521 4
 1 10 0 86.4699 11.0564 7
 -1 10 0 110.635 13.1091 7
 1 10 0 105.164 11.9838 1
 2 -10 0 1.688 2.69418 3
 2 -10 0 -2.7216 4.04849 2
 2 -10 0 -2.436 3.79193 6
 -2 -10 0 0.59653 3.70877 2
 -2 -10 0 1.60527 4.11789 6
 2 10 0 -3.3558 2.97158 7
 2 10 0 0.00402 3.09925 1
 2 10 0 1.77468 1.63115 3
 -2 10 0 -0.0697 3.55135 1
 -2 10 0 6.3799 4.3821 7
 -2 10 0 6.13833 3.77273 4
 3 -10 0 3.81855 5.27812 2
 -3 -10 0 -4.4951 3.28154 6
 -3 -10 0 0.63036 3.74875 2
 -3 -10 0 -2.6512 2.89052 4
 3 -10 0 11.2692 5.89587 6
 3 -10 0 2.39357 3.43474 3
 -3 10 0 -0.6967 3.72445 4
 3 10 0 7.79647 4.80433 7
 3 10 0 1.075 2.15173 3
 3 10 0 -1.9529 3.23571 1
 -3 10 0 6.97845 4.68726 7
 -3 10 0 -0.2074 3.47893 1
 -4 -10 0 -2.6835 4.98763 2
 4 -10 0 0.65538 3.56926 3
 4 -10 0 -1.9641 3.82535 6
 -4 -10 0 5.75901 4.81573 4
 4 -10 0 -0.0286 4.0855 2
 -4 10 0 -3.732 2.72273 1
 -4 10 0 0.63137 3.12524 7
 -4 10 0 4.75716 4.07695 4
 4 10 0 -1.0738 3.1857 1
 4 10 0 4.05024 2.69985 3
 -5 -10 0 401.573 24.2524 4
 5 -10 0 384.579 26.4738 6
 5 -10 0 442.088 24.7298 3
 -5 -10 0 413.015 26.4876 7
 5 -10 0 418.257 25.995 2
 -5 -10 0 386.753 25.1339 5
 5 10 0 431.655 22.2945 3
 -5 10 0 427.197 24.1332 4
 -5 10 0 415.905 25.0248 1
 5 10 0 399.912 25.5781 1
 -5 10 0 427.698 26.9471 7
 -6 -10 0 21.2255 8.27771 5
 -6 -10 0 23.4432 8.81621 7
 6 -10 0 15.9124 7.52281 2
 -6 -10 0 25.3792 8.11027 4
 6 -10 0 22.8309 7.79054 3
 6 -10 0 30.1293 10.1687 6
 6 10 0 29.6845 7.79476 3
 -6 10 0 22.2597 8.17248 1
 -6 10 0 17.4615 7.43526 7
 -6 10 0 36.3483 9.03384 4
 6 10 0 30.1327 8.63966 1
 -7 -10 0 127.662 18.8106 7
 -7 -10 0 160.091 21.1192 5
 -7 -10 0 169.306 20.1057 4
 7 -10 0 145.498 20.1862 6
 7 -10 0 169.337 20.987 2
 7 -10 0 164.3 20.3312 3
 -7 10 0 147.331 17.9398 4
 7 10 0 150.564 18.6465 3
 -7 10 0 142.083 19.9026 7
 -7 10 0 185.119 22.1367 1
 -8 -10 0 31.7136 10.1544 4
 8 -10 0 9.63986 7.80601 3
 -8 -10 0 11.8267 7.98056 7
 8 -10 0 10.1195 8.88589 6
 -8 -10 0 5.45877 6.89174 5
 8 -10 0 9.19285 8.95177 2
 -8 -10 0 10.6891 8.1395 1
 -8 10 0 5.77147 7.74718 7
 -8 10 0 22.1746 8.59232 1
 -8 10 0 14.8944 7.71915 4
 8 10 0 21.5651 8.81926 3
 0 -11 0 0.08492 3.53168 6
 0 -11 0 -0.6015 4.21626 2
 0 11 0 3.96635 4.32502 7
 0 11 0 3.63219 3.12015 1
 -1 -11 0 0.78647 4.04083 6
 1 -11 0 7.386 5.40552 6
 -1 -11 0 7.62313 4.86895 2
 1 -11 0 4.71649 4.88988 2
 1 -11 0 6.70214 2.50188 3
 -1 11 0 0.08843 3.13729 7
 -1 11 0 -3.2986 2.16382 1
 1 11 0 5.38748 4.26545 1
 1 11 0 10.2139 4.89372 7
 -1 11 0 3.62639 3.52276 4
 -2 -11 0 59.4342 10.0372 6
 2 -11 0 71.6264 8.06971 3
 2 -11 0 54.5935 10.7941 2
 2 -11 0 55.8491 11.6599 6
 -2 -11 0 71.3383 10.494 2
 -2 11 0 65.6713 10.171 7
 -2 11 0 67.0604 10.3195 4
 -2 11 0 85.9054 11.3168 1
 2 11 0 53.1336 9.62125 1
 2 11 0 34.8098 7.84574 7
 3 -11 0 129.792 17.0621 2
 -3 -11 0 120.394 14.2383 4
 3 -11 0 145.183 17.9562 6
 -3 -11 0 126.594 11.5458 2
 3 -11 0 125.661 10.4295 3
 -3 -11 0 124.245 11.9966 6
 3 11 0 124.655 14.653 7
 3 11 0 143.533 12.9457 1
 -3 11 0 151.387 16.0903 4
 -3 11 0 150.99 17.0524 7
 3 11 0 131.633 8.17545 3
 -3 11 0 138.206 15.4695 1
 4 -11 0 45.6199 10.8277 2
 -4 -11 0 32.7779 8.3208 4
 -4 -11 0 35.0965 8.23287 2
 4 -11 0 43.5033 11.2603 6
 4 -11 0 41.7483 8.43481 3
 -4 11 0 36.8059 9.49372 7
 4 11 0 34.8412 5.99685 3
 -4 11 0 29.9399 7.86822 1
 4 11 0 45.3539 9.93853 1
 -4 11 0 37.1797 8.52256 4
 -5 -11 0 188.574 17.1017 5
 -5 -11 0 213.144 18.7087 7
 5 -11 0 191.242 17.6777 2
 5 -11 0 194.145 15.825 3
 5 -11 0 216.438 20.0653 6
 -5 -11 0 199.036 17.0822 4
 5 11 0 195.614 13.7078 3
 -5 11 0 205.382 18.4891 7
 -5 11 0 183.813 16.4714 1
 -5 11 0 195.895 16.1836 4
 5 11 0 206.685 18.0926 1
 6 -11 0 2.23537 6.14079 2
 -6 -11 0 1.31608 5.92819 7
 6 -11 0 2.9834 4.82146 3
 -6 -11 0 13.0612 7.19991 5
 -6 -11 0 7.7959 5.79834 4
 6 -11 0 7.38499 7.35859 6
 6 11 0 -1.4779 4.95675 1
 6 11 0 2.69443 3.96206 3
 -6 11 0 1.23606 4.34439 1
 -6 11 0 8.52336 5.39915 4
 -6 11 0 3.27145 5.59492 7
 -7 -11 0 11.4206 7.74788 7
 -7 -11 0 7.58845 6.57212 4
 -7 -11 0 4.88511 6.48648 5
 7 -11 0 11.5777 8.4825 6
 7 -11 0 11.6625 8.58715 2
 7 -11 0 16.9751 7.92466 3
 -7 11 0 11.7764 8.17543 7
 7 11 0 1.53092 5.38466 1
 -7 11 0 1.5648 4.79415 1
 7 11 0 -1.1485 3.67564 3
 -7 11 0 4.77676 4.80461 4
 8 -11 0 -1.5368 5.05325 3
 -8 -11 0 1.40372 6.4096 7
 8 -11 0 -6.4711 6.77664 6
 -8 -11 0 4.7156 6.06688 4
 8 -11 0 -6.4073 6.62149 2
 -8 -11 0 -4.3824 4.87083 5
 -8 -11 0 -1.9116 4.64342 1
 -8 11 0 1.42457 5.69257 1
 -8 11 0 -2.2795 6.04418 7
 -8 11 0 0.99143 4.7505 4
 0 -12 0 50.6033 10.9032 6
 0 -12 0 50.8476 10.4741 2
 0 12 0 50.8826 9.22595 1
 0 12 0 49.8106 9.72911 7
 1 -12 0 404.306 16.1162 3
 1 -12 0 370.743 25.1018 6
 -1 -12 0 402.379 24.612 6
 -1 -12 0 398.11 23.3297 2
 1 -12 0 350.664 23.2624 2
 -1 12 0 410.344 22.9042 1
 -1 12 0 427.731 23.8696 7
 1 12 0 414.24 23.0625 1
 1 12 0 411.146 23.8075 7
 2 -12 0 1.26093 4.45202 6
 -2 -12 0 5.06985 5.18641 6
 2 -12 0 -0.966 3.9065 2
 -2 -12 0 4.02717 4.99601 2
 2 -12 0 0.86684 2.87843 3
 2 12 0 -1.9785 3.61799 1
 -2 12 0 -2.3347 3.02194 7
 -2 12 0 -0.0058 3.05444 1
 -2 12 0 -2.1454 3.25086 4
 2 12 0 0.53506 3.89065 7
 -3 -12 0 170.93 14.8076 6
 3 -12 0 186.23 12.7668 3
 3 -12 0 193.032 18.2497 6
 -3 -12 0 185.445 15.4418 4
 -3 -12 0 168.162 13.8122 2
 3 -12 0 187.281 21.0778 2
 -3 12 0 159.729 14.6044 1
 3 12 0 180.32 16.1403 7
 -3 12 0 208.649 17.1006 7
 3 12 0 207.124 16.1884 1
 -3 12 0 175.239 14.7503 4
 -4 -12 0 194.013 16.5417 4
 -4 -12 0 188.508 15.7255 2
 4 -12 0 173.366 21.683 6
 4 -12 0 228.574 15.4543 3
 4 -12 0 186.23 17.969 2
 -4 12 0 189.357 16.7185 1
 -4 12 0 198.522 17.6794 7
 4 12 0 223.191 17.9725 1
 -4 12 0 212.805 16.901 4
 5 -12 0 3.41805 5.28291 2
 -5 -12 0 -2.9514 3.43287 5
 -5 -12 0 0.3197 4.70597 7
 5 -12 0 5.54747 4.86511 3
 5 -12 0 2.63817 6.7628 6
 -5 -12 0 0.34087 4.56975 4
 -5 12 0 2.02917 4.41688 4
 -5 12 0 -7.4049 3.51865 7
 -5 12 0 4.21922 4.67377 1
 5 12 0 0.49225 4.90581 1
 -6 -12 0 39.2423 11.3937 5
 6 -12 0 29.5923 11.0571 2
 -6 -12 0 37.9974 10.8705 4
 6 -12 0 24.9396 9.73945 6
 6 -12 0 16.1499 7.42163 3
 -6 -12 0 34.4797 10.3897 7
 6 12 0 23.5727 8.80715 1
 -6 12 0 29.8878 9.35173 4
 -6 12 0 20.7721 9.34845 7
 -6 12 0 40.8644 10.3215 1
 7 -12 0 23.7969 10.4758 2
 -7 -12 0 13.7832 8.5925 4
 -7 -12 0 41.32 12.5607 7
 7 -12 0 35.3699 11.9856 6
 7 -12 0 32.8582 9.80627 3
 -7 -12 0 14.3897 8.45699 5
 7 12 0 7.80589 6.03875 1
 -7 12 0 26.1178 9.54066 1
 -7 12 0 14.6124 7.52664 4
 -7 12 0 25.8336 10.2904 7
 0 -13 0 1.58994 5.49049 6
 0 -13 0 -0.9957 4.53078 2
 0 13 0 3.94408 4.17838 7
 0 13 0 0.20513 3.41328 1
 -1 -13 0 52.6794 10.8131 2
 -1 -13 0 43.0236 9.82695 6
 1 -13 0 64.6621 12.4864 6
 1 -13 0 67.0746 12.4641 2
 -1 13 0 48.7422 9.84669 1
 -1 13 0 55.8005 10.2419 7
 1 13 0 49.2282 9.5095 1
 1 13 0 55.4051 10.5993 7
 -2 -13 0 30.5843 8.73427 6
 2 -13 0 53.0807 6.64425 3
 2 -13 0 42.5294 10.398 2
 2 -13 0 31.3081 9.33754 6
 -2 -13 0 31.2438 8.83646 2
 2 13 0 39.3328 9.07198 1
 -2 13 0 33.2167 8.01363 4
 -2 13 0 28.5522 7.61447 1
 -2 13 0 30.8432 8.71525 7
 2 13 0 27.0877 7.5876 7
 -3 -13 0 188.158 15.2647 2
 3 -13 0 155.014 11.9208 3
 3 -13 0 205.269 22.5348 2
 -3 -13 0 174.725 15.9598 6
 -3 -13 0 176.052 15.9217 4
 3 -13 0 172.397 21.6476 6
 -3 13 0 164.361 18.419 4
 -3 13 0 168.682 18.7299 1
 3 13 0 192.067 17.1906 7
 3 13 0 173.713 19.09 1
 -3 13 0 164.886 19.3233 7
 4 -13 0 296.209 22.7161 2
 4 -13 0 304.014 18.5186 3
 4 -13 0 272.261 23.556 6
 -4 -13 0 292.348 21.3645 4
 -4 -13 0 267.019 19.8241 2
 -4 13 0 303.368 21.4345 1
 4 13 0 296.367 21.7913 1
 -4 13 0 287.514 22.4997 7
 -4 13 0 290.972 20.545 4
 -5 -13 0 100.293 15.727 4
 5 -13 0 120.288 15.3124 3
 5 -13 0 99.8911 17.4413 6
 -5 -13 0 87.9462 15.6007 7
 5 -13 0 102.414 17.5257 2
 5 13 0 110.357 16.3502 1
 -5 13 0 114.046 15.9484 4
 -5 13 0 84.2904 15.0464 7
 -5 13 0 74.0375 13.1503 1
 6 -13 0 55.3708 11.7114 3
 -6 -13 0 55.3963 13.3129 7
 6 -13 0 64.3112 15.5393 6
 6 -13 0 82.4908 16.5538 2
 -6 -13 0 61.0008 13.4296 5
 -6 -13 0 79.1028 15.17 4
 6 13 0 51.5713 11.8899 1
 -6 13 0 78.1346 14.0724 1
 -6 13 0 100.98 17.9031 7
 -6 13 0 57.7994 12.559 4
 -7 -13 0 54.0182 15.0724 7
 7 -13 0 36.7348 12.9305 6
 7 -13 0 40.0554 13.8234 2
 -7 -13 0 24.3222 10.2631 5
 7 -13 0 35.208 10.8184 3
 -7 -13 0 42.3768 11.7933 4
 -7 13 0 45.8441 13.0673 7
 -7 13 0 45.1448 11.3934 4
 7 13 0 27.4452 10.4875 1
 -7 13 0 75.114 15.0908 1
 0 -14 0 217.524 19.7075 6
 0 -14 0 206.294 17.8825 2
 0 14 0 223.928 17.0473 1
 0 14 0 189.072 17.301 7
 1 -14 0 141.391 18.6532 2
 -1 -14 0 117.316 16.3096 6
 -1 -14 0 133.065 16.7655 2
 1 -14 0 108.568 17.1368 6
 1 14 0 128.093 16.3578 1
 1 14 0 128.223 16.4407 7
 -1 14 0 169.672 19.0681 7
 -1 14 0 166.289 14.5016 1
 -2 -14 0 628.803 33.6309 6
 2 -14 0 577.12 33.8388 2
 -2 -14 0 601.004 31.6432 2
 2 -14 0 609.126 36.3215 6
 2 14 0 626.418 33.8104 7
 -2 14 0 594.455 31.7849 1
 -2 14 0 579.683 32.6401 7
 2 14 0 592.665 32.3216 1
 3 -14 0 60.5819 13.2557 6
 3 -14 0 62.568 13.6476 2
 -3 -14 0 43.9245 10.5778 6
 -3 -14 0 33.4155 8.85036 4
 -3 -14 0 46.8095 10.374 2
 -3 14 0 39.4507 10.4063 7
 -3 14 0 50.4578 10.6652 1
 -3 14 0 57.1073 11.5279 4
 3 14 0 54.9445 11.8163 7
 3 14 0 45.1873 10.6969 1
 -4 -14 0 117.723 16.2819 2
 4 -14 0 123.568 19.3027 6
 4 -14 0 124.422 18.7027 2
 -4 -14 0 114.734 16.1408 4
 -4 14 0 130.138 17.439 1
 4 14 0 146.691 18.9739 1
 -4 14 0 107.754 15.3071 4
 -4 14 0 122.611 17.1585 7
 -5 -14 0 38.4374 11.4714 7
 5 -14 0 34.9261 11.591 2
 5 -14 0 55.3804 14.0643 6
 -5 -14 0 38.8851 10.7515 4
 -5 14 0 28.7968 9.14631 1
 5 14 0 26.814 9.62928 1
 -5 14 0 55.2225 11.3021 4
 -5 14 0 44.3137 11.9665 7
 -6 -14 0 33.6062 11.1563 7
 6 -14 0 36.4175 13.2133 6
 -6 -14 0 15.4068 9.2056 4
 6 -14 0 48.8428 11.8625 3
 -6 -14 0 34.186 11.7439 5
 6 -14 0 31.6819 12.1866 2
 -6 14 0 47.3277 12.467 7
 -6 14 0 49.7321 12.9545 1
 6 14 0 20.8001 9.16339 1
 -6 14 0 47.3845 11.2331 4
 0 -15 0 2.85466 5.88422 2
 0 -15 0 -7.2494 3.67723 6
 0 15 0 -0.5314 3.8062 1
 0 15 0 0.15657 4.36468 7
 -1 -15 0 40.5693 10.4104 2
 1 -15 0 48.4736 11.6606 2
 -1 -15 0 44.2057 11.3355 6
 1 -15 0 43.1969 11.4695 6
 1 15 0 27.6692 8.99952 7
 -1 15 0 46.5006 9.76748 1
 -1 15 0 48.9747 10.7508 7
 1 15 0 42.5977 10.2593 1
 2 -15 0 76.7094 15.9277 6
 -2 -15 0 89.1435 14.9493 6
 -2 -15 0 65.0702 12.4901 2
 2 -15 0 73.1038 15.0656 2
 2 15 0 70.0041 13.2675 7
 2 15 0 60.9652 11.9115 1
 -2 15 0 75.609 12.9982 7
 -2 15 0 55.0903 11.3031 1
 -3 -15 0 291.417 21.3954 2
 -3 -15 0 269.614 21.3867 4
 -3 -15 0 325.45 23.7174 6
 3 -15 0 287.786 25.7941 6
 3 -15 0 292.411 24.3603 2
 3 15 0 308.88 22.8601 1
 3 15 0 288.646 23.0695 7
 -3 15 0 291.86 22.9843 7
 -3 15 0 247.131 20.2418 1
 -3 15 0 286.141 21.3024 4
 4 -15 0 255.346 22.6675 2
 4 -15 0 216.917 26.8779 6
 -4 -15 0 217.809 19.2409 2
 -4 -15 0 236.758 20.1862 4
 -4 15 0 195.586 18.3633 4
 -4 15 0 208.895 19.1243 1
 4 15 0 250.453 21.2708 1
 -4 15 0 204.674 19.6941 7
 -5 -15 0 56.6633 13.3582 7
 -5 -15 0 95.0431 15.6605 4
 5 -15 0 106.745 19.5992 2
 5 -15 0 109.532 20.3934 6
 -5 15 0 78.9224 15.6345 7
 -5 15 0 105.25 16.6158 1
 -5 15 0 101.433 16.2965 4
 5 15 0 74.0533 15.3393 1
 -6 -15 0 69.3096 15.0106 5
 -6 -15 0 90.3422 18.0015 7
 -6 -15 0 121.947 18.4808 4
 6 -15 0 69.4586 17.4031 6
 6 -15 0 126.877 21.6608 2
 -6 15 0 75.1737 14.1544 4
 -6 15 0 102.04 18.977 7
 6 15 0 65.2124 15.4515 1
 -6 15 0 109.742 17.8111 1
 0 -16 0 67.6015 15.1726 6
 0 -16 0 97.7592 16.5348 2
 0 16 0 51.1668 10.6328 1
 0 16 0 89.5485 15.2816 7
 -1 -16 0 508.686 31.1162 2
 1 -16 0 475.572 31.6143 2
 1 -16 0 525.532 34.5206 6
 -1 -16 0 543.736 33.4666 6
 1 16 0 505.124 30.0773 1
 -1 16 0 506.351 29.8746 1
 -1 16 0 467.257 30.1793 7
 1 16 0 462.468 30.2106 7
 -2 -16 0 19.2699 9.59045 2
 2 -16 0 59.6866 15.3128 6
 -2 -16 0 19.5987 10.2456 6
 2 -16 0 30.6507 11.6002 2
 2 16 0 15.8542 7.49302 7
 2 16 0 28.4878 8.69512 1
 -2 16 0 34.9254 9.97923 1
 -2 16 0 15.8836 6.99303 7
 3 -16 0 210.464 27.5473 6
 -3 -16 0 214.36 19.4085 2
 -3 -16 0 229.945 21.1503 6
 3 -16 0 253.469 23.3878 2
 -3 -16 0 215.011 19.2975 4
 3 16 0 203.044 19.6405 7
 -3 16 0 206.871 22.8107 1
 -3 16 0 163.142 20.4645 7
 3 16 0 230.231 20.2071 1
 4 -16 0 -1.6552 5.90473 2
 4 -16 0 -7.6562 5.44234 6
 -4 -16 0 0.85191 6.28952 4
 -4 16 0 -1.7003 4.24811 1
 -4 16 0 0.09076 4.29534 4
 -4 16 0 0.33287 6.31991 7
 4 16 0 -2.2998 4.83228 7
 4 16 0 0.46887 5.38345 1
 -5 -16 0 27.733 10.5266 4
 5 -16 0 18.95 11.5694 6
 -5 -16 0 36.5855 11.9776 7
 5 -16 0 36.2801 14.4724 2
 -5 16 0 24.1 9.9522 1
 -5 16 0 17.8833 8.91012 4
 -5 16 0 26.1374 10.4836 7
 5 16 0 27.6792 10.4367 1
 0 -17 0 17.8229 9.32742 2
 0 -17 0 13.6405 9.0795 6
 0 17 0 20.321 8.50759 7
 0 17 0 16.8356 6.3209 1
 -1 -17 0 9.2785 8.24299 2
 1 -17 0 12.0609 10.0725 6
 -1 -17 0 8.88458 8.31222 6
 1 -17 0 -0.3301 8.04727 2
 -1 17 0 18.9586 7.72209 7
 1 17 0 9.46217 6.32404 7
 -1 17 0 19.2883 8.12094 1
 1 17 0 29.3836 9.26649 1
 -2 -17 0 188.935 22.3239 2
 2 -17 0 182.908 24.4169 2
 -2 -17 0 178.648 22.61 6
 2 -17 0 166.186 24.4225 6
 -2 17 0 157.724 19.4025 1
 -2 17 0 147.214 20.2831 7
 2 17 0 151.755 19.9721 1
 2 17 0 175.398 21.8184 7
 -3 -17 0 94.4262 17.5712 2
 3 -17 0 75.0705 17.868 6
 -3 -17 0 102.72 17.5077 4
 3 -17 0 101.516 19.088 2
 -3 -17 0 86.8562 16.9797 6
 -3 17 0 106.383 17.2069 1
 3 17 0 88.9748 15.6757 1
 -3 17 0 106.561 16.8135 7
 3 17 0 71.7611 14.3562 7
 4 -17 0 99.5527 21.0504 6
 -4 -17 0 116.69 18.4025 4
 4 -17 0 130.428 21.9265 2
 -4 17 0 113.273 18.7838 7
 4 17 0 125.165 19.191 1
 -4 17 0 129.68 19.2899 1
 0 -18 0 681.894 42.2151 6
 0 -18 0 627.155 38.4075 2
 0 18 0 602.289 37.2679 7
 0 18 0 664.934 37.1533 1
 1 -18 0 4.60455 9.44836 6
 -1 -18 0 9.24718 10.0283 2
 1 -18 0 9.64365 8.61371 2
 -1 -18 0 19.2249 10.7069 6
 -1 18 0 13.0049 7.56344 7
 1 18 0 11.9043 7.26098 1
 1 18 0 11.0617 6.70435 7
 -1 18 0 20.1553 8.25623 1
 -2 -18 0 224.491 21.3211 2
 2 -18 0 219.511 28.7575 6
 -2 -18 0 223.148 22.8178 6
 2 -18 0 237.519 28.8249 2
 2 18 0 170.992 22.1084 7
 2 18 0 236.815 25.856 1
 -2 18 0 238.269 21.0807 1
 -2 18 0 198.722 23.5693 7
 3 -18 0 30.4434 12.925 2
 -3 -18 0 38.3118 11.0565 4
 3 -18 0 52.6235 15.4239 6
 -3 -18 0 32.8428 11.5254 6
 -3 -18 0 41.9193 13.0193 2
 -3 18 0 64.9839 14.0961 7
 3 18 0 56.8542 13.6358 1
 3 18 0 35.8783 10.661 7
 -3 18 0 49.3507 12.1748 1
 0 -19 0 1.78213 8.34558 6
 0 -19 0 -8.1073 6.93073 2
 0 19 0 3.87276 5.87659 7
 0 19 0 -3.0004 5.34086 1
 -1 -19 0 13.6519 9.61183 2
 -1 -19 0 10.6274 9.62598 6
 1 -19 0 17.328 10.7347 6
 1 -19 0 -2.1706 8.17771 2
 1 19 0 19.1531 8.35092 1
 -1 19 0 20.9041 8.05033 1
 1 19 0 19.9489 9.27875 7
 -1 19 0 8.06297 7.73592 7
 -10 0 1 4.59518 6.79288 7
 -10 0 1 -0.2079 5.36481 5
 10 0 -1 7.04993 6.63491 3
 -10 0 1 -3.2053 4.29587 1
 -9 0 1 5.64249 4.78795 4
 9 0 -1 -4.1529 5.13818 3
 -9 0 1 -1.1816 4.69146 5
 -9 0 1 -5.4887 4.47698 7
 -9 0 1 -1.0811 3.97465 1
 -8 0 1 9.68667 6.44357 5
 -8 0 1 -3.3545 3.83356 1
 8 0 -1 -0.3897 4.14159 3
 -8 0 1 -1.5599 3.2803 4
 -8 0 1 1.82728 5.404 7
 7 0 -1 1.87138 3.75718 3
 -7 0 1 0.74972 4.12903 7
 -7 0 1 0.29927 3.16574 1
 -7 0 1 -3.3938 3.16945 4
 7 0 -1 -1.5568 1.86259 6
 7 0 -1 -0.4395 1.92141 2
 -7 0 1 -4.0618 2.83621 5
 -6 0 1 -4.7568 2.52935 4
 -6 0 1 -3.069 2.86753 5
 6 0 -1 -1.6535 3.69502 3
 -6 0 1 -0.9796 3.62144 7
 -6 0 1 -2.0454 2.68482 1
 6 0 -1 1.70044 2.27855 6
 6 0 -1 1.97465 2.13894 2
 -5 0 1 3.32093 3.79509 5
 -5 0 1 3.87207 3.71663 7
 -5 0 1 -1.9538 2.20768 1
 5 0 -1 -4.9911 2.50857 3
 -5 0 1 0.64342 2.84028 4
 -5 0 1 4.24055 2.23478 2
 -4 0 1 -1.205 1.39555 2
 4 0 -1 -0.7823 2.67426 3
 -4 0 1 -2.0355 1.8583 1
 -4 0 1 -1.6395 2.33257 7
 -4 0 1 0.9794 3.04263 5
 -4 0 1 2.46229 2.76971 4
 3 0 -1 3.54825 3.06772 3
 -3 0 1 -4.2427 1.51543 1
 -3 0 1 -1.5906 2.36857 7
 -3 0 1 -1.0994 2.28432 4
 -3 0 1 1.12087 1.93782 2
 -3 0 1 -2.222 2.53081 5
 -2 0 1 -2.0024 2.00068 5
 2 0 -1 0.22383 2.14825 3
 -2 0 1 -0.763 1.40209 1
 2 0 -1 -3.1565 1.58762 2
 -2 0 1 -0.0521 2.13699 7
 -2 0 1 0.22752 2.33951 4
 -2 0 1 -1.8705 1.77036 2
 -1 0 1 -0.0299 0.87292 5
 -1 0 1 1.6872 1.02565 7
 -1 0 1 -1.3512 1.30537 4
 1 0 -1 -0.4641 1.34789 2
 -1 0 1 0.7145 1.40062 2
 0 0 -1 -1.181 1.07475 1
 0 0 -1 -0.1945 1.02361 3
 0 0 1 1.94453 0.90543 4
 0 0 -1 1.02266 0.8473 7
 0 0 1 0.07761 0.89656 7
 0 0 1 0.72387 1.27634 3
 0 0 -1 0.95784 1.43616 2
 0 0 -1 1.14546 0.96609 5
 0 0 1 -0.6473 1.28339 2
 -1 0 -1 -0.8391 1.81984 7
 -1 0 -1 -3.3712 1.37341 2
 1 0 1 -0.7968 1.58474 2
 1 0 1 0.25489 1.78033 3
 -1 0 -1 -1.8207 1.79362 1
 -1 0 -1 -0.96 1.83789 5
 -2 0 -1 0.12705 1.55409 2
 -2 0 -1 -1.5062 1.54745 6
 -2 0 -1 -2.0521 1.9963 1
 -2 0 -1 0.10101 2.58683 5
 2 0 1 -1.635 2.55094 3
 -2 0 -1 -1.4127 2.27525 7
 2 0 1 -0.6142 1.58423 2
 -2 0 -1 -1.6295 1.18404 4
 3 0 1 -1.2308 2.14237 2
 -3 0 -1 -3.314 2.40438 7
 -3 0 -1 0.60286 1.35575 6
 -3 0 -1 2.24688 1.68619 2
 -3 0 -1 2.89403 3.39936 5
 -3 0 -1 -1.1602 2.60236 1
 -3 0 -1 3.9642 1.94964 4
 3 0 1 -0.3507 2.60843 3
 -4 0 -1 -0.8174 2.66015 1
 -4 0 -1 3.29688 2.92897 7
 4 0 1 3.37455 3.3119 3
 -4 0 -1 1.04976 3.30961 5
 4 0 1 -0.8018 1.29667 2
 -4 0 -1 1.33253 1.95113 4
 -5 0 -1 2.87191 3.87753 7
 -5 0 -1 -3.4718 3.5288 5
 -5 0 -1 -0.3405 2.22609 4
 5 0 1 -1.2208 1.44832 2
 -5 0 -1 1.4701 3.05711 1
 5 0 1 4.54907 4.64088 3
 -6 0 -1 0.61854 2.48569 4
 -6 0 -1 5.19308 4.86072 5
 -6 0 -1 5.98212 4.68159 1
 6 0 1 -1.2545 3.85146 3
 -6 0 -1 0.633 4.21103 7
 7 0 1 -3.835 3.97047 3
 -7 0 -1 1.62529 2.49544 4
 -7 0 -1 2.21006 4.9674 7
 -7 0 -1 -0.9541 3.60681 1
 -7 0 -1 1.09746 4.38303 5
 -8 0 -1 -6.5102 4.25809 7
 -8 0 -1 0.35582 3.98198 1
 -8 0 -1 -2.6517 3.84994 5
 8 0 1 -5.749 4.48325 3
 -9 0 -1 0.16684 5.84414 7
 9 0 1 5.29892 6.6227 3
 -9 0 -1 -2.0787 4.99865 5
 -9 0 -1 3.41806 4.66816 1
 -10 -1 1 13.6052 7.97096 5
 10 -1 -1 4.00975 6.55206 3
 -10 -1 1 16.0636 9.25533 7
 -10 -1 1 23.4975 8.61544 1
 -10 1 1 22.7858 9.71619 7
 -10 1 1 16.7646 7.80767 1
 10 1 -1 9.72096 7.61501 3
 -9 -1 1 116.771 16.3707 1
 -9 -1 1 132.073 19.8142 7
 9 -1 -1 150.989 20.9045 3
 -9 -1 1 140.281 16.6133 4
 -9 -1 1 126.139 18.5629 5
 -9 1 1 121.933 18.0913 5
 9 1 -1 132.823 18.9666 3
 -9 1 1 142.65 16.2756 4
 -9 1 1 134.33 19.1811 7
 -9 1 1 161.55 19.3688 1
 -8 -1 1 249.38 21.0772 7
 -8 -1 1 206.149 18.6951 5
 -8 -1 1 227.582 17.292 4
 -8 -1 1 242.549 18.1941 1
 8 -1 -1 249.043 20.8235 3
 -8 1 1 249.517 20.5017 5
 8 1 -1 229.418 19.9008 3
 -8 1 1 224.293 20.3971 7
 -8 1 1 266.638 17.9129 4
 -8 1 1 229.006 17.9964 1
 -7 -1 1 74.1952 11.2538 4
 7 -1 -1 85.1566 7.8703 6
 -7 -1 1 65.9535 11.3984 5
 7 -1 -1 82.97 8.57156 2
 -7 -1 1 68.8335 12.2676 7
 -7 -1 1 84.713 12.0367 1
 7 -1 -1 86.4362 14.2635 3
 -7 1 1 78.4347 10.9949 4
 -7 1 1 69.1342 10.7823 1
 -7 1 1 64.8982 12.3815 7
 7 1 -1 67.947 11.7025 3
 -7 1 1 52.0712 10.9523 5
 6 -1 -1 204.567 16.3191 3
 -6 -1 1 228.799 17.2449 7
 6 -1 -1 216.514 11.9363 2
 -6 -1 1 234.121 16.9664 5
 -6 -1 1 230.218 14.7937 1
 6 -1 -1 233.827 12.9542 6
 -6 -1 1 227.613 14.9921 4
 -6 1 1 229.628 15.0267 4
 6 1 -1 232.561 16.6829 3
 -6 1 1 228.158 16.682 5
 -6 1 1 206.559 14.5123 1
 -6 1 1 216.843 17.0622 7
 6 1 -1 208.933 10.3624 2
 -5 -1 1 120.806 13.2048 5
 -5 -1 1 104.969 9.47973 4
 -5 -1 1 127.53 11.3107 7
 -5 -1 1 110.833 9.28128 1
 5 -1 -1 83.13 11.0652 3
 -5 -1 1 115.544 6.68761 2
 -5 1 1 97.4971 7.47313 2
 -5 1 1 111.339 12.5997 5
 5 1 -1 101.123 12.0728 3
 -5 1 1 102.25 9.24444 4
 -5 1 1 116.469 10.8335 7
 -5 1 1 106.363 9.01022 1
 -4 -1 1 549.452 25.8422 7
 -4 -1 1 570.39 24.892 4
 -4 -1 1 571.732 25.6865 5
 -4 -1 1 591.862 21.6073 2
 -4 -1 1 601.897 24.1276 1
 4 -1 -1 570.608 25.7568 3
 -4 1 1 574.339 26.0668 7
 -4 1 1 564.569 23.8585 1
 -4 1 1 600.247 25.1699 4
 -4 1 1 596.526 23.0165 2
 -4 1 1 571.563 25.6771 5
 4 1 -1 576.933 25.6409 3
 -3 -1 1 85.9329 7.36384 5
 3 -1 -1 100.872 7.76306 3
 -3 -1 1 91.3595 7.4888 4
 -3 -1 1 96.7426 7.86331 7
 -3 -1 1 97.6545 5.84278 2
 -3 1 1 94.9481 7.54478 5
 3 1 -1 107.977 7.75409 3
 -3 1 1 107.374 7.77792 4
 -3 1 1 101.277 6.64347 2
 -3 1 1 105.323 6.59845 1
 -3 1 1 93.4735 7.76753 7
 3 1 -1 86.4074 6.29608 2
 -2 -1 1 1529.89 52.8607 7
 -2 -1 1 1535.79 51.8745 2
 -2 -1 1 1487.78 52.4461 5
 -2 -1 1 1501.59 53.2832 4
 2 -1 -1 1632.39 53.0726 3
 2 1 -1 1615.84 52.6119 3
 2 1 -1 1549.86 51.994 2
 -2 1 1 1567.09 53.3321 4
 -2 1 1 1591.41 52.8738 2
 -2 1 1 1611.61 52.7645 5
 -2 1 1 1672.37 51.388 1
 -2 1 1 1601.29 53.0399 7
 2 1 -1 1545.54 51.5504 1
 -1 -1 1 332.052 13.1403 4
 -1 -1 1 346.007 13.2597 2
 1 -1 -1 341.746 13.4042 2
 1 1 -1 334.023 11.7773 1
 -1 1 1 340.632 13.4254 2
 1 1 -1 326.962 13.011 2
 -1 1 1 322.398 12.1192 7
 -1 1 1 325.905 12.9504 4
 0 -1 1 260.652 10.3286 3
 0 -1 -1 264.9 10.5905 2
 0 -1 -1 269.275 10.7582 3
 0 -1 1 268.896 9.59982 4
 0 -1 1 270.572 11.0708 2
 0 1 -1 266.574 9.58667 7
 0 1 1 269.273 10.2099 1
 0 1 -1 253.449 11.0496 2
 0 1 1 257.128 9.65983 4
 0 1 1 247.925 9.64384 7
 0 1 -1 260.934 10.1649 1
 0 1 1 234.343 10.4756 3
 0 1 1 275.37 10.7463 2
 -1 -1 -1 559.156 20.1444 7
 -1 -1 -1 570.577 20.5029 1
 -1 -1 -1 578.921 20.2401 5
 1 -1 1 485.284 20.1047 3
 -1 1 -1 513.811 19.9443 5
 -1 1 -1 600.429 21.3882 6
 1 1 1 518.681 18.5926 2
 -1 1 -1 510.761 20.2036 1
 1 1 1 441.226 19.8931 3
 -1 1 -1 505.481 19.838 7
 -2 -1 -1 33.6063 5.3164 7
 -2 -1 -1 42.5759 5.73362 1
 2 -1 1 34.6887 5.47831 3
 -2 -1 -1 34.4409 3.23415 4
 -2 -1 -1 39.1237 5.65142 5
 -2 -1 -1 29.8804 2.85722 6
 2 -1 1 20.0267 4.33711 2
 -2 -1 -1 29.0457 2.6993 2
 -2 1 -1 20.4655 4.39198 5
 -2 1 -1 31.194 4.82046 1
 2 1 1 35.5473 5.87442 3
 2 1 1 34.4123 2.83382 2
 -2 1 -1 34.9548 5.55513 7
 -2 1 -1 33.7849 2.83741 4
 -3 -1 -1 625.816 20.9601 6
 3 -1 1 600.724 24.8769 2
 -3 -1 -1 571.964 26.424 5
 -3 -1 -1 620.925 22.8589 4
 -3 -1 -1 624.947 26.4921 1
 3 -1 1 612.459 26.9231 3
 -3 -1 -1 610.193 20.6559 2
 -3 -1 -1 603.878 26.8292 7
 3 1 1 611.835 26.8661 3
 -3 1 -1 628.643 22.5116 4
 -3 1 -1 625.544 26.4726 1
 -3 1 -1 618.658 26.6715 5
 -3 1 -1 586.714 26.5471 7
 3 1 1 618.948 20.9876 2
 4 -1 1 257.644 13.1671 2
 -4 -1 -1 235.188 11.9882 4
 -4 -1 -1 242.223 15.0583 1
 -4 -1 -1 231.802 15.8341 7
 4 -1 1 230.135 15.7544 3
 -4 -1 -1 225.937 15.2395 5
 -4 1 -1 238.256 15.0683 1
 -4 1 -1 234.907 15.7733 7
 -4 1 -1 243.25 11.7142 4
 4 1 1 219.642 15.417 3
 -4 1 -1 251.864 15.9839 5
 4 1 1 253.717 9.05317 2
 -5 -1 -1 302 19.7566 5
 -5 -1 -1 300.693 15.0577 4
 5 -1 1 327.239 20.3306 3
 -5 -1 -1 288.679 19.6222 7
 5 -1 1 303.749 14.7724 2
 -5 -1 -1 279.135 18.2359 1
 5 1 1 268.692 18.8408 3
 -5 1 -1 285.696 19.2129 5
 -5 1 -1 313.41 20.0374 7
 -5 1 -1 292.624 14.574 4
 -5 1 -1 293.227 18.467 1
 6 -1 1 41.1658 5.67088 2
 6 -1 1 50.809 11.0309 3
 -6 -1 -1 42.0474 9.99157 5
 -6 -1 -1 56.8306 10.6992 7
 -6 -1 -1 52.2801 7.35884 4
 -6 -1 -1 41.4001 8.99826 1
 -6 1 -1 49.7523 6.97957 4
 6 1 1 29.1157 8.32349 3
 -6 1 -1 49.4277 9.83411 1
 -6 1 -1 27.7834 8.16795 5
 -6 1 -1 41.8649 9.60629 7
 7 -1 1 74.2095 13.4687 3
 -7 -1 -1 105.059 11.3435 4
 -7 -1 -1 92.0045 14.2301 5
 -7 -1 -1 107.815 14.8546 1
 -7 -1 -1 86.1875 14.3591 7
 -7 1 -1 111.139 15.7146 5
 -7 1 -1 102.237 9.33156 4
 -7 1 -1 93.9023 15.469 7
 -7 1 -1 109.032 14.8745 1
 7 1 1 76.321 13.7709 3
 -8 -1 -1 58.5497 12.2806 7
 -8 -1 -1 54.7359 12.215 1
 -8 -1 -1 46.8506 11.4251 5
 8 -1 1 67.0915 14.6024 3
 -8 1 -1 57.7365 12.3768 1
 -8 1 -1 70.2118 13.802 5
 8 1 1 45.994 12.7027 3
 -8 1 -1 83.2933 16.1013 7
 9 -1 1 58.2992 14.9111 3
 -9 -1 -1 56.461 14.4406 5
 -9 -1 -1 74.5211 14.6598 1
 -9 -1 -1 68.8118 16.1805 7
 -9 1 -1 55.3736 13.7177 1
 9 1 1 34.0818 11.7355 3
 -9 1 -1 74.7963 16.0214 7
 -10 -2 1 94.0887 15.513 1
 10 -2 -1 131.428 21.3562 3
 -10 -2 1 83.1851 16.2326 5
 -10 -2 1 108.216 22.0111 4
 -10 -2 1 59.8563 14.5808 7
 -10 2 1 94.8524 18.4438 7
 -10 2 1 80.1953 14.4492 1
 10 2 -1 64.5196 15.4396 3
 9 -2 -1 15.5887 8.08406 3
 -9 -2 1 21.8096 8.87721 7
 -9 -2 1 26.554 8.76284 1
 -9 -2 1 37.893 10.7336 5
 -9 -2 1 34.0453 8.82826 4
 -9 2 1 26.5449 8.80644 1
 -9 2 1 30.7212 11.0728 7
 -9 2 1 29.1781 8.076 4
 9 2 -1 10.9512 7.27063 3
 -8 -2 1 14.0405 6.24188 1
 -8 -2 1 12.9997 7.42361 7
 8 -2 -1 12.6841 7.02256 3
 -8 -2 1 14.0651 6.90229 5
 -8 -2 1 13.767 6.88598 4
 8 2 -1 -0.2819 5.08112 3
 -8 2 1 8.37315 5.73519 1
 -8 2 1 24.1985 7.01669 4
 -8 2 1 19.1445 7.84168 7
 -7 -2 1 238.45 16.5052 4
 -7 -2 1 207.223 15.8274 1
 7 -2 -1 223.02 14.1319 6
 7 -2 -1 232.586 13.4629 2
 -7 -2 1 217.063 18.5323 7
 -7 -2 1 213.473 18.0144 5
 7 -2 -1 224.781 18.6584 3
 -7 2 1 241.877 18.8981 5
 -7 2 1 223.717 18.8944 7
 -7 2 1 218.244 15.7949 4
 -7 2 1 210.517 15.8794 1
 7 2 -1 230.991 18.3938 3
 6 -2 -1 22.4914 5.11119 2
 -6 -2 1 30.4913 7.15586 4
 6 -2 -1 28.8549 5.84834 6
 -6 -2 1 10.49 5.91931 7
 -6 -2 1 27.0173 6.52559 1
 -6 -2 1 22.5579 6.82695 5
 6 -2 -1 22.6358 7.05579 3
 6 2 -1 17.3981 6.20371 3
 -6 2 1 33.1293 7.01056 1
 6 2 -1 20.7329 3.06789 2
 6 2 -1 25.7803 3.34116 2
 -6 2 1 22.6614 7.07933 5
 -6 2 1 17.8426 5.6133 4
 -6 2 1 29.0976 8.29708 7
 -5 -2 1 141.315 10.4533 1
 5 -2 -1 120.799 8.92028 2
 -5 -2 1 140.641 12.2096 7
 -5 -2 1 127.739 10.6075 4
 -5 -2 1 133.869 11.6818 5
 -5 -2 1 135.33 6.83796 2
 5 -2 -1 119.244 13.4346 3
 -5 2 1 132.565 10.4093 4
 -5 2 1 117.957 11.1415 5
 -5 2 1 121.487 11.3329 7
 5 2 -1 121.071 10.9568 3
 -5 2 1 115.344 9.67393 1
 -4 -2 1 264.862 15.2873 7
 -4 -2 1 254.928 10.928 2
 -4 -2 1 278.575 14.7053 4
 -4 -2 1 255.57 14.7943 5
 4 -2 -1 244.438 14.9007 3
 4 2 -1 266.507 14.86 3
 -4 2 1 253.9 13.3726 1
 -4 2 1 260.504 13.183 2
 4 2 -1 231.061 11.86 2
 -4 2 1 243.489 15.1353 7
 -4 2 1 248.146 14.0348 4
 -4 2 1 258.558 15.0733 5
 -3 -2 1 31.2353 5.26566 4
 -3 -2 1 23.4097 4.6856 7
 3 -2 -1 31.7508 5.45231 3
 -3 -2 1 29.4435 5.03274 5
 -3 -2 1 37.6479 4.08084 2
 3 2 -1 29.6703 4.31823 1
 -3 2 1 27.9127 5.11151 7
 3 2 -1 34.5294 4.17295 2
 -3 2 1 39.678 5.009 1
 -3 2 1 32.3286 4.8843 2
 3 2 -1 33.9989 5.32933 3
 -3 2 1 39.7454 5.81126 4
 -2 -2 1 2097.86 71.2457 7
 -2 -2 1 2100.4 70.8416 5
 -2 -2 1 2143.72 72.1372 4
 -2 -2 1 2154.6 70.5544 2
 2 -2 -1 2169.42 71.5147 3
 -2 2 1 2197.46 71.6643 7
 -2 2 1 2218.46 69.9333 1
 2 2 -1 2240.83 70.7858 3
 -2 2 1 2159.04 71.9203 2
 -2 2 1 2100.66 71.6768 4
 2 2 -1 2197.1 70.5927 1
 2 2 -1 2139.91 70.5919 2
 -1 -2 1 160.192 7.90191 2
 -1 -2 1 164.971 7.88134 4
 -1 2 1 162.612 8.4303 2
 -1 2 1 151.657 7.40335 7
 -1 2 1 151.936 7.84464 4
 0 -2 -1 508.134 18.899 3
 0 -2 1 476.669 17.1633 3
 0 -2 1 504.136 19.8157 2
 0 -2 -1 453.669 18.0053 2
 0 2 -1 470.485 17.7488 1
 0 2 1 470.825 17.4891 4
 0 2 1 493.395 17.6733 7
 0 2 1 491.74 18.2621 2
 0 2 1 511.196 18.1209 3
 0 2 1 495.008 17.6501 1
 0 2 -1 501.489 17.5276 7
 0 2 -1 487.212 17.1938 3
 -1 -2 -1 1451.81 49.7316 7
 -1 -2 -1 1474.18 48.2633 2
 1 -2 1 1464.44 50.7474 2
 1 -2 1 1487.27 51.3833 6
 1 -2 1 1470.56 50.0147 3
 -1 -2 -1 1474.04 49.5525 5
 -1 2 -1 1480.59 50.0562 1
 1 2 1 1481.5 48.4078 2
 -1 2 -1 1465.69 49.7519 7
 1 2 1 1477.54 50.1366 3
 -1 2 -1 1512.21 48.0729 4
 1 2 1 1477.22 50.1895 1
 -2 -2 -1 14.6511 3.99568 7
 2 -2 1 16.5959 3.68706 2
 2 -2 1 12.3951 3.44933 6
 2 -2 1 13.061 3.67574 3
 -2 -2 -1 19.0805 2.90432 4
 -2 -2 -1 19.8028 1.85497 2
 -2 -2 -1 15.5087 3.71632 5
 -2 2 -1 17.38 3.77005 1
 2 2 1 15.2519 3.89714 3
 -2 2 -1 15.491 2.4802 4
 -2 2 -1 20.3776 4.03954 7
 2 2 1 20.0721 2.18832 2
 -3 -2 -1 292.165 16.7795 5
 3 -2 1 336.123 17.8857 3
 -3 -2 -1 324.963 17.1205 1
 3 -2 1 389.472 17.9817 6
 -3 -2 -1 326.083 17.4862 7
 3 -2 1 399.583 17.1739 2
 -3 -2 -1 318.144 14.2902 4
 -3 2 -1 318.969 17.3265 5
 -3 2 -1 332.351 13.9208 4
 -3 2 -1 326.215 17.0813 1
 3 2 1 332.084 17.5552 3
 -3 2 -1 318.543 17.4157 7
 -4 -2 -1 304.873 18.3772 5
 -4 -2 -1 292.884 14.5314 4
 4 -2 1 333.436 16.4667 6
 -4 -2 -1 300.138 18.1975 7
 -4 -2 -1 301.135 17.5332 1
 4 -2 1 300.334 18.2762 3
 4 -2 1 334.416 15.8546 2
 -4 2 -1 295.057 17.6122 1
 -4 2 -1 332.653 14.4557 4
 4 2 1 299.326 18.3142 3
 -4 2 -1 313.267 18.4504 5
 -4 2 -1 288.303 18.0899 7
 -5 -2 -1 42.3115 6.44617 4
 5 -2 1 35.0075 6.62481 6
 5 -2 1 30.75 7.23241 3
 -5 -2 -1 55.4118 10.1999 7
 5 -2 1 44.1752 7.50434 2
 -5 -2 -1 25.3265 7.63307 5
 -5 -2 -1 34.9604 8.01585 1
 5 2 1 38.2453 8.41473 3
 -5 2 -1 37.3956 7.77389 1
 -5 2 -1 49.1133 9.18509 7
 -5 2 -1 35.7225 8.38933 5
 -5 2 -1 41.6405 6.13675 4
 6 -2 1 106.12 14.8472 3
 -6 -2 -1 108.659 15.2468 7
 -6 -2 -1 123.026 15.1254 1
 -6 -2 -1 134.415 17.1437 5
 -6 -2 -1 97.7392 9.00732 4
 -6 2 -1 116.093 15.752 7
 -6 2 -1 91.1546 8.37714 4
 -6 2 -1 83.2645 12.7431 5
 -6 2 -1 112.799 14.9008 1
 6 2 1 107.132 15.2205 3
 7 -2 1 46.3885 11.6184 3
 -7 -2 -1 50.3749 8.24149 4
 -7 -2 -1 39.7847 10.5509 5
 -7 -2 -1 28.698 9.06614 1
 -7 -2 -1 56.3552 12.0722 7
 -7 2 -1 30.7328 9.63162 7
 -7 2 -1 32.3978 9.64093 5
 -7 2 -1 51.4792 8.85972 4
 7 2 1 33.4494 9.7954 3
 -7 2 -1 43.0947 10.0914 1
 -8 -2 -1 62.6691 13.4818 7
 -8 -2 -1 51.8976 11.4308 1
 8 -2 1 41.2731 11.7914 3
 -8 -2 -1 49.5418 11.3728 5
 -8 2 -1 45.1357 12.5861 7
 -8 2 -1 60.6196 12.7184 1
 8 2 1 46.6441 12.382 3
 -9 -2 -1 78.9627 17.024 7
 -9 -2 -1 64.7302 14.5052 1
 -9 -2 -1 93.7332 17.2189 5
 9 -2 1 103.984 18.9966 3
 -9 2 -1 80.0821 15.5649 1
 9 2 1 74.6833 16.4221 3
 -9 2 -1 55.5448 14.2577 7
 -10 -3 1 91.1423 15.7172 1
 -10 -3 1 69.5182 14.6963 5
 10 -3 -1 115.842 19.9095 3
 -10 -3 1 103.372 19.1132 7
 -10 -3 1 88.0623 15.6904 4
 -10 3 1 108.93 16.8448 1
 -10 3 1 99.6408 18.3199 7
 10 3 -1 103.718 18.5242 3
 -9 -3 1 61.1549 12.1865 1
 -9 -3 1 84.4151 15.7616 5
 9 -3 -1 54.3365 13.3246 3
 -9 -3 1 63.0393 11.6927 4
 -9 -3 1 96.3846 16.829 7
 9 3 -1 60.1775 12.7075 3
 -9 3 1 68.5125 15.0362 7
 -9 3 1 89.6541 13.5066 4
 -9 3 1 63.1093 12.0086 1
 8 -3 -1 6.22899 4.31624 6
 8 -3 -1 8.94452 4.69935 2
 -8 -3 1 10.1812 6.45087 5
 -8 -3 1 4.06038 5.6272 7
 -8 -3 1 17.2868 7.05854 1
 8 -3 -1 13.2556 8.11007 3
 -8 -3 1 3.86006 5.11258 4
 -8 3 1 10.5637 5.79764 4
 -8 3 1 17.2267 8.2301 7
 8 3 -1 14.9469 7.44591 3
 -8 3 1 5.91726 4.71958 1
 7 -3 -1 229.046 15.2849 6
 -7 -3 1 240.387 17.0375 1
 -7 -3 1 240.154 19.278 7
 -7 -3 1 221.879 16.4147 4
 -7 -3 1 231.597 18.4353 5
 7 -3 -1 238.983 14.4881 2
 7 -3 -1 205.541 17.7966 3
 7 3 -1 210.877 17.6126 3
 -7 3 1 243.26 16.5233 4
 -7 3 1 248.182 19.8739 7
 -7 3 1 210.119 16.1559 1
 -6 -3 1 9.52867 5.68812 5
 6 -3 -1 15.1572 6.52911 3
 6 -3 -1 12.3318 4.66649 6
 6 -3 -1 15.6106 4.95228 2
 -6 -3 1 9.37997 4.90687 4
 -6 -3 1 20.0464 5.70979 1
 -6 -3 1 14.3345 6.38475 7
 6 3 -1 11.0497 2.14833 6
 6 3 -1 6.58714 5.12206 3
 -6 3 1 13.4783 6.40825 7
 -6 3 1 20.8962 5.92033 4
 -6 3 1 10.7629 4.50351 1
 -5 -3 1 1315.37 52.1117 7
 -5 -3 1 1213.21 49.7512 4
 5 -3 -1 1326.36 48.8098 2
 -5 -3 1 1309.81 43.8472 2
 5 -3 -1 1341.28 52.3341 3
 5 -3 -1 1358.71 50.0954 6
 -5 -3 1 1274.05 51.3286 5
 -5 3 1 1297.59 50.0529 4
 -5 3 1 1350.41 49.6637 1
 5 3 -1 1302.99 51.1566 3
 5 3 -1 1335.64 44.7257 2
 -5 3 1 1377.73 53.1747 7
 -4 -3 1 90.7863 10.7086 7
 -4 -3 1 95.1939 5.65394 2
 4 -3 -1 76.2327 9.63718 3
 -4 -3 1 92.7088 10.3898 5
 -4 -3 1 98.856 8.65476 4
 -4 3 1 105.132 8.15443 2
 4 3 -1 99.8486 10.4214 3
 -4 3 1 79.8364 7.1207 1
 4 3 -1 83.2635 7.39701 1
 -4 3 1 105.835 9.46719 7
 -4 3 1 86.5143 8.05236 4
 -3 -3 1 1725.76 60.5984 7
 -3 -3 1 1728.81 57.5048 2
 -3 -3 1 1731.01 60.7043 4
 3 -3 -1 1710.82 60.3121 3
 -3 -3 1 1709.35 60.1517 5
 -3 3 1 1708.03 60.7581 7
 3 3 -1 1736.85 59.3623 1
 -3 3 1 1717.21 60.2414 2
 3 3 -1 1825.34 59.8092 3
 -3 3 1 1758.38 58.5716 1
 -3 3 1 1699.14 60.2186 4
 2 -3 -1 855.567 31.0229 3
 -2 -3 1 909.485 31.8319 4
 -2 -3 1 905.923 30.5336 2
 2 3 -1 835.9 29.8253 3
 -2 3 1 848.886 29.8479 1
 -2 3 1 845.55 32.0191 2
 -2 3 1 835.391 31.5107 4
 2 3 -1 813.652 30.4137 1
 -1 -3 1 1601.11 52.4765 2
 -1 -3 1 1397.6 50.7181 4
 1 3 -1 1598.14 50.7243 1
 1 3 -1 1521.76 48.4088 3
 -1 3 1 1550.42 49.939 1
 1 3 -1 1521.17 50.4211 7
 -1 3 1 1400.35 51.5333 2
 -1 3 1 1506.57 51.0459 4
 0 -3 1 433.806 18.4801 2
 0 -3 1 431.648 19.042 6
 0 3 1 458.105 17.6432 2
 0 3 1 440.84 16.8803 1
 0 3 -1 459.306 17.3168 1
 0 3 -1 435.731 15.6933 3
 1 -3 1 2984.26 95.732 3
 1 -3 1 2890.62 96.8419 2
 -1 -3 -1 2605.78 94.3824 2
 1 -3 1 3003 97.8452 6
 -1 3 -1 3018.46 94.6935 4
 -1 3 -1 3013.41 96.4232 1
 1 3 1 2962.82 96.2686 7
 1 3 1 2885.18 96.2386 1
 1 3 1 2938.77 94.6874 2
 -1 3 -1 2975.36 96.2059 7
 1 3 1 3073.95 96.0713 3
 -2 -3 -1 893.348 29.7135 2
 2 -3 1 859.195 33.7364 3
 -2 -3 -1 933.215 31.5486 4
 2 -3 1 880.435 34.2025 6
 -2 -3 -1 907.362 33.8737 7
 -2 -3 -1 908.49 33.6622 5
 2 -3 1 852.432 33.2442 2
 2 3 1 885.451 33.6594 3
 -2 3 -1 882.497 31.1791 4
 2 3 1 892.077 34.0585 1
 -2 3 -1 859.967 33.5093 1
 -2 3 -1 909.846 34.0191 7
 2 3 1 892.498 29.726 2
 -3 -3 -1 200.767 10.3444 4
 -3 -3 -1 183.3 12.5628 7
 3 -3 1 175.928 12.0131 6
 -3 -3 -1 174.871 12.1175 5
 3 -3 1 199.053 12.8826 3
 3 -3 1 189.14 11.8258 2
 -3 3 -1 184.192 12.4885 7
 3 3 1 199.545 12.5804 3
 -3 3 -1 182.167 11.9492 1
 -3 3 -1 198.816 9.83285 4
 4 -3 1 799.88 31.8389 2
 -4 -3 -1 815.198 30.8321 4
 -4 -3 -1 832.646 35.5597 7
 4 -3 1 766.421 32.6125 6
 -4 -3 -1 792.611 34.7936 5
 -4 -3 -1 832.516 34.6233 1
 4 -3 1 743.16 34.6917 3
 -4 3 -1 799.531 35.3786 7
 -4 3 -1 791.763 34.4653 1
 -4 3 -1 776.493 30.0119 4
 4 3 1 836.785 35.433 3
 -5 -3 -1 32.007 8.38959 7
 -5 -3 -1 29.4178 7.43544 5
 5 -3 1 22.1255 5.94054 6
 -5 -3 -1 21.579 6.3771 1
 5 -3 1 27.3741 6.13551 2
 5 -3 1 18.4179 6.04679 3
 -5 -3 -1 30.6624 5.97339 4
 -5 3 -1 25.5928 7.67044 7
 -5 3 -1 34.5471 5.78674 4
 -5 3 -1 24.352 6.58622 1
 5 3 1 37.3262 8.93932 3
 -6 -3 -1 334.327 22.3367 7
 6 -3 1 282.035 18.7557 6
 -6 -3 -1 327.607 21.5337 1
 6 -3 1 319.448 19.2146 2
 -6 -3 -1 323.224 17.5187 4
 6 -3 1 327.309 22.615 3
 -6 -3 -1 325.714 22.1225 5
 -6 3 -1 337.517 21.6007 1
 -6 3 -1 333.392 16.9802 4
 6 3 1 325.608 22.5245 3
 -6 3 -1 301.515 21.7987 7
 -7 -3 -1 6.82133 5.46652 1
 -7 -3 -1 6.09964 4.31295 4
 -7 -3 -1 5.59847 6.88043 5
 -7 -3 -1 -3.1019 4.79852 7
 7 -3 1 2.1134 4.65745 3
 7 3 1 2.03682 5.18334 3
 -7 3 -1 5.66625 4.40403 1
 -7 3 -1 7.96597 4.72995 4
 -7 3 -1 -0.5298 5.36125 7
 -8 -3 -1 153.332 20.9019 7
 -8 -3 -1 204.623 23.9061 5
 8 -3 1 235.079 21.8431 3
 -8 -3 -1 167.733 20.8101 1
 8 3 1 193 23.8727 3
 -8 3 -1 185.81 22.7811 7
 -8 3 -1 186.513 21.9355 1
 -9 -3 -1 43.4038 11.7962 1
 9 -3 1 33.3202 12.1339 3
 -9 -3 -1 20.9877 8.85505 5
 -9 -3 -1 36.1256 11.2541 7
 9 3 1 17.0488 9.57453 3
 -9 3 -1 39.8157 11.8375 1
 -9 3 -1 38.8545 11.9696 7
 -10 -4 1 18.9758 8.61651 4
 -10 -4 1 28.128 10.2322 7
 -10 -4 1 47.2649 13.01 5
 -10 -4 1 29.2049 9.71884 1
 10 -4 -1 24.4719 10.7479 3
 -10 4 1 40.5614 11.2658 1
 -10 4 1 33.0237 11.0574 7
 10 4 -1 46.7091 12.7189 3
 -9 -4 1 164.312 21.9766 7
 9 -4 -1 186.635 23.0291 3
 -9 -4 1 138.588 17.8232 4
 -9 -4 1 125.486 19.1862 5
 -9 -4 1 142.003 18.3902 1
 -9 4 1 145.89 20.5987 7
 -9 4 1 166.677 19.9167 1
 -9 4 1 154.936 18.4245 4
 9 4 -1 157.642 20.9975 3
 -8 -4 1 236.184 20.1522 5
 8 -4 -1 256.507 21.4335 3
 -8 -4 1 246.67 19.0663 1
 -8 -4 1 268.52 19.0201 4
 8 -4 -1 178.646 14.2322 2
 8 -4 -1 225.401 16.2297 6
 -8 -4 1 234.177 21.031 7
 -8 4 1 248.37 21.5412 7
 -8 4 1 238.601 17.6051 4
 -8 4 1 221.013 17.9282 1
 8 4 -1 249.096 20.5405 3
 -7 -4 1 57.8608 10.2954 4
 7 -4 -1 38.9472 8.13637 6
 7 -4 -1 52.1426 8.7523 2
 7 -4 -1 46.9546 9.97748 3
 -7 -4 1 43.8879 8.69091 1
 -7 -4 1 32.0329 8.98444 7
 -7 -4 1 43.2582 10.2961 5
 -7 4 1 37.6778 8.3678 4
 -7 4 1 61.7516 11.5362 7
 -7 4 1 43.4237 8.98007 1
 7 4 -1 60.36 11.8341 3
 6 -4 -1 241.457 15.5177 2
 -6 -4 1 246.911 16.4212 1
 -6 -4 1 268.273 17.137 4
 -6 -4 1 211.994 17.2688 5
 6 -4 -1 259.421 18.5469 3
 -6 -4 1 252.156 18.4093 7
 6 -4 -1 259.36 16.8195 6
 6 4 -1 248.908 17.4478 3
 -6 4 1 274.563 16.8049 1
 -6 4 1 262.928 16.8376 4
 -6 4 1 253.518 18.9061 7
 5 -4 -1 264.906 14.9235 2
 5 -4 -1 240.785 16.4993 3
 5 -4 -1 227.635 15.0513 6
 -5 -4 1 230.752 9.97973 2
 -5 -4 1 208.913 15.3575 5
 -5 -4 1 212.188 14.4692 4
 -5 -4 1 218.79 15.891 7
 -5 4 1 252.297 16.7979 7
 5 4 -1 221.702 14.5086 1
 5 4 -1 248.011 15.5777 3
 -5 4 1 223.64 14.61 4
 5 4 -1 238.634 10.5902 6
 5 4 -1 237.504 10.2099 2
 -5 4 1 234.887 14.3568 1
 -4 -4 1 338.783 13.9779 2
 -4 -4 1 391.023 19.2881 7
 4 -4 -1 324.127 17.2914 2
 -4 -4 1 354.744 18.1526 4
 4 -4 -1 323.245 17.7931 3
 -4 -4 1 344.206 17.9911 5
 -4 4 1 335.51 18.5665 7
 4 4 -1 340.898 17.4121 3
 -4 4 1 318.297 16.2392 1
 4 4 -1 336.873 17.0827 1
 -4 4 1 318.61 17.2172 4
 -3 -4 1 319.907 13.9387 2
 -3 -4 1 325.979 15.7137 5
 3 -4 -1 313.992 15.8661 3
 -3 -4 1 322.603 16.1818 7
 -3 -4 1 350.662 16.6453 4
 -3 4 1 314.034 16.4531 7
 3 4 -1 331.45 15.1789 3
 -3 4 1 327.732 16.211 4
 -3 4 1 344.099 16.7478 2
 3 4 -1 317.911 15.3684 1
 -3 4 1 334.554 14.9363 1
 -2 -4 1 835.216 28.9104 3
 2 -4 -1 845.435 30.8277 3
 -2 -4 1 878.771 31.8109 4
 2 4 -1 844.523 29.3022 3
 2 4 -1 810.811 30.7131 1
 -2 4 1 853.094 30.3271 1
 -2 4 1 821.037 31.5901 4
 -2 4 1 834.955 31.7669 7
 2 4 -1 827.139 31.2371 7
 -2 4 1 880.253 32.8028 2
 -1 -4 1 1554.3 55.838 6
 -1 -4 1 1568.15 55.3653 2
 1 4 -1 1561.18 50.0562 3
 -1 4 1 1540.15 53.8844 4
 -1 4 1 1608.47 52.9631 1
 1 4 -1 1607.61 53.6458 1
 1 4 -1 1637.95 53.7555 7
 -1 4 1 1500.47 54.6427 2
 -1 4 1 1609.24 54.1061 7
 1 4 -1 1597.16 50.0405 3
 0 -4 1 675.602 26.6986 6
 0 -4 1 678.573 25.9511 2
 0 -4 1 648.768 22.1635 3
 0 4 -1 656.128 24.758 7
 0 4 1 651.299 25.0628 2
 0 4 1 613.923 24.3841 4
 0 4 1 647.819 23.6063 3
 0 4 1 658.992 24.8089 7
 0 4 -1 671.984 22.3546 3
 0 4 -1 667.592 24.8599 1
 0 4 1 637.053 24.2107 1
 1 -4 1 2347.43 82.4704 6
 1 -4 1 2415.76 81.7769 2
 1 -4 1 2355.32 79.2566 3
 1 4 1 2445.9 80.7599 7
 -1 4 -1 2467.55 80.8035 7
 -1 4 -1 2436.84 80.7174 1
 1 4 1 2470.71 79.4463 2
 -1 4 -1 2433.54 79.3825 4
 1 4 1 2410.75 79.7313 3
 1 4 1 2402.93 80.6609 1
 -2 -4 -1 830.72 32.9848 7
 2 -4 1 883.115 32.9358 3
 -2 -4 -1 867.919 29.7964 6
 2 -4 1 869.385 34.3932 6
 -2 -4 -1 856.348 29.6023 2
 2 -4 1 825.145 33.2244 2
 -2 -4 -1 845.016 29.3278 2
 -2 4 -1 834.014 32.9293 1
 2 4 1 825.876 32.9968 1
 -2 4 -1 877.772 30.9433 4
 -2 4 -1 826.497 33.1175 7
 2 4 1 878.875 32.714 3
 -3 -4 -1 841.642 27.2036 6
 3 -4 1 827.054 34.2477 6
 -3 -4 -1 806.374 31.1013 4
 -3 -4 -1 798.729 27.0493 2
 3 -4 1 883.871 34.6832 3
 -3 -4 -1 800.987 34.0336 7
 3 -4 1 853.149 33.5259 2
 -3 -4 -1 787.291 33.76 5
 3 4 1 789.098 33.8982 1
 -3 4 -1 889.033 34.4504 1
 3 4 1 830.956 33.6863 3
 -3 4 -1 844.746 30.8333 4
 -3 4 -1 837.63 34.5635 7
 4 -4 1 114.451 9.90971 2
 -4 -4 -1 131.301 11.0249 1
 -4 -4 -1 133.093 11.8891 7
 4 -4 1 113.257 10.8283 3
 -4 -4 -1 121.958 9.13087 4
 -4 -4 -1 145.276 12.0124 5
 4 -4 1 109.964 10.3624 6
 -4 4 -1 128.295 10.9474 1
 -4 4 -1 119.334 11.4036 7
 -4 4 -1 127.907 8.63673 4
 4 4 1 129.631 11.0559 3
 5 -4 1 354.563 19.8829 6
 -5 -4 -1 360.505 18.1157 4
 -5 -4 -1 346.672 21.5796 5
 5 -4 1 342.983 21.4678 3
 -5 -4 -1 282.641 19.2122 1
 -5 -4 -1 334.054 21.3523 7
 5 -4 1 340.244 18.6105 2
 5 4 1 336.62 21.0287 3
 -5 4 -1 346.044 21.8002 7
 -5 4 -1 334.231 20.4989 1
 -5 4 -1 326.243 16.67 4
 6 -4 1 10.7274 5.24179 2
 -6 -4 -1 27.0913 6.26271 4
 6 -4 1 31.305 8.88922 3
 -6 -4 -1 29.4695 8.31328 1
 -6 -4 -1 27.531 8.26504 5
 6 -4 1 15.6901 6.4337 6
 -6 -4 -1 25.752 8.38003 7
 -6 4 -1 20.0632 7.26399 1
 -6 4 -1 25.3541 8.48197 7
 -6 4 -1 18.1903 5.16229 4
 6 4 1 8.09832 5.49741 3
 -7 -4 -1 100.444 14.9848 1
 7 -4 1 60.4877 12.6321 3
 -7 -4 -1 127.064 13.629 4
 -7 -4 -1 136.932 18.5812 7
 -7 -4 -1 123.65 17.9239 5
 7 4 1 122.406 18.0775 3
 -7 4 -1 105.146 15.4896 1
 -7 4 -1 123.246 17.9228 7
 -7 4 -1 107.631 16.6944 4
 -8 -4 -1 74.3057 15.6496 7
 8 -4 1 38.8791 12.0825 3
 -8 -4 -1 79.3468 14.3275 1
 -8 -4 -1 89.2602 16.6123 5
 8 4 1 63.8185 14.1848 3
 -8 4 -1 51.5568 13.1341 7
 -8 4 -1 64.224 12.9157 1
 9 -4 1 38.2818 12.4656 3
 -9 -4 -1 24.2595 10.8345 7
 -9 -4 -1 42.4811 12.0096 1
 -9 -4 -1 47.51 13.5994 5
 9 4 1 36.8329 11.7536 3
 -9 4 -1 45.9626 13.4168 7
 -9 4 -1 23.0953 9.43682 1
 -10 -5 1 15.8776 8.29347 4
 10 -5 -1 19.9608 9.59082 3
 -10 -5 1 13.8871 8.46136 1
 -10 -5 1 21.7646 9.81633 7
 -10 -5 1 20.6452 10.3079 5
 10 5 -1 8.72563 8.02894 3
 -10 5 1 8.99844 7.56322 1
 -10 5 1 8.63423 8.92806 7
 9 -5 -1 48.4812 12.8138 3
 -9 -5 1 42.3788 12.5202 7
 -9 -5 1 52.5985 12.863 5
 -9 -5 1 32.0574 9.63786 4
 -9 -5 1 26.1171 8.91925 1
 -9 5 1 36.2188 9.52475 1
 -9 5 1 44.9358 10.2642 4
 9 5 -1 23.6549 8.65212 3
 -9 5 1 46.5966 12.2164 7
 8 -5 -1 182.052 16.1033 6
 -8 -5 1 271.328 22.2292 7
 -8 -5 1 278.714 19.4575 4
 8 -5 -1 219.433 20.0271 3
 -8 -5 1 314.929 23.2297 5
 8 -5 -1 199.263 15.6132 2
 -8 -5 1 299.266 20.7278 1
 8 5 -1 188.551 18.3161 3
 -8 5 1 246.25 18.8883 1
 -8 5 1 239.69 18.3273 4
 -8 5 1 303.215 23.2291 7
 -7 -5 1 5.13624 5.4879 7
 7 -5 -1 7.12432 4.39943 2
 -7 -5 1 11.2893 5.66737 1
 7 -5 -1 8.25808 5.24282 6
 -7 -5 1 6.51642 5.54273 5
 -7 -5 1 11.2705 5.97011 4
 7 -5 -1 8.0347 5.9126 3
 7 5 -1 0.86772 5.17521 3
 -7 5 1 14.042 5.43563 1
 -7 5 1 15.8752 6.56485 7
 -7 5 1 3.47203 5.04076 4
 -6 -5 1 901.971 40.0825 4
 -6 -5 1 912.312 41.596 5
 6 -5 -1 927.634 38.9977 2
 6 -5 -1 957.364 40.8014 6
 -6 -5 1 879.902 41.7565 7
 6 -5 -1 892.485 41.4509 3
 6 5 -1 956.807 41.0843 3
 -6 5 1 916.204 39.7561 4
 -6 5 1 977.518 39.8522 1
 -6 5 1 851.334 42.074 7
 -5 -5 1 80.9874 10.7955 5
 -5 -5 1 75.1575 5.21114 2
 5 -5 -1 63.8513 9.52464 6
 -5 -5 1 55.7857 9.30284 7
 5 -5 -1 66.1466 9.88169 3
 -5 -5 1 105.325 12.121 4
 5 -5 -1 75.4007 10.0993 2
 -5 5 1 78.1293 9.8197 1
 -5 5 1 81.8117 10.5353 4
 5 5 -1 74.2957 10.1726 1
 5 5 -1 69.6179 9.74079 3
 -5 5 1 75.5757 11.4099 7
 4 -5 -1 2306.92 80.4371 2
 4 -5 -1 2250.69 80.2506 3
 4 -5 -1 2344.52 82.0587 6
 -4 -5 1 2270.44 80.3067 4
 -4 -5 1 2195.63 79.8935 5
 -4 -5 1 2183.05 80.5335 7
 -4 -5 1 2226.9 75.3751 2
 4 5 -1 2368.17 79.0732 3
 -4 5 1 2297.72 78.496 1
 -4 5 1 2252.37 81.2573 7
 4 5 -1 2339.64 79.7736 1
 -4 5 1 2306.52 79.9159 4
 3 -5 -1 1155.51 42.8587 3
 -3 -5 1 1158.8 41.1062 2
 -3 -5 1 1153.48 43.5695 4
 3 -5 -1 1182.33 44.3762 2
 3 5 -1 1146.41 41.2508 3
 -3 5 1 1163.19 44.148 7
 -3 5 1 1159.56 41.9712 1
 -3 5 1 1155.53 43.3872 4
 3 5 -1 1154.76 42.9013 1
 -2 -5 1 1997.43 69.189 2
 2 -5 -1 1923.72 67.003 3
 -2 -5 1 1974.74 68.5175 4
 2 -5 -1 1972.01 69.5562 2
 -2 -5 1 1986.77 64.5828 3
 -2 5 1 1987.55 69.9008 2
 -2 5 1 2028.94 67.2643 1
 -2 5 1 2075.01 69.1847 7
 -2 5 1 1939.95 68.504 4
 2 5 -1 1991.54 68.0106 1
 2 5 -1 2052.13 65.0614 3
 2 5 -1 2008.18 68.3733 7
 -1 -5 1 945.311 35.496 6
 -1 -5 1 931.723 34.4847 2
 -1 5 1 854.387 33.6646 7
 -1 5 1 896.559 34.7295 2
 -1 5 1 930.38 32.9757 1
 1 5 -1 940.207 33.707 1
 1 5 -1 901.979 33.5725 7
 -1 5 1 846.396 33.421 4
 0 -5 1 1275.55 41.3162 3
 0 -5 1 1271.89 46.3442 2
 0 -5 1 1233.65 47.0159 6
 0 5 1 1324.93 45.4873 7
 0 5 -1 1247.77 45.1733 1
 0 5 1 1255.14 45.5175 2
 0 5 1 1243.97 44.8932 4
 0 5 1 1244.59 44.4525 1
 0 5 1 1292.64 43.2896 3
 0 5 -1 1305.04 41.5395 3
 0 5 -1 1297.38 45.1937 7
 1 -5 1 1198.11 41.3717 3
 -1 -5 -1 1240.38 42.2832 2
 1 -5 1 1200.81 45.6575 6
 1 -5 1 1214.68 44.8229 2
 1 5 1 1193.51 43.4904 7
 -1 5 -1 1217.05 43.654 7
 -1 5 -1 1169.94 42.1851 4
 -1 5 -1 1182.95 43.3031 1
 1 5 1 1235.09 41.9811 3
 1 5 1 1137.97 42.9964 1
 -2 -5 -1 649.299 24.0944 2
 -2 -5 -1 673.119 24.7339 6
 2 -5 1 645.723 28.9809 6
 2 -5 1 677.711 28.4569 2
 2 -5 1 601.364 26.1757 3
 -2 5 -1 662.416 25.6431 4
 -2 5 -1 668.477 27.7593 7
 -2 5 -1 646.886 27.1442 1
 2 5 1 713.643 27.9847 1
 2 5 1 620.229 26.0801 3
 -3 -5 -1 877.042 30.0287 2
 -3 -5 -1 896.186 36.0666 5
 3 -5 1 882.02 35.9946 3
 -3 -5 -1 907.243 33.636 4
 3 -5 1 825.387 35.6098 2
 3 -5 1 855.257 36.9583 6
 -3 -5 -1 900.995 30.2774 6
 -3 -5 -1 932.178 29.9752 2
 -3 -5 -1 895.288 36.4816 7
 -3 5 -1 858.488 35.9979 1
 3 5 1 843.813 36.0569 1
 -3 5 -1 887.539 36.7061 7
 -3 5 -1 866.058 33.1964 4
 3 5 1 879.792 35.5787 3
 4 -5 1 243.187 15.4056 2
 4 -5 1 239.768 15.9861 3
 -4 -5 -1 242.328 13.8919 4
 4 -5 1 249.739 16.3922 6
 -4 -5 -1 253.706 16.7338 5
 -4 -5 -1 238.334 16.2905 7
 -4 5 -1 239.542 16.3663 7
 -4 5 -1 223.078 12.8693 4
 4 5 1 230.109 15.4817 3
 -4 5 -1 233.833 15.7307 1
 -5 -5 -1 883.833 42.3489 7
 5 -5 1 936.299 39.7077 2
 -5 -5 -1 971.146 42.0029 1
 5 -5 1 1005.54 41.5577 6
 -5 -5 -1 951.58 42.7189 5
 5 -5 1 915.397 42.1841 3
 -5 -5 -1 977.228 38.2675 4
 5 5 1 967.081 42.187 3
 -5 5 -1 893.44 41.4026 1
 -5 5 -1 949.282 37.2288 4
 -5 5 -1 969.32 43.568 7
 6 -5 1 10.2209 6.19191 3
 6 -5 1 25.6482 7.65741 2
 -6 -5 -1 12.4661 5.93196 1
 -6 -5 -1 11.7865 5.89002 7
 -6 -5 -1 20.4416 8.2004 5
 6 -5 1 17.239 6.78454 6
 -6 -5 -1 13.6409 5.35165 4
 -6 5 -1 15.1375 6.5964 7
 -6 5 -1 10.9521 5.4006 1
 -6 5 -1 16.9836 5.2312 4
 6 5 1 7.59747 5.18093 3
 7 -5 1 560.493 32.8935 6
 -7 -5 -1 686.845 37.9791 5
 7 -5 1 585.502 32.7772 2
 -7 -5 -1 675.635 36.2375 1
 7 -5 1 759.13 39.0951 3
 -7 -5 -1 673.497 37.9819 7
 -7 -5 -1 669.129 31.2902 4
 -7 5 -1 713.598 37.0492 1
 -7 5 -1 731.226 39.4424 7
 -7 5 -1 810.341 38.6308 4
 7 5 1 730.715 38.0769 3
 8 -5 1 55.5663 12.8808 3
 -8 -5 -1 71.2184 13.9016 1
 -8 -5 -1 65.4392 13.7926 5
 -8 -5 -1 65.559 14.6865 7
 -8 5 -1 56.7832 12.8945 1
 -8 5 -1 58.7381 13.5446 7
 8 5 1 57.8707 14.005 3
 9 -5 1 57.978 14.7062 3
 -9 -5 -1 57.9087 13.6067 7
 -9 -5 -1 67.264 14.8024 5
 -9 -5 -1 54.5961 13.5935 1
 -9 5 -1 51.6062 12.827 1
 9 5 1 68.9407 15.5755 3
 -9 5 -1 60.5994 15.7628 7
 -9 -6 1 151.559 22.3379 7
 -9 -6 1 195.945 22.3941 1
 9 -6 -1 181.438 22.6637 3
 -9 -6 1 150.648 20.8126 5
 -9 -6 1 200.657 17.7252 4
 -9 6 1 140.393 22.0049 7
 9 6 -1 174.253 22.5591 3
 -9 6 1 190.409 20.4947 4
 -9 6 1 188.922 22.1063 1
 -8 -6 1 279.903 23.9551 7
 8 -6 -1 284.624 22.9706 3
 8 -6 -1 282.203 19.3246 2
 -8 -6 1 305.945 21.8506 1
 8 -6 -1 332.05 21.5574 6
 -8 -6 1 293.55 23.5364 5
 -8 -6 1 312.876 21.7674 4
 -8 6 1 273.306 23.4514 7
 -8 6 1 292.573 20.5782 4
 -8 6 1 301.809 22.054 1
 8 6 -1 330.606 23.2426 3
 7 -6 -1 186.47 17.2976 3
 7 -6 -1 202.071 15.2664 2
 -7 -6 1 172.935 19.6984 5
 7 -6 -1 177.757 15.8305 6
 -7 -6 1 180.618 20.6349 7
 -7 -6 1 168.693 15.5229 1
 -7 -6 1 227.44 17.1127 4
 7 6 -1 209.302 17.0883 3
 -7 6 1 165.758 14.7563 4
 -7 6 1 203.692 18.8312 7
 -7 6 1 220.875 16.8251 1
 -6 -6 1 380.129 24.0282 7
 6 -6 -1 357.044 21.2622 2
 6 -6 -1 371.468 22.7472 6
 -6 -6 1 347.592 22.6036 5
 -6 -6 1 353.53 21.6946 4
 6 -6 -1 372.033 23.1342 3
 -6 6 1 370.518 21.4487 1
 6 6 -1 380.596 22.1523 3
 6 6 -1 371.51 21.8839 1
 -6 6 1 343.768 23.588 7
 -6 6 1 406.476 22.1981 4
 -5 -6 1 424.606 24.3201 7
 5 -6 -1 448.17 24.1582 3
 5 -6 -1 414.639 23.043 2
 -5 -6 1 438.23 23.9733 5
 -5 -6 1 429.265 23.3628 4
 -5 -6 1 457.998 18.004 2
 5 -6 -1 435.385 24.5713 6
 5 6 -1 441.139 22.6682 3
 -5 6 1 458.848 22.539 1
 5 6 -1 473.551 23.6542 1
 -5 6 1 427.761 24.8169 7
 -5 6 1 467.468 23.4991 4
 4 -6 -1 381.087 21.2356 2
 -4 -6 1 408.553 21.0454 5
 -4 -6 1 437.858 21.7536 4
 -4 -6 1 428.453 17.9292 2
 4 -6 -1 400.001 21.0155 3
 -4 -6 1 446.771 22.2804 7
 4 -6 -1 418.274 23.0377 6
 4 6 -1 451.397 20.1689 3
 -4 6 1 464.196 20.7117 1
 4 6 -1 406.549 20.7122 1
 -4 6 1 390.304 21.8847 7
 -4 6 1 378.153 20.574 4
 3 -6 -1 1010.89 42.9852 6
 3 -6 -1 1043.27 39.9081 3
 3 -6 -1 1016.1 41.7961 2
 -3 -6 1 1158.81 41.4966 4
 -3 6 1 1034.18 39.3373 1
 -3 6 1 1031.92 41.449 7
 3 6 -1 1091.23 40.7446 1
 3 6 -1 1091.31 38.1031 3
 -3 6 1 1053.76 41.0506 4
 2 -6 -1 311.787 13.8295 3
 -2 -6 1 211.091 14.7578 2
 -2 -6 1 290.283 15.1042 4
 2 -6 -1 282.74 15.8815 2
 -2 6 1 273.545 14.7417 4
 2 6 -1 303.575 14.9342 1
 2 6 -1 295.22 15.1125 7
 -2 6 1 264.132 15.0434 7
 2 6 -1 302.179 11.2121 3
 -2 6 1 296.451 14.2321 1
 1 -6 -1 1211.07 46.3055 2
 -1 -6 1 1298.42 46.2768 2
 -1 -6 1 1268.5 47.195 6
 -1 6 1 1238.94 45.7824 7
 -1 6 1 1184.38 45.2193 4
 -1 6 1 1265.14 44.8027 1
 1 6 -1 1259.63 45.6376 7
 1 6 -1 1284.83 45.5807 1
 0 -6 -1 1696.52 60.726 2
 0 -6 -1 1686.27 61.641 6
 0 -6 1 1737.48 62.0009 2
 0 -6 1 1765.02 63.1246 6
 0 -6 1 1732.43 55.5622 3
 0 6 -1 1753.92 60.6017 1
 0 6 -1 1750.22 60.7061 7
 0 6 1 1693.69 60.1201 4
 0 6 1 1702.18 59.9402 1
 0 6 1 1814.67 58.0138 3
 0 6 1 1749.06 60.8861 7
 0 6 -1 1731 55.5727 3
 -1 -6 -1 623.34 25.8524 6
 -1 -6 -1 620.836 25.0247 2
 1 -6 1 646.731 28.7338 6
 1 -6 1 621.532 27.5513 2
 1 -6 1 639.424 23.6351 3
 1 6 1 616.26 25.9631 1
 -1 6 -1 640.762 25.4129 4
 -1 6 -1 581.895 25.8149 1
 -1 6 -1 649.217 26.5454 7
 1 6 1 648.778 24.1272 3
 1 6 1 637.806 26.5731 7
 -2 -6 -1 3665.44 122.156 6
 2 -6 1 3595.17 125.806 2
 2 -6 1 3781.28 123.4 3
 2 -6 1 3644.1 127.358 6
 -2 -6 -1 3757.4 121.578 2
 2 6 1 3636.06 124.87 1
 2 6 1 3929.26 125.886 7
 -2 6 -1 3796.13 125.479 7
 -2 6 -1 3849.2 123.333 4
 -2 6 -1 3796.87 124.992 1
 2 6 1 3712.47 122.807 3
 3 -6 1 962.534 37.7263 3
 3 -6 1 897.322 39.4645 6
 -3 -6 -1 940.253 38.5517 7
 -3 -6 -1 899.698 32.2162 2
 -3 -6 -1 963.352 36.0573 4
 3 -6 1 921.91 38.3282 2
 -3 -6 -1 865.218 37.2058 5
 -3 -6 -1 891.189 32.6975 6
 3 6 1 920.653 36.779 3
 -3 6 -1 956.53 35.7547 4
 -3 6 -1 938.348 38.7856 7
 -3 6 -1 962.591 38.2406 1
 3 6 1 915.217 38.2386 1
 -4 -6 -1 342.116 20.5542 7
 -4 -6 -1 316.467 17.0937 4
 4 -6 1 333.931 20.4341 6
 -4 -6 -1 336.812 20.112 5
 4 -6 1 323.801 19.4667 3
 4 -6 1 324.494 19.2988 2
 -4 6 -1 320.375 20.1285 7
 4 6 1 327.214 19.9984 1
 -4 6 -1 285.259 18.5738 1
 -4 6 -1 325.422 16.8238 4
 4 6 1 323.552 18.9369 3
 5 -6 1 232.218 16.5838 2
 -5 -6 -1 233.692 18.0556 5
 5 -6 1 255.628 18.3345 6
 -5 -6 -1 247.816 15.702 4
 -5 -6 -1 275.367 19.6088 7
 5 -6 1 250.258 18.247 3
 -5 6 -1 224.427 17.9675 7
 -5 6 -1 265.399 15.2233 4
 -5 6 -1 249.423 18.0552 1
 5 6 1 229.138 16.9958 3
 -6 -6 -1 66.8923 12.1514 5
 6 -6 1 73.3493 11.7217 2
 6 -6 1 78.4182 13.5129 3
 6 -6 1 87.5351 13.2082 6
 -6 -6 -1 115.329 16.1423 7
 -6 -6 -1 81.5938 12.9607 1
 -6 -6 -1 83.0506 11.1617 4
 -6 6 -1 97.5771 11.1253 4
 6 6 1 85.2859 13.7208 3
 -6 6 -1 75.9373 12.2248 1
 -6 6 -1 61.9424 11.8555 7
 7 -6 1 61.2819 11.9148 2
 7 -6 1 81.7718 14.3357 3
 -7 -6 -1 138.84 14.9626 4
 7 -6 1 67.4798 13.0947 6
 -7 -6 -1 98.4603 15.0408 1
 -7 -6 -1 109.884 16.9991 5
 -7 -6 -1 132.234 18.1559 7
 -7 6 -1 91.7773 15.6155 7
 -7 6 -1 113.59 16.5267 1
 7 6 1 112.003 16.6407 3
 -7 6 -1 100.876 19.1482 4
 -8 -6 -1 62.6372 14.1952 5
 8 -6 1 35.4377 11.0316 3
 -8 -6 -1 82.7572 16.6389 7
 -8 -6 -1 74.6439 14.4532 1
 -8 6 -1 69.541 15.3509 7
 -8 6 -1 56.8695 12.8405 1
 8 6 1 40.2562 11.4874 3
 -9 -7 1 98.3354 17.4297 5
 -9 -7 1 128.375 17.5915 4
 9 -7 -1 90.9674 16.7948 3
 -9 -7 1 131.332 20.7217 7
 -9 -7 1 111.245 16.5564 1
 -9 7 1 104.96 18.9838 7
 -9 7 1 89.6338 16.3402 1
 9 7 -1 83.7621 15.5245 3
 -9 7 1 85.4786 14.2775 4
 8 -7 -1 49.4054 9.98462 2
 8 -7 -1 32.1363 9.46175 3
 8 -7 -1 48.8475 10.4934 6
 -8 -7 1 57.209 13.1379 5
 -8 -7 1 39.753 9.97357 1
 -8 -7 1 37.4612 10.6256 7
 -8 -7 1 36.8448 9.86284 4
 -8 7 1 36.601 11.1773 7
 -8 7 1 39.5152 10.128 4
 8 7 -1 27.7073 9.0752 3
 -8 7 1 43.1825 10.2097 1
 -7 -7 1 545.624 31.2784 5
 -7 -7 1 560.909 32.206 7
 7 -7 -1 552.831 30.1969 6
 -7 -7 1 499.463 28.7328 4
 7 -7 -1 479.844 27.4059 2
 7 -7 -1 516.254 30.4453 3
 -7 7 1 522.539 28.6678 1
 -7 7 1 531.973 28.5991 4
 -7 7 1 508.675 31.9156 7
 7 7 -1 454.885 27.5608 3
 -6 -7 1 104.207 14.8919 5
 -6 -7 1 97.3808 14.6541 7
 6 -7 -1 116.947 15.0702 6
 6 -7 -1 105.588 13.7731 2
 -6 -7 1 96.185 13.8818 4
 6 -7 -1 84.5416 12.9554 3
 6 7 -1 66.5826 10.4597 3
 6 7 -1 102.359 13.9382 1
 -6 7 1 81.4085 12.8526 7
 -6 7 1 91.2416 12.6895 1
 -6 7 1 92.3448 13.1425 4
 -5 -7 1 1210.02 50.6166 4
 -5 -7 1 1259.88 44.3562 2
 -5 -7 1 1242.96 52.0753 7
 -5 -7 1 1254.28 51.4992 5
 5 -7 -1 1279.09 53.1373 6
 5 -7 -1 1281.11 51.4451 3
 5 -7 -1 1271.57 51.2601 2
 -5 7 1 1262.8 49.424 1
 -5 7 1 1245.29 50.2682 4
 -5 7 1 1267.43 52.9002 7
 5 7 -1 1260.23 48.6345 3
 5 7 -1 1214.49 50.2151 1
 -4 -7 1 705.473 27.7696 2
 -4 -7 1 743.743 32.5178 7
 4 -7 -1 701.872 33.8298 6
 -4 -7 1 622.278 30.6403 4
 4 -7 -1 703.924 31.0245 3
 4 -7 -1 680.324 32.1967 2
 -4 7 1 702.214 31.3202 4
 4 7 -1 720.511 31.2871 1
 -4 7 1 709.325 30.2256 1
 -4 7 1 741.373 33.079 7
 4 7 -1 711.661 28.7346 3
 3 -7 -1 2819.69 95.4735 3
 -3 -7 1 3047.41 96.852 2
 -3 -7 1 2765.05 96.7746 4
 3 -7 -1 2792.68 98.4281 2
 3 -7 -1 2741.27 99.9418 6
 3 7 -1 2759.5 97.2801 7
 3 7 -1 2884.78 96.9043 1
 -3 7 1 2811.95 95.5908 1
 3 7 -1 2849.59 92.4742 3
 -3 7 1 2713.29 96.8562 4
 -3 7 1 2797.54 97.8743 7
 2 -7 -1 540.235 22.3685 3
 2 -7 -1 525.699 26.6053 6
 -2 -7 1 558.936 25.2476 2
 2 -7 -1 561.278 25.8466 2
 -2 -7 1 540.499 25.8413 6
 -2 7 1 536.742 23.491 1
 -2 7 1 566.683 25.2428 7
 2 7 -1 543.849 18.8769 3
 2 7 -1 536.526 24.013 1
 2 7 -1 564.98 24.8163 7
 -2 7 1 585.914 25.0462 4
 -1 -7 1 2015.24 70.8847 6
 1 -7 -1 1866.55 69.0853 2
 -1 -7 1 1938.73 69.3314 2
 1 -7 -1 1859.35 70.401 6
 -1 7 1 1892.24 67.3712 1
 1 7 -1 1997.07 68.7052 7
 -1 7 1 2025.42 69.1381 7
 1 7 -1 1985.86 68.3723 1
 -1 7 1 1950.63 68.4299 4
 0 -7 1 686.956 22.7365 3
 0 -7 -1 727.279 30.0665 6
 0 -7 -1 670.596 28.4435 2
 0 -7 1 760.162 30.8009 2
 0 -7 1 791.332 32.2677 6
 0 7 -1 661.262 28.5256 7
 0 7 1 641.032 27.5022 1
 0 7 1 662.106 27.9426 4
 0 7 -1 652.461 28.1758 1
 0 7 1 650.798 28.462 7
 1 -7 1 459.056 23.8826 6
 -1 -7 -1 444.637 20.9773 6
 1 -7 1 444.883 22.5829 2
 1 -7 1 457.832 17.8997 3
 -1 -7 -1 460.238 20.3516 2
 -1 7 -1 456.271 21.045 1
 -1 7 -1 409.912 19.8657 4
 -1 7 -1 474.704 21.7183 7
 1 7 1 418.705 20.5362 1
 1 7 1 445.388 21.3342 7
 1 7 1 460.688 18.3706 3
 -2 -7 -1 1218.45 43.4782 6
 2 -7 1 1148.71 47.8247 6
 2 -7 1 1164.35 43.0688 3
 -2 -7 -1 1244.94 42.7064 2
 2 -7 1 1116.5 46.2161 2
 2 7 1 1170.97 45.4121 1
 2 7 1 1198.13 42.7673 3
 -2 7 -1 1172.19 45.7364 7
 2 7 1 1177.83 45.6971 7
 -2 7 -1 1120.68 43.4452 4
 -2 7 -1 1155.09 45.1722 1
 -3 -7 -1 221.937 13.4003 4
 3 -7 1 210.051 14.9252 2
 -3 -7 -1 216.645 11.03 6
 3 -7 1 171.004 12.5377 3
 -3 -7 -1 212.717 10.402 2
 3 -7 1 172.874 14.6055 6
 -3 7 -1 192.004 12.3353 4
 -3 7 -1 169.632 13.313 7
 3 7 1 173.771 11.9682 3
 -3 7 -1 192.856 13.7752 1
 3 7 1 199.955 13.9606 1
 -4 -7 -1 1091.39 45.422 5
 4 -7 1 1063.93 44.3454 3
 4 -7 1 1015.47 44.5462 2
 -4 -7 -1 957.068 36.5002 2
 -4 -7 -1 1108.25 42.5206 4
 -4 -7 -1 1114.52 46.023 7
 4 -7 1 1070.23 46.5272 6
 -4 7 -1 1091.93 46.2929 7
 -4 7 -1 1078.67 41.669 4
 4 7 1 1088.83 43.7223 3
 4 7 1 1065.21 45.2272 1
 -4 7 -1 1096.59 45.2301 1
 5 -7 1 107.849 15.1129 6
 5 -7 1 74.0122 11.8095 3
 -5 -7 -1 83.2789 13.3832 5
 -5 -7 -1 77.7582 10.8163 4
 5 -7 1 115.893 14.269 2
 -5 -7 -1 93.0162 13.8092 7
 -5 7 -1 93.8196 11.0922 4
 -5 7 -1 80.8567 12.8332 1
 5 7 1 77.0342 11.6292 3
 -5 7 -1 100.497 14.6541 7
 6 -7 1 915.867 45.2011 3
 -6 -7 -1 963.084 47.1773 7
 -6 -7 -1 936.237 45.1392 1
 6 -7 1 989.465 45.4975 6
 -6 -7 -1 957.755 41.617 4
 6 -7 1 988.945 43.7205 2
 -6 -7 -1 901.244 45.8103 5
 -6 7 -1 1010.96 46.3786 1
 -6 7 -1 1037.77 40.9968 4
 6 7 1 1066.85 46.7175 3
 -6 7 -1 970.897 47.5396 7
 -7 -7 -1 113.85 17.7517 7
 7 -7 1 128.068 18.1529 3
 -7 -7 -1 155.991 16.3009 4
 7 -7 1 138.21 18.1802 2
 7 -7 1 99.8879 15.4646 6
 -7 -7 -1 118.255 16.6235 1
 -7 -7 -1 100.208 16.2349 5
 -7 7 -1 124.574 18.4378 1
 -7 7 -1 101.773 16.8439 7
 -7 7 -1 119.643 19.5846 4
 7 7 1 106.249 16.7837 3
 8 -7 1 306.116 25.199 3
 -8 -7 -1 267.071 24.5996 5
 -8 -7 -1 263.904 24.7529 7
 -8 -7 -1 304.114 24.2997 1
 8 7 1 274.907 23.8272 3
 -8 7 -1 315.666 25.1782 1
 -8 7 -1 299.045 26.0424 7
 -9 -8 1 102.114 16.7727 1
 9 -8 -1 92.7481 17.302 3
 -9 -8 1 129.325 18.3029 4
 -9 -8 1 108.58 18.8472 5
 -9 -8 1 96.9967 18.2366 7
 -9 8 1 108.626 19.9751 7
 -9 8 1 144.441 18.4824 4
 9 8 -1 126.241 17.8545 3
 -9 8 1 140.59 20.1224 1
 -8 -8 1 241.673 20.0349 1
 8 -8 -1 226.975 20.6444 3
 -8 -8 1 218.486 18.9261 4
 -8 -8 1 182.981 23.4718 5
 8 -8 -1 197.254 18.5515 6
 -8 -8 1 187.977 23.2552 7
 8 -8 -1 218.905 17.8516 2
 -8 8 1 214.27 18.4601 4
 8 8 -1 237.908 19.5891 3
 -8 8 1 216.73 23.1286 1
 -8 8 1 207.889 24.791 7
 7 -8 -1 490.732 29.0816 6
 -7 -8 1 421.63 28.7289 7
 7 -8 -1 456.497 28.5607 3
 -7 -8 1 412.031 26.525 4
 -7 -8 1 425.985 28.3623 5
 7 -8 -1 478.5 27.2127 2
 -7 8 1 490.381 27.599 4
 -7 8 1 480.751 27.6137 1
 7 8 -1 462.316 26.652 3
 -7 8 1 465.921 30.7238 7
 6 -8 -1 229.782 17.7139 2
 -6 -8 1 223.79 18.2791 5
 6 -8 -1 208.769 18.1932 6
 -6 -8 1 204.769 17.1813 4
 -6 -8 1 216.781 18.2372 7
 6 -8 -1 236.63 18.1569 3
 -6 8 1 234.895 17.0648 1
 -6 8 1 203.207 18.4694 7
 6 8 -1 265.072 18.6525 1
 -6 8 1 248.207 17.767 4
 6 8 -1 231.125 16.4923 3
 -5 -8 1 293.094 19.7474 7
 5 -8 -1 279.564 20.5494 6
 -5 -8 1 293.08 14.4133 2
 5 -8 -1 272.893 18.4694 3
 -5 -8 1 324.166 19.8508 4
 -5 -8 1 290.164 19.0956 5
 5 -8 -1 278.862 19.0384 2
 5 8 -1 279.84 18.5631 1
 -5 8 1 271.141 18.1665 4
 -5 8 1 269.985 19.7217 7
 -5 8 1 277.953 17.5303 1
 5 8 -1 231.119 15.567 3
 4 -8 -1 456.438 23.2506 3
 4 -8 -1 433.144 25.8997 6
 -4 -8 1 486.059 21.2617 2
 -4 -8 1 510.97 24.9266 4
 4 -8 -1 442.867 24.9702 2
 -4 8 1 466.407 25.1385 7
 -4 8 1 428.588 22.443 1
 4 8 -1 460.718 23.9277 1
 -4 8 1 445.529 23.7542 4
 4 8 -1 479.329 20.8632 3
 3 -8 -1 256.098 14.3678 3
 3 -8 -1 267.65 18.3981 6
 3 -8 -1 227.753 16.4138 2
 -3 -8 1 250.247 15.5885 4
 3 8 -1 259.892 11.4771 3
 3 8 -1 266.451 15.8291 1
 -3 8 1 214.702 14.0948 1
 -3 8 1 244.285 15.5754 4
 -3 8 1 238.86 15.9789 7
 3 8 -1 258.089 16.0311 7
 2 -8 -1 749.617 35.3458 6
 2 -8 -1 777.854 29.837 3
 -2 -8 1 805.349 33.1522 2
 -2 -8 1 842.019 34.7545 6
 2 -8 -1 807.743 34.592 2
 -2 8 1 747.653 31.4207 1
 -2 8 1 797.487 33.5479 7
 2 8 -1 743.582 32.0517 1
 2 8 -1 744.962 32.5065 7
 -2 8 1 740.459 32.3432 4
 1 -8 -1 1276.56 51.4074 6
 -1 -8 1 1311.34 49.692 2
 1 -8 -1 1237.2 49.6786 2
 -1 -8 1 1323.64 51.0092 6
 1 8 -1 1304.23 49.284 7
 -1 8 1 1340.47 48.4944 1
 -1 8 1 1305.13 49.68 7
 -1 8 1 1269.37 48.7672 4
 1 8 -1 1310.86 48.8291 1
 0 -8 -1 1825.91 67.2319 2
 0 -8 1 1837.71 68.5529 2
 0 -8 1 1849.44 69.9561 6
 0 -8 -1 1835.09 68.5308 6
 0 8 -1 1876.04 66.8669 1
 0 8 1 1940.24 66.6186 1
 0 8 -1 1886.55 67.179 7
 0 8 1 1938.57 66.9997 4
 0 8 1 1903.76 67.5525 7
 1 -8 1 1763.36 67.6179 2
 1 -8 1 1788.69 61.0432 3
 1 -8 1 1806.7 69.4489 6
 -1 -8 -1 1831.8 66.3132 6
 -1 -8 -1 1809.47 65.1249 2
 -1 8 -1 1731.09 64.8332 4
 1 8 1 1877.92 66.7504 7
 1 8 1 1883.36 62.0304 3
 1 8 1 1866.02 66.0459 1
 -1 8 -1 1880.66 66.5461 1
 -1 8 -1 1933.08 67.0938 7
 2 -8 1 677.979 32.8067 6
 2 -8 1 683.986 27.2716 3
 -2 -8 -1 658.489 28.1963 6
 2 -8 1 660.118 31.3744 2
 -2 -8 -1 671.982 27.3967 2
 -2 8 -1 677.071 30.3841 7
 2 8 1 674.032 26.7248 3
 -2 8 -1 663.232 28.4731 4
 2 8 1 626.723 29.4771 1
 2 8 1 672.938 30.2375 7
 -2 8 -1 673.409 29.9519 1
 3 -8 1 987.539 39.8092 3
 -3 -8 -1 1042.19 40.2735 4
 3 -8 1 1031.81 43.3446 2
 3 -8 1 971.781 44.1063 6
 -3 -8 -1 976.342 36.4599 2
 -3 -8 -1 991.603 37.3862 6
 3 8 1 992.541 38.6726 3
 -3 8 -1 967.674 42.0506 7
 3 8 1 976.834 41.6305 1
 -3 8 -1 996.643 41.6775 1
 -3 8 -1 980.637 39.4906 4
 -4 -8 -1 886.388 33.2007 2
 4 -8 1 923.193 39.3624 3
 -4 -8 -1 887.024 40.6054 7
 -4 -8 -1 921.454 40.4282 5
 -4 -8 -1 898.055 33.6799 6
 4 -8 1 911.214 40.9954 2
 4 -8 1 949.319 43.0202 6
 -4 -8 -1 898.656 37.6129 4
 -4 8 -1 944.944 37.7575 4
 4 8 1 897.742 38.0471 3
 -4 8 -1 859.974 40.6728 7
 4 8 1 871.1 40.1319 1
 -4 8 -1 868.058 39.7097 1
 5 -8 1 161.616 14.5526 3
 -5 -8 -1 148.713 12.9114 4
 -5 -8 -1 172.156 18.7 5
 5 -8 1 150.84 17.2538 2
 -5 -8 -1 186.079 20.1238 7
 5 -8 1 112.32 15.6699 6
 -5 8 -1 144.808 17.2114 1
 5 8 1 139.631 13.1336 3
 -5 8 -1 143.985 18.0087 7
 5 8 1 170.145 18.5927 1
 -5 8 -1 130.076 11.6311 4
 -6 -8 -1 169.736 14.4676 4
 -6 -8 -1 178.925 21.5166 7
 6 -8 1 146.747 18.4049 3
 -6 -8 -1 126.837 17.6617 5
 6 -8 1 181.132 17.2058 6
 6 -8 1 172.916 19.3168 2
 -6 8 -1 158.665 19.4494 1
 6 8 1 123.941 16.3764 3
 -6 8 -1 157.112 12.9607 4
 -6 8 -1 127.694 17.9955 7
 7 -8 1 62.7533 12.7007 3
 -7 -8 -1 86.6757 15.7481 5
 7 -8 1 73.4838 13.749 2
 -7 -8 -1 71.2482 12.8243 1
 7 -8 1 57.038 12.3773 6
 -7 -8 -1 67.906 12.8432 4
 -7 -8 -1 58.0857 13.1587 7
 -7 8 -1 81.3949 15.1731 1
 7 8 1 36.5743 10.8182 3
 -7 8 -1 70.3986 14.531 7
 -8 -8 -1 70.1039 15.2805 5
 8 -8 1 77.0241 15.9431 3
 -8 -8 -1 67.6072 14.5072 1
 -8 -8 -1 60.5262 14.4369 7
 -8 8 -1 83.4839 15.7768 1
 -8 8 -1 55.3097 13.6319 7
 8 8 1 96.8355 17.6241 3
 9 -9 -1 19.8988 9.02194 6
 9 -9 -1 45.1528 11.7962 3
 -9 -9 1 19.6143 9.59253 7
 -9 -9 1 21.4553 9.84375 5
 -9 -9 1 23.8613 9.92203 4
 -9 -9 1 27.8313 9.58033 1
 9 -9 -1 14.4378 8.52792 2
 9 9 -1 22.553 9.17661 3
 -9 9 1 27.317 9.70674 1
 -9 9 1 28.7413 9.53267 4
 -9 9 1 36.5027 12.8697 7
 8 -9 -1 190.631 22.3281 6
 -8 -9 1 211.475 23.3403 4
 8 -9 -1 187.942 20.8642 2
 8 -9 -1 152.226 20.7001 3
 -8 -9 1 181.529 22.6641 7
 -8 -9 1 230.818 21.2202 5
 8 9 -1 188.322 21.4124 3
 -8 9 1 216.453 26.6014 7
 -8 9 1 182.527 21.2944 1
 -8 9 1 183.295 17.1614 4
 -7 -9 1 101.903 16.8242 7
 -7 -9 1 119.797 17.4792 5
 7 -9 -1 78.1751 13.931 6
 7 -9 -1 105.91 16.2186 3
 7 -9 -1 76.2832 13.3319 2
 -7 -9 1 123.165 16.538 4
 -7 9 1 82.8636 13.5004 1
 7 9 -1 82.5384 12.636 3
 -7 9 1 123.346 15.712 4
 -7 9 1 87.664 16.3311 7
 7 9 -1 82.341 13.885 1
 -6 -9 1 712.308 36.0672 4
 -6 -9 1 731.273 37.8146 7
 6 -9 -1 681.243 37.2992 6
 6 -9 -1 727.942 36.228 2
 6 -9 -1 715.998 35.5346 3
 -6 -9 1 682.345 36.2201 5
 -6 9 1 686.954 34.3829 1
 6 9 -1 714.068 35.6355 1
 -6 9 1 719.381 37.893 7
 6 9 -1 667.513 32.1129 3
 -6 9 1 686.544 34.7083 4
 5 -9 -1 742.372 34.7742 3
 -5 -9 1 725.092 36.0984 7
 -5 -9 1 703.732 35.1714 4
 -5 -9 1 719.83 35.2924 5
 5 -9 -1 730.283 36.5843 2
 -5 -9 1 757.209 30.2868 2
 5 -9 -1 799.68 39.2678 6
 -5 9 1 798.396 38.0623 7
 -5 9 1 737.208 34.1418 1
 -5 9 1 740.05 35.0468 4
 5 9 -1 774.333 35.7964 1
 5 9 -1 719.278 31.4184 3
 4 -9 -1 1128.88 51.656 6
 -4 -9 1 1216.1 48.8493 4
 4 -9 -1 1183.66 50.3461 2
 4 -9 -1 1191.64 47.0874 3
 -4 -9 1 1202.9 45.7604 2
 4 9 -1 1141.37 48.1352 1
 4 9 -1 1190.86 43.073 3
 -4 9 1 1186.2 47.204 1
 -4 9 1 1189.11 49.8842 7
 -4 9 1 1182.28 48.5493 4
 3 -9 -1 180.009 15.8468 6
 3 -9 -1 174.947 11.6636 3
 3 -9 -1 162.265 14.3553 2
 -3 -9 1 144.909 13.2618 2
 -3 -9 1 167.009 13.0459 4
 3 9 -1 172.479 8.39129 3
 -3 9 1 187.349 13.5497 4
 3 9 -1 187.547 14.0779 7
 3 9 -1 172.524 12.9527 1
 -3 9 1 161.296 12.0464 1
 -3 9 1 157.652 13.0685 7
 2 -9 -1 3087.74 111.527 2
 2 -9 -1 3200.77 105.743 3
 2 -9 -1 3115.06 113.427 6
 -2 -9 1 3276.9 111.89 6
 -2 -9 1 3229.21 110.068 2
 2 9 -1 3168.95 110.036 7
 -2 9 1 3298.54 110.29 4
 -2 9 1 3155 108.538 1
 2 9 -1 3144.48 109.384 1
 -2 9 1 3238.41 110.941 7
 1 -9 -1 361.764 21.4467 6
 -1 -9 1 366.649 20.2436 2
 -1 -9 1 377.882 21.4781 6
 1 -9 -1 358.17 20.3226 2
 -1 9 1 383.397 19.0561 1
 1 9 -1 371.025 19.4025 1
 1 9 -1 353.546 19.6975 7
 -1 9 1 338.735 18.8672 4
 -1 9 1 342.487 19.3166 7
 0 -9 1 679.536 32.9114 6
 0 -9 -1 702.233 30.9627 2
 0 -9 -1 666.254 31.6843 6
 0 -9 1 662.624 31.5632 2
 0 9 -1 641.422 29.8105 1
 0 9 1 684.279 30.0669 4
 0 9 -1 727.352 30.7491 7
 0 9 1 746.454 31.3641 7
 0 9 1 719.373 30.1197 1
 -1 -9 -1 962.559 37.5299 2
 1 -9 1 875.588 32.2639 3
 1 -9 1 936.054 41.569 6
 1 -9 1 972.3 40.4698 2
 1 9 1 842.813 37.1432 1
 -1 9 -1 908.931 38.3896 7
 1 9 1 941.201 33.4418 3
 1 9 1 886.162 38.1335 7
 -1 9 -1 928.046 38.0576 1
 -2 -9 -1 133.224 10.6257 6
 -2 -9 -1 147.629 10.3281 2
 2 -9 1 113.587 14.4473 6
 2 -9 1 150.058 9.68916 3
 2 -9 1 142.691 13.0554 2
 2 9 1 117.091 8.57145 3
 -2 9 -1 138.886 12.0318 7
 -2 9 -1 135.959 11.3295 1
 2 9 1 125.643 11.4493 7
 -2 9 -1 122.311 10.4059 4
 2 9 1 130.223 11.5849 1
 -3 -9 -1 1013.45 37.6658 2
 3 -9 1 971.363 45.281 6
 3 -9 1 966.674 39.5624 3
 3 -9 1 1019.82 44.0984 2
 -3 -9 -1 1006.75 38.6079 6
 -3 9 -1 974.825 42.1055 1
 -3 9 -1 985.596 43.093 7
 3 9 1 986.123 38.5806 3
 -3 9 -1 1005.44 40.3575 4
 3 9 1 942.716 41.9213 1
 -4 -9 -1 239.676 16.9887 5
 4 -9 1 226.837 15.862 3
 -4 -9 -1 197.608 12.8145 6
 -4 -9 -1 230.991 15.5237 4
 4 -9 1 182.193 18.0952 6
 4 -9 1 203.924 17.5775 2
 -4 -9 -1 206.785 12.3274 2
 -4 -9 -1 230.363 17.7722 7
 -4 9 -1 198.158 16.9399 7
 4 9 1 225.818 14.7735 3
 4 9 1 222.466 16.9214 1
 -4 9 -1 190.331 15.7836 1
 -4 9 -1 215.97 14.9185 4
 5 -9 1 976.485 43.3661 3
 5 -9 1 951.905 46.1843 6
 5 -9 1 921.069 44.0509 2
 -5 -9 -1 937.1 41.4388 4
 -5 -9 -1 928.591 44.6734 5
 -5 -9 -1 887.574 44.6249 7
 5 9 1 1000.23 45.5688 1
 -5 9 -1 950.768 45.5738 7
 -5 9 -1 993.087 41.0281 4
 5 9 1 983.22 42.1649 3
 -5 9 -1 920.769 43.8526 1
 6 -9 1 265.222 20.5537 2
 -6 -9 -1 231.283 20.6679 5
 -6 -9 -1 232.706 20.8534 7
 6 -9 1 244.609 21.1025 6
 6 -9 1 278.38 20.8965 3
 -6 -9 -1 260.767 19.0349 4
 -6 9 -1 283.926 18.2668 4
 6 9 1 258.889 19.7776 3
 -6 9 -1 257.491 22.0325 7
 -6 9 -1 297.611 22.3552 1
 7 -9 1 321.56 24.2414 3
 -7 -9 -1 310.546 24.3491 1
 7 -9 1 300.171 22.9172 2
 -7 -9 -1 276.467 24.7712 7
 -7 -9 -1 305.71 21.0504 4
 7 -9 1 326.649 25.5576 6
 -7 -9 -1 296.627 24.7271 5
 -7 9 -1 291.093 25.4375 7
 7 9 1 312.707 23.2975 3
 -7 9 -1 286.604 24.2582 1
 -8 -9 -1 17.237 8.86767 5
 -8 -9 -1 72.1026 14.8035 1
 8 -9 1 57.5825 14.3266 3
 -8 -9 -1 31.699 11.7127 7
 8 9 1 78.419 15.4872 3
 -8 9 -1 32.375 12.6772 7
 -8 9 -1 48.2311 13.2722 1
 -8 -10 1 85.7007 17.0524 5
 8 -10 -1 111.343 16.6485 2
 -8 -10 1 81.9555 15.5441 7
 8 -10 -1 84.7678 16.0722 6
 8 -10 -1 113.187 17.5802 3
 -8 -10 1 116.923 17.5305 4
 -8 10 1 83.8281 14.3138 4
 -8 10 1 97.0731 16.1066 1
 -8 10 1 97.2163 17.7139 7
 8 10 -1 81.7345 14.1072 3
 7 -10 -1 302.621 22.4075 2
 7 -10 -1 340.404 23.5756 3
 -7 -10 1 240.787 21.8808 5
 -7 -10 1 299.247 22.5304 4
 -7 -10 1 299.369 24.5583 7
 7 -10 -1 282.755 23.2736 6
 -7 10 1 277.478 23.5996 7
 -7 10 1 299.817 21.7 1
 7 10 -1 245.956 18.5901 3
 -7 10 1 259.877 20.3067 4
 7 10 -1 237.036 21.2542 1
 -6 -10 1 197.814 19.1316 7
 6 -10 -1 208.254 17.6797 3
 6 -10 -1 230.983 18.991 2
 -6 -10 1 220.261 19.234 5
 -6 -10 1 278.54 20.3799 4
 6 -10 -1 229.096 20.5884 6
 6 10 -1 216.176 15.4676 3
 6 10 -1 245.539 19.0091 1
 -6 10 1 241.494 18.4279 4
 -6 10 1 233.86 20.1424 7
 -6 10 1 264.098 18.7223 1
 5 -10 -1 179.134 16.6711 2
 -5 -10 1 201.098 12.8585 2
 -5 -10 1 204.015 16.4772 5
 -5 -10 1 223.221 16.9018 4
 5 -10 -1 205.465 18.3626 6
 5 -10 -1 174.312 15.0675 3
 -5 -10 1 193.895 16.9462 7
 -5 10 1 176.716 20.4662 7
 -5 10 1 184.198 15.8471 4
 5 10 -1 204.282 16.1316 1
 -5 10 1 172.941 14.7927 1
 5 10 -1 192.241 12.7887 3
 -4 -10 1 223.992 16.3901 4
 4 -10 -1 236.732 15.4679 3
 4 -10 -1 223.896 18.7803 6
 4 -10 -1 222.805 17.626 2
 -4 -10 1 167.754 13.8054 2
 -4 10 1 210.004 15.2656 1
 -4 10 1 204.925 16.7563 7
 4 10 -1 225.577 16.5072 1
 4 10 -1 214.576 11.4953 3
 -4 10 1 201.466 15.4771 4
 3 -10 -1 273.899 20.3188 6
 3 -10 -1 269.607 19.3157 2
 -3 -10 1 204.117 17.0644 6
 -3 -10 1 191.132 16.3993 2
 3 -10 -1 281.085 15.5406 3
 -3 -10 1 280.39 17.9443 4
 3 10 -1 260.598 10.5863 3
 3 10 -1 272.412 17.6637 7
 -3 10 1 248.713 17.0647 4
 -3 10 1 265.096 16.521 1
 3 10 -1 300.641 18.0575 1
 -3 10 1 275.417 18.3907 7
 -2 -10 1 867.277 36.6296 2
 -2 -10 1 824.568 37.6326 6
 2 -10 -1 808.926 39.1995 6
 2 -10 -1 818.091 31.6387 3
 2 -10 -1 795.338 37.5924 2
 -2 10 1 799.868 34.721 1
 2 10 -1 827.497 35.7307 1
 2 10 -1 832.808 36.2483 7
 -2 10 1 794.547 35.6639 4
 -2 10 1 788.515 36.1419 7
 1 -10 -1 599.399 30.6476 6
 1 -10 -1 584.914 23.074 3
 -1 -10 1 635.276 30.5396 6
 1 -10 -1 566.215 28.9548 2
 -1 -10 1 591.909 28.6915 2
 -1 10 1 553.76 27.5775 7
 1 10 -1 563.991 27.5449 1
 -1 10 1 565.66 26.908 1
 1 10 -1 615.143 28.53 7
 -1 10 1 576.015 27.5329 4
 0 -10 -1 1054.6 44.8679 6
 0 -10 1 934.838 43.5111 2
 0 -10 -1 995.065 42.9119 2
 0 -10 1 1052.28 46.2043 6
 0 10 1 1121.32 42.7214 1
 0 10 -1 1020.76 42.5322 1
 0 10 1 987.302 42.0204 4
 0 10 -1 1122.21 43.5445 7
 0 10 1 1119.54 44.013 7
 -1 -10 -1 1562.51 59.7345 2
 -1 -10 -1 1583.7 61.3136 6
 1 -10 1 1528.62 64.22 6
 1 -10 1 1565.85 62.9435 2
 1 -10 1 1613.89 53.6067 3
 -1 10 -1 1608.97 60.8853 1
 -1 10 -1 1639.99 61.4749 7
 1 10 1 1620.68 54.6492 3
 1 10 1 1657.45 61.7682 7
 1 10 1 1591.85 60.3814 1
 2 -10 1 532.222 31.1388 6
 2 -10 1 564.595 30.2119 2
 2 -10 1 583.413 24.2941 3
 -2 -10 -1 573.062 26.416 2
 -2 -10 -1 619.21 27.9901 6
 -2 10 -1 594.104 27.6814 4
 2 10 1 603.492 24.0162 3
 -2 10 -1 607.374 29.1803 1
 -2 10 -1 529.29 28.3507 7
 2 10 1 562.574 28.3594 1
 2 10 1 626.97 29.9357 7
 3 -10 1 493.291 24.0563 3
 -3 -10 -1 522.435 23.4574 2
 3 -10 1 494.905 29.8994 6
 -3 -10 -1 512.677 24.272 6
 3 -10 1 513.805 28.8069 2
 -3 10 -1 515.063 27.0938 1
 3 10 1 524.573 23.2608 3
 -3 10 -1 528.528 25.7385 4
 3 10 1 498.154 27.1033 1
 -3 10 -1 502.839 27.7042 7
 3 10 1 518.476 28.1002 7
 4 -10 1 582.163 32.7036 2
 -4 -10 -1 632.483 26.9161 6
 -4 -10 -1 599.903 29.6476 4
 4 -10 1 627.314 29.8266 3
 4 -10 1 586.148 34.3362 6
 -4 -10 -1 575.057 31.9974 7
 -4 -10 -1 613.229 25.7934 2
 4 10 1 584.03 31.8639 1
 4 10 1 638.516 28.5259 3
 -4 10 -1 573.503 28.8053 4
 -4 10 -1 635.045 33.1622 7
 -4 10 -1 599.878 31.6202 1
 5 -10 1 196.815 22.8774 6
 -5 -10 -1 221.917 19.3485 5
 5 -10 1 260.525 20.6011 2
 -5 -10 -1 225.425 17.2053 4
 5 -10 1 222.049 17.3574 3
 -5 -10 -1 199.501 18.5367 7
 5 10 1 204.128 18.3247 1
 -5 10 -1 210.747 19.1062 7
 5 10 1 240.428 16.7563 3
 -5 10 -1 212.203 18.4703 1
 -5 10 -1 237.832 16.722 4
 6 -10 1 125.329 17.1429 3
 6 -10 1 151.637 19.2557 2
 6 -10 1 119.426 18.34 6
 -6 -10 -1 141.011 19.7488 5
 -6 -10 -1 133.484 16.8121 4
 -6 -10 -1 127.274 18.0479 7
 -6 10 -1 103.861 14.2111 4
 6 10 1 105.301 16.3455 1
 6 10 1 118.035 15.9439 3
 -6 10 -1 103.754 16.6952 1
 -6 10 -1 103.152 16.5251 7
 7 -10 1 39.33 12.024 2
 -7 -10 -1 31.1191 10.392 5
 7 -10 1 40.8415 12.439 6
 -7 -10 -1 68.4268 13.1061 4
 -7 -10 -1 48.6499 13.1161 7
 7 -10 1 30.6655 10.6293 3
 -7 -10 -1 18.1976 8.0589 1
 7 10 1 49.5043 11.5126 3
 -7 10 -1 30.9265 11.0316 7
 -7 10 -1 39.4638 11.2864 1
 -8 -11 1 23.8207 9.73169 4
 8 -11 -1 9.25684 7.40573 2
 8 -11 -1 0.87663 6.07623 3
 -8 -11 1 16.5918 9.07338 5
 8 -11 -1 2.70814 6.6602 6
 -8 -11 1 15.1205 8.95988 7
 -8 11 1 11.3 7.24865 4
 -8 11 1 7.18882 7.00827 7
 -8 11 1 7.59836 6.43786 1
 -7 -11 1 400.751 27.1079 4
 -7 -11 1 369.873 28.1697 7
 7 -11 -1 380.392 27.9708 6
 7 -11 -1 336.82 25.3433 2
 -7 -11 1 298.542 25.3022 5
 7 -11 -1 374.828 25.9555 3
 -7 11 1 366.459 28.1061 7
 -7 11 1 396.362 26.1099 1
 -7 11 1 345.879 24.6386 4
 7 11 -1 387.754 26.988 1
 -6 -11 1 163.925 19.2013 4
 6 -11 -1 180.19 21.373 2
 6 -11 -1 191.381 16.8138 3
 6 -11 -1 175.397 21.7039 6
 -6 -11 1 175.245 20.8355 7
 -6 -11 1 189.361 21.1161 5
 -6 11 1 159.169 19.2589 4
 6 11 -1 154.419 18.3123 1
 6 11 -1 124.719 13.984 3
 -6 11 1 155.73 18.2909 1
 -6 11 1 198.022 22.8826 7
 5 -11 -1 816.089 43.3674 6
 5 -11 -1 869.047 38.7959 3
 -5 -11 1 814.812 40.9014 7
 5 -11 -1 831.379 41.6415 2
 -5 -11 1 825.445 40.1504 4
 -5 -11 1 816.378 34.7635 2
 -5 11 1 848.907 39.1013 1
 5 11 -1 873.431 40.6378 1
 -5 11 1 870.899 42.2332 7
 -5 11 1 781.669 39.1018 4
 4 -11 -1 260.188 20.882 6
 -4 -11 1 236.322 17.7585 4
 4 -11 -1 274.926 17.0156 3
 4 -11 -1 259.125 19.9671 2
 -4 -11 1 258.575 17.2753 2
 4 11 -1 198.935 11.2345 3
 -4 11 1 233.821 18.6185 7
 4 11 -1 264.15 19.4095 7
 -4 11 1 253.947 17.2701 1
 4 11 -1 233.302 17.6092 1
 -4 11 1 238.617 17.6673 4
 3 -11 -1 1008.2 45.7936 2
 -3 -11 1 996.577 45.5224 6
 3 -11 -1 962.699 47.1178 6
 -3 -11 1 957.861 44.3931 2
 -3 -11 1 1051.38 44.3096 4
 3 -11 -1 994.794 39.6297 3
 3 11 -1 1043.68 44.321 7
 -3 11 1 1059.44 45.2085 7
 -3 11 1 960.289 43.3105 4
 3 11 -1 963.589 42.9612 1
 -3 11 1 1038.3 42.6839 1
 -2 -11 1 297.018 19.0911 2
 2 -11 -1 298.194 14.8036 3
 2 -11 -1 255.158 19.043 2
 -2 -11 1 274.504 19.6974 6
 2 -11 -1 294.982 21.2773 6
 -2 11 1 284.821 17.7378 1
 -2 11 1 279.067 18.2141 4
 2 11 -1 287.695 18.3531 1
 -2 11 1 262.376 18.5042 7
 2 11 -1 284.199 18.4751 7
 -1 -11 1 1050.09 46.1297 6
 1 -11 -1 1043.74 37.2523 3
 1 -11 -1 1032.92 44.9632 2
 -1 -11 1 1049.37 44.6231 2
 1 -11 -1 989.062 46.1397 6
 -1 11 1 979.894 43.3663 7
 1 11 -1 1080.68 44.3379 7
 -1 11 1 991.194 42.4266 1
 1 11 -1 1053.47 43.6625 1
 -1 11 1 1046.09 43.4191 4
 0 -11 -1 388.966 22.8956 6
 0 -11 1 309.075 22.079 6
 0 -11 1 357.813 22.0576 2
 0 -11 -1 353.705 20.767 2
 0 11 -1 312.609 19.5276 1
 0 11 -1 350.942 20.7658 7
 0 11 1 354.472 20.0322 1
 0 11 1 342.324 21.1045 7
 -1 -11 -1 274.894 17.4515 2
 -1 -11 -1 278.385 18.5849 6
 1 -11 1 271.024 11.5674 3
 1 -11 1 270.384 21.0272 6
 1 -11 1 249.003 18.9181 2
 -1 11 -1 271.892 18.1719 7
 -1 11 -1 266.545 17.5108 1
 1 11 1 286.362 17.75 1
 1 11 1 277.4 18.6098 7
 2 -11 1 393.459 18.1496 3
 -2 -11 -1 404.83 22.3755 6
 2 -11 1 403.286 26.8085 6
 -2 -11 -1 390.077 20.9767 2
 2 -11 1 440.273 26.1268 2
 2 11 1 410.186 17.9569 3
 -2 11 -1 386 22.8114 1
 -2 11 -1 384.003 23.4092 7
 2 11 1 380.491 23.4071 7
 -2 11 -1 413.489 22.4995 4
 2 11 1 385.436 22.7276 1
 3 -11 1 104.317 9.63891 3
 -3 -11 -1 102.278 9.84742 2
 3 -11 1 114.073 16.7742 6
 3 -11 1 120.675 16.7207 2
 -3 -11 -1 116.295 10.9242 6
 -3 11 -1 96.2145 13.7663 7
 3 11 1 98.3572 13.6344 7
 -3 11 -1 111.028 14.4155 1
 3 11 1 96.163 13.7374 1
 3 11 1 95.0404 8.47356 3
 -3 11 -1 96.3983 12.2817 4
 -4 -11 -1 703.149 37.232 7
 4 -11 1 670.911 39.086 6
 4 -11 1 717.783 38.1507 2
 -4 -11 -1 741.406 31.7166 6
 -4 -11 -1 756.651 30.7657 2
 -4 -11 -1 676.653 34.0269 4
 4 -11 1 719.665 33.2364 3
 4 11 1 737.401 37.15 1
 -4 11 -1 728.84 36.4077 1
 4 11 1 730.249 31.8539 3
 -4 11 -1 701.229 33.5232 4
 -4 11 -1 689.026 36.7466 7
 -5 -11 -1 135.839 18.1518 5
 5 -11 1 112.99 17.5506 2
 -5 -11 -1 127.388 15.808 4
 5 -11 1 114.541 15.0105 3
 -5 -11 -1 119.467 17.473 7
 5 -11 1 95.176 16.39 6
 -5 11 -1 127.461 14.9024 4
 5 11 1 114.467 15.8061 1
 5 11 1 134.883 14.9631 3
 -5 11 -1 112.027 16.009 1
 -5 11 -1 88.5437 14.6857 7
 -6 -11 -1 427.495 30.3241 7
 6 -11 1 439.692 29.4256 2
 6 -11 1 411.731 26.7733 3
 6 -11 1 438.877 30.9126 6
 -6 -11 -1 442.093 27.0877 4
 -6 -11 -1 425.923 29.8967 5
 -6 11 -1 431.4 29.065 1
 6 11 1 427.457 25.7536 3
 6 11 1 402.966 28.7466 1
 -6 11 -1 443.711 25.4386 4
 -6 11 -1 460.602 30.9352 7
 -7 -11 -1 60.3114 14.267 5
 -7 -11 -1 53.5322 11.8621 4
 7 -11 1 63.4175 15.5296 6
 -7 -11 -1 22.9989 10.4042 7
 7 -11 1 40.5142 12.6259 2
 7 -11 1 64.7647 13.7977 3
 -7 11 -1 51.2869 13.1849 1
 -7 11 -1 67.2703 15.1562 7
 7 11 1 34.2174 10.0941 3
 8 -12 -1 116.114 18.2064 2
 8 -12 -1 121.357 19.48 6
 -8 -12 1 77.1137 16.6196 7
 -8 -12 1 96.9087 18.0432 4
 8 -12 -1 132.838 19.3763 3
 -8 -12 1 71.8379 15.5733 5
 8 12 -1 122.338 19.5077 1
 -8 12 1 115.207 17.841 1
 -8 12 1 80.4623 14.8993 4
 -8 12 1 107.853 19.9843 7
 -7 -12 1 71.6615 15.0592 5
 7 -12 -1 55.8129 13.4161 6
 -7 -12 1 58.692 13.9371 7
 7 -12 -1 44.7412 11.0022 3
 7 -12 -1 62.758 13.8242 2
 -7 -12 1 83.6071 15.5954 4
 -7 12 1 68.7186 13.5953 1
 7 12 -1 76.7887 15.0806 1
 -7 12 1 52.5977 13.7154 7
 -7 12 1 52.9168 11.7895 4
 6 -12 -1 141.239 17.3188 3
 -6 -12 1 160.216 20.2935 4
 6 -12 -1 125.576 19.0101 6
 -6 -12 1 122.346 17.6315 5
 6 -12 -1 160.051 21.0968 2
 -6 -12 1 136.268 18.7712 7
 -6 12 1 183.338 20.2771 1
 -6 12 1 179.009 21.8219 7
 6 12 -1 203.272 22.2889 1
 -6 12 1 191.541 21.2776 4
 -5 -12 1 83.8942 13.6826 4
 5 -12 -1 104.092 16.4815 2
 -5 -12 1 124.842 13.659 2
 5 -12 -1 118.419 18.8881 6
 -5 -12 1 138.311 18.6521 7
 5 -12 -1 145.239 16.1857 3
 5 12 -1 127.108 17.0233 1
 -5 12 1 133.713 16.4754 1
 -5 12 1 105.706 15.6073 7
 -5 12 1 111.017 15.6135 4
 4 -12 -1 121.561 17.6321 6
 -4 -12 1 168.942 19.0985 4
 4 -12 -1 169.942 13.5148 3
 -4 -12 1 124.433 16.1922 2
 4 -12 -1 169.562 20.1087 2
 -4 12 1 174.774 15.5684 4
 -4 12 1 143.424 17.1635 7
 -4 12 1 169.753 14.3613 1
 4 12 -1 158.275 18.4454 7
 4 12 -1 177.363 19.3386 1
 3 -12 -1 238.943 14.6562 3
 -3 -12 1 233.982 17.8988 4
 3 -12 -1 233.366 20.1757 6
 3 -12 -1 229.039 19.0124 2
 -3 12 1 226.532 18.2263 7
 -3 12 1 220.37 17.2096 4
 3 12 -1 223.458 17.0122 1
 -3 12 1 219.318 16.2113 1
 3 12 -1 240.326 18.0339 7
 -2 -12 1 124.79 15.9739 2
 -2 -12 1 120.186 15.5929 6
 2 -12 -1 106.046 14.766 2
 2 -12 -1 111.161 15.843 6
 2 -12 -1 103.21 8.45461 3
 -2 12 1 124.439 14.8032 4
 2 12 -1 97.6615 13.3873 7
 -2 12 1 83.5911 11.7419 1
 2 12 -1 109.843 13.7527 1
 -2 12 1 77.2539 11.604 7
 1 -12 -1 805.632 29.7392 3
 -1 -12 1 781.876 37.1897 2
 1 -12 -1 776.075 37.5686 2
 -1 -12 1 768.674 38.8052 6
 1 -12 -1 771.738 39.1484 6
 1 12 -1 769.04 36.0289 1
 -1 12 1 786.905 36.082 4
 -1 12 1 815.438 37.3854 7
 -1 12 1 796.925 35.9001 1
 1 12 -1 751.778 36.4816 7
 0 -12 1 703.204 35.326 2
 0 -12 -1 678.312 33.5862 2
 0 -12 -1 674.608 35.0388 6
 0 -12 1 714.423 37.1067 6
 0 12 -1 726.663 34.0923 7
 0 12 -1 669.959 32.7997 1
 0 12 1 725.657 34.6078 7
 0 12 1 643.807 32.0053 1
 1 -12 1 182.325 9.61039 3
 1 -12 1 191.606 17.5825 2
 1 -12 1 210.211 19.3226 6
 -1 -12 -1 211.681 16.6137 6
 -1 -12 -1 214.255 15.6193 2
 -1 12 -1 185.524 15.2483 7
 -1 12 -1 191.677 15.1178 1
 1 12 1 194.728 14.9961 1
 1 12 1 217.574 16.8032 7
 2 -12 1 730.396 38.9399 2
 2 -12 1 803.037 30.2245 3
 -2 -12 -1 808.268 36.3112 6
 -2 -12 -1 772.58 34.432 2
 2 -12 1 782.869 41.2105 6
 -2 12 -1 790.901 36.9685 1
 2 12 1 748.475 36.5112 1
 2 12 1 775.405 37.6745 7
 -2 12 -1 764.139 37.1759 7
 2 12 1 733.645 29.4742 3
 -3 -12 -1 364.948 20.1959 2
 3 -12 1 365.623 25.3043 2
 3 -12 1 379.617 27.026 6
 3 -12 1 362.043 18.813 3
 -3 -12 -1 337.469 20.6858 6
 -3 12 -1 383.337 22.1152 4
 3 12 1 326.669 23.0072 7
 -3 12 -1 315.844 22.177 1
 3 12 1 373.885 23.519 1
 3 12 1 299.433 16.6854 3
 -3 12 -1 396.819 24.4963 7
 4 -12 1 202.008 15.084 3
 -4 -12 -1 215.765 17.0738 4
 -4 -12 -1 227.288 20.615 6
 4 -12 1 204.987 20.3635 6
 4 -12 1 198.562 18.8191 2
 -4 -12 -1 226.592 16.6534 2
 4 12 1 153.364 12.3854 3
 4 12 1 193.715 17.441 1
 -4 12 -1 200.455 16.1134 4
 -4 12 -1 197.79 17.441 1
 -4 12 -1 207.594 18.1275 7
 5 -12 1 249.051 22.1182 2
 -5 -12 -1 219.023 20.9625 7
 -5 -12 -1 296.49 20.505 4
 5 -12 1 243.441 18.3544 3
 5 -12 1 230.425 26.7788 6
 -5 -12 -1 263.375 21.4779 5
 5 12 1 199.339 15.6907 3
 -5 12 -1 244.805 18.1559 4
 5 12 1 260.549 21.4169 1
 -5 12 -1 256.017 21.1789 1
 -5 12 -1 227.893 20.9339 7
 6 -12 1 115.187 18.5774 2
 -6 -12 -1 60.5581 12.2943 4
 -6 -12 -1 62.5753 14.0867 5
 6 -12 1 90.4895 14.5441 3
 6 -12 1 63.1988 14.8221 6
 -6 -12 -1 88.1495 16.6797 7
 6 12 1 48.8485 15.4197 3
 6 12 1 61.5584 13.4935 1
 -6 12 -1 73.2272 12.3105 4
 -6 12 -1 83.0536 16.1671 7
 -6 12 -1 87.9575 16.3413 1
 -7 -12 -1 60.2846 15.5018 7
 -7 -12 -1 35.5158 12.1681 5
 7 -12 1 43.3826 14.3381 2
 7 -12 1 24.6972 11.1204 6
 -7 -12 -1 57.8072 13.055 4
 7 -12 1 43.5878 11.7571 3
 -7 12 -1 34.2816 11.7806 1
 -7 12 -1 16.0653 10.5747 7
 -7 -13 1 47.3177 13.1587 4
 -7 -13 1 27.4777 10.1846 5
 7 -13 -1 27.1546 9.76637 2
 -7 -13 1 9.81012 7.34511 7
 7 -13 -1 43.1221 11.1874 3
 7 -13 -1 22.0344 10.4233 6
 7 13 -1 43.0267 11.7965 1
 -7 13 1 44.7642 12.0027 4
 -7 13 1 38.4155 11.837 7
 -7 13 1 30.436 9.7837 1
 6 -13 -1 430.886 29.095 2
 -6 -13 1 360.262 26.3848 4
 6 -13 -1 344.818 28.5291 6
 -6 -13 1 361.592 27.8142 7
 -6 -13 1 358.566 26.3997 5
 6 -13 -1 361.785 24.2279 3
 6 13 -1 371.984 26.769 1
 -6 13 1 372.195 28.0545 7
 -6 13 1 433.815 27.3127 1
 -6 13 1 359.22 25.6159 4
 5 -13 -1 18.2175 8.9434 2
 -5 -13 1 26.8641 7.14931 2
 5 -13 -1 10.2495 7.50373 6
 -5 -13 1 26.3741 8.96773 4
 5 -13 -1 15.894 6.29402 3
 -5 13 1 13.0582 6.6611 7
 -5 13 1 13.0496 6.65511 1
 5 13 -1 21.5131 8.17202 1
 -5 13 1 29.1833 8.69006 4
 -4 -13 1 686.087 36.305 4
 -4 -13 1 818.341 37.4858 2
 4 -13 -1 706.683 32.9866 3
 4 -13 -1 740.771 41.403 6
 4 -13 -1 703.194 38.8277 2
 4 13 -1 738.272 37.1494 1
 -4 13 1 667.711 34.8798 1
 -4 13 1 722.723 36.7368 4
 4 13 -1 718.335 38.0841 7
 -4 13 1 697.852 37.8346 7
 -3 -13 1 218.497 20.3989 6
 3 -13 -1 259.003 22.6442 6
 -3 -13 1 247.708 21.0468 2
 -3 -13 1 270.7 19.8131 4
 3 -13 -1 246.46 20.9548 2
 3 -13 -1 281.619 16.2588 3
 -3 13 1 272.958 19.5614 4
 3 13 -1 284.103 19.7649 1
 3 13 -1 273.182 19.8458 7
 -3 13 1 272.458 18.9027 1
 -3 13 1 249.088 19.6207 7
 -2 -13 1 236.017 19.9704 6
 2 -13 -1 211.097 18.8482 2
 -2 -13 1 276.818 19.9152 2
 2 -13 -1 245.202 20.874 6
 2 -13 -1 236.048 13.2914 3
 -2 13 1 220.201 17.4972 7
 2 13 -1 235.692 17.9606 7
 -2 13 1 223.003 17.4429 4
 2 13 -1 201.765 16.5634 1
 -2 13 1 224.27 16.9196 1
 -1 -13 1 220.75 19.3623 6
 -1 -13 1 238.996 18.6569 2
 1 -13 -1 198.068 18.5458 6
 1 -13 -1 219.406 11.2955 3
 1 -13 -1 205.019 17.3217 2
 -1 13 1 206.283 15.9739 1
 1 13 -1 222.542 16.9174 1
 -1 13 1 206.815 17.093 7
 1 13 -1 190.634 16.5546 7
 -1 13 1 184.965 15.6995 4
 0 -13 1 540.003 30.7268 2
 0 -13 1 542.59 32.0676 6
 0 -13 -1 522.144 28.8783 2
 0 -13 -1 492.528 29.825 6
 0 13 -1 499.92 27.893 1
 0 13 1 548.412 29.5018 7
 0 13 -1 546.479 29.2171 7
 0 13 1 523.027 27.896 1
 -1 -13 -1 139.634 12.9479 2
 1 -13 1 147.441 18.6769 2
 1 -13 1 98.5707 16.1977 6
 -1 -13 -1 108.223 14.5779 6
 1 13 1 126.703 15.5627 1
 -1 13 -1 145.104 16.4236 1
 -1 13 -1 92.9706 13.2652 7
 1 13 1 115.032 14.995 7
 -2 -13 -1 135.414 16.0397 6
 2 -13 1 161.665 20.7947 6
 -2 -13 -1 147.094 13.0753 2
 2 -13 1 124.245 18.1955 2
 2 13 1 149.695 17.3385 1
 2 13 1 136.923 16.9989 7
 -2 13 -1 120.328 15.885 7
 -2 13 -1 137.179 15.9801 1
 3 -13 1 238.18 15.6805 3
 3 -13 1 259.053 21.8175 2
 -3 -13 -1 266.503 18.543 6
 -3 -13 -1 257.613 17.3679 2
 3 -13 1 239.652 23.1087 6
 -3 13 -1 239.37 19.7901 7
 3 13 1 231.108 19.1684 1
 -3 13 -1 245.784 19.2184 1
 3 13 1 222.355 19.8085 7
 -3 13 -1 237.488 18.0149 4
 4 -13 1 13.0813 9.27651 6
 4 -13 1 6.30525 4.67004 3
 4 -13 1 12.2248 8.9601 2
 -4 -13 -1 12.5771 6.45356 4
 4 13 1 23.5966 8.27739 1
 -4 13 -1 11.2187 5.97894 4
 -4 13 -1 26.7869 9.08691 1
 -4 13 -1 8.65894 6.316 7
 5 -13 1 321.995 25.2112 2
 -5 -13 -1 258.69 22.4898 5
 -5 -13 -1 292.374 23.8802 7
 -5 -13 -1 301.477 22.2785 4
 5 -13 1 303.743 20.6122 3
 5 -13 1 289.277 26.1354 6
 -5 13 -1 283.107 20.5829 4
 -5 13 -1 288.014 23.0986 1
 -5 13 -1 254.5 22.8121 7
 5 13 1 287.395 23.5286 1
 -6 -13 -1 11.5099 7.50744 5
 6 -13 1 -2.8634 8.0038 2
 -6 -13 -1 11.0151 7.34958 4
 6 -13 1 13.6829 7.22564 3
 -6 -13 -1 23.8239 10.7364 7
 6 -13 1 19.0544 11.0106 6
 -6 13 -1 12.1255 8.39959 7
 -6 13 -1 22.5329 9.50618 1
 6 13 1 15.2632 9.11718 1
 -6 13 -1 14.1962 7.62242 4
 7 -14 -1 13.4539 7.88341 2
 -7 -14 1 28.8386 11.6586 4
 7 -14 -1 27.909 9.10656 3
 7 -14 -1 18.338 9.75097 6
 -7 -14 1 28.7003 11.4152 7
 -7 -14 1 17.4598 8.68431 5
 -7 14 1 28.565 9.91637 1
 -7 14 1 33.7983 10.969 4
 -7 14 1 33.9786 11.8081 7
 7 14 -1 27.2323 10.1884 1
 6 -14 -1 48.5676 10.8226 3
 6 -14 -1 33.1634 10.7512 2
 -6 -14 1 42.4832 11.9591 4
 -6 -14 1 26.9684 10.0614 7
 6 -14 -1 21.4449 10.7623 6
 -6 -14 1 43.1524 11.0574 5
 6 14 -1 48.1536 12.6373 1
 -6 14 1 31.7092 10.0873 4
 -6 14 1 40.0642 10.4454 1
 -6 14 1 32.3198 10.7807 7
 5 -14 -1 23.0699 9.83378 6
 5 -14 -1 17.433 7.04388 3
 -5 -14 1 15.2118 8.24883 4
 5 -14 -1 31.2164 9.87214 2
 5 14 -1 33.7135 10.0943 1
 -5 14 1 28.7777 9.50352 4
 -5 14 1 18.2766 7.31112 1
 -5 14 1 36.5528 10.325 7
 4 -14 -1 76.994 14.8737 2
 4 -14 -1 109.419 13.1682 3
 4 -14 -1 79.5652 15.7643 6
 -4 -14 1 86.9841 14.6286 2
 -4 -14 1 161.601 19.4616 4
 4 14 -1 115.595 16.1278 1
 -4 14 1 77.1027 14.3281 7
 -4 14 1 100.725 15.2374 4
 -4 14 1 98.2579 14.1427 1
 4 14 -1 123.02 17.4845 7
 -3 -14 1 89.6739 15.9479 2
 3 -14 -1 132.993 19.6575 6
 3 -14 -1 113.419 17.0461 2
 -3 -14 1 79.8563 15.1138 6
 -3 -14 1 134.426 17.6809 4
 3 14 -1 123.395 15.8148 7
 3 14 -1 116.299 15.7181 1
 -3 14 1 113.395 14.9757 1
 -3 14 1 107.478 16.0721 7
 -3 14 1 125.464 16.0416 4
 -2 -14 1 83.0311 14.1888 2
 2 -14 -1 88.3799 16.0419 6
 -2 -14 1 95.0268 15.3899 6
 2 -14 -1 95.9452 15.6432 2
 2 14 -1 77.3549 12.3108 7
 -2 14 1 73.9344 12.7277 7
 2 14 -1 113.351 15.605 1
 -2 14 1 95.6205 14.6362 4
 -2 14 1 74.3196 12.3172 1
 -1 -14 1 168.117 19.4161 2
 -1 -14 1 125.605 17.9398 6
 1 -14 -1 187.151 20.801 2
 1 -14 -1 165.399 20.2164 6
 1 14 -1 168.787 18.4816 1
 1 14 -1 180.247 16.4464 7
 -1 14 1 201.069 15.8722 1
 -1 14 1 166.624 15.6211 7
 0 -14 -1 116.603 16.8569 6
 0 -14 -1 126.325 16.9406 2
 0 -14 1 137.217 18.2673 2
 0 -14 1 150.739 19.5633 6
 0 14 1 101.742 14.2552 1
 0 14 1 156.753 18.4534 7
 0 14 -1 121.16 15.5814 7
 0 14 -1 124.201 15.3035 1
 1 -14 1 228.236 20.9993 2
 -1 -14 -1 227.538 19.1102 6
 -1 -14 -1 225.645 17.8365 2
 1 -14 1 263.489 23.3869 6
 -1 14 -1 232.026 18.6683 7
 -1 14 -1 237.732 18.6977 1
 1 14 1 291.509 19.9586 1
 1 14 1 249.292 19.6001 7
 2 -14 1 230.602 22.4944 6
 2 -14 1 259.916 22.5607 2
 -2 -14 -1 243.447 19.302 6
 -2 -14 -1 233.588 18.0256 2
 -2 14 -1 253.985 20.3345 7
 2 14 1 264.481 20.7063 7
 2 14 1 260.459 19.9488 1
 -2 14 -1 263.729 19.5858 1
 3 -14 1 281.007 25.4798 6
 -3 -14 -1 299.323 20.8186 6
 -3 -14 -1 274.904 18.9641 2
 3 -14 1 293.189 23.8925 2
 3 14 1 298.79 23.4328 7
 -3 14 -1 272.525 21.4794 1
 3 14 1 290.084 22.2195 1
 -3 14 -1 278.512 21.912 7
 4 -14 1 69.1534 15.8265 2
 4 -14 1 78.0267 16.8737 6
 -4 -14 -1 69.831 13.4932 4
 -4 14 -1 71.6787 14.3119 7
 4 14 1 59.3658 12.1827 1
 -4 14 -1 82.2114 13.7033 4
 -4 14 -1 76.1453 13.8681 1
 5 -14 1 89.0002 18.1451 6
 -5 -14 -1 104.536 17.6962 5
 5 -14 1 139.101 21.5338 2
 -5 -14 -1 101.226 15.9464 4
 -5 -14 -1 95.0703 17.0892 7
 -5 14 -1 109.913 18.0873 1
 -5 14 -1 108.446 15.5728 4
 5 14 1 92.151 16.1329 1
 -5 14 -1 103.273 18.2228 7
 -6 -14 -1 41.4751 13.2687 7
 6 -14 1 42.3699 14.9099 6
 -6 -14 -1 19.9841 10.0781 5
 6 -14 1 36.4207 13.5911 2
 -6 -14 -1 18.4147 9.05793 4
 -6 14 -1 23.7978 10.1738 1
 -6 14 -1 33.9959 10.0414 4
 -6 14 -1 22.6045 10.169 7
 6 14 1 31.0549 10.9712 1
 -6 -15 1 25.3068 10.5904 4
 -6 -15 1 9.25732 7.77716 7
 -6 -15 1 -0.5094 5.3952 5
 6 -15 -1 13.216 8.23423 2
 6 -15 -1 1.02231 7.141 6
 6 15 -1 3.3844 6.43962 1
 -6 15 1 11.5088 7.26729 4
 -6 15 1 6.62712 6.7053 1
 -6 15 1 7.39985 7.03239 7
 5 -15 -1 240.121 29.1079 6
 5 -15 -1 249.658 23.2849 2
 -5 -15 1 197.499 23.1613 4
 -5 15 1 236.095 20.8136 4
 5 15 -1 250.378 21.2134 1
 -5 15 1 253.22 20.5921 1
 -5 15 1 258.012 22.9929 7
 4 -15 -1 12.0594 7.65362 6
 -4 -15 1 18.9208 8.07567 4
 4 -15 -1 7.84836 6.97957 2
 -4 -15 1 11.3018 6.94891 2
 4 15 -1 9.76828 6.58478 7
 -4 15 1 7.26938 6.38789 1
 4 15 -1 12.2353 6.47855 1
 -4 15 1 8.72726 6.17756 7
 -4 15 1 10.1355 6.51227 4
 3 -15 -1 266.577 24.1221 6
 -3 -15 1 224.192 21.2996 2
 3 -15 -1 229.077 21.1374 2
 -3 -15 1 250.061 20.2868 4
 -3 -15 1 225.479 21.863 6
 3 15 -1 259.828 20.9683 7
 -3 15 1 239.572 19.418 4
 -3 15 1 242.168 19.1601 1
 3 15 -1 216.791 18.8135 1
 -3 15 1 227.408 20.1584 7
 -2 -15 1 79.3083 15.7505 6
 2 -15 -1 91.6168 16.0718 6
 -2 -15 1 105.09 16.8907 2
 2 -15 -1 122.394 17.9084 2
 2 15 -1 103.918 15.5008 1
 2 15 -1 91.3323 14.6367 7
 -2 15 1 81.471 13.7995 4
 -2 15 1 110.658 15.3566 1
 -2 15 1 84.5434 13.7514 7
 1 -15 -1 190.268 18.3634 2
 -1 -15 1 173.023 20.6762 2
 1 -15 -1 195.535 19.7233 6
 -1 -15 1 240.635 21.1927 6
 1 15 -1 220.643 18.0352 1
 -1 15 1 201.137 17.9991 7
 1 15 -1 167.908 19.5575 7
 -1 15 1 187.866 16.5 1
 0 -15 -1 99.9644 14.9429 2
 0 -15 -1 104.647 15.9367 6
 0 -15 1 127.809 19.2497 6
 0 -15 1 85.8392 15.3294 2
 0 15 -1 79.6247 12.8539 1
 0 15 -1 87.3184 14.3265 7
 0 15 1 74.985 12.8101 7
 0 15 1 92.8108 13.9702 1
 1 -15 1 198.626 24.7417 6
 -1 -15 -1 179.194 17.7142 6
 1 -15 1 173.318 22.1025 2
 -1 -15 -1 171.334 19.6097 2
 1 15 1 189.141 17.6197 7
 1 15 1 186.91 20.8378 1
 -1 15 -1 184.263 16.813 1
 -1 15 -1 214.036 18.3755 7
 2 -15 1 63.1008 15.476 6
 2 -15 1 113.611 19.0981 2
 -2 -15 -1 84.4735 13.969 6
 -2 -15 -1 80.7647 13.6735 2
 -2 15 -1 89.1758 14.4383 1
 -2 15 -1 78.7721 13.747 7
 2 15 1 65.3758 13.248 7
 2 15 1 85.7001 13.3896 1
 3 -15 1 0.27728 6.43442 2
 -3 -15 -1 13.9322 6.65611 6
 -3 -15 -1 9.85749 7.06662 2
 3 -15 1 -3.7746 7.43125 6
 -3 15 -1 7.84467 6.85437 1
 3 15 1 8.65521 6.32165 7
 3 15 1 17.1558 7.81544 1
 -3 15 -1 7.2788 6.49243 7
 4 -15 1 105.107 19.5623 2
 4 -15 1 108.344 20.1609 6
 -4 -15 -1 117.074 16.8582 4
 -4 15 -1 74.5614 15.5181 7
 4 15 1 120.379 18.4366 1
 -4 15 -1 111.034 17.4993 1
 -5 -15 -1 1.69504 6.77412 7
 -5 -15 -1 7.68918 7.36624 5
 5 -15 1 -4.6229 7.38822 2
 -5 -15 -1 17.7121 8.94049 4
 5 -15 1 6.69741 8.00048 6
 5 15 1 9.52402 8.11687 1
 -5 15 -1 2.25028 5.93492 7
 -5 15 -1 1.49876 5.79003 1
 5 -16 -1 20.0942 10.0155 6
 5 -16 -1 34.3179 11.1877 2
 -5 -16 1 41.7639 11.8608 4
 -5 16 1 37.5942 11.0212 4
 -5 16 1 24.4013 10.0043 7
 -5 16 1 31.9613 9.73625 1
 5 16 -1 24.7519 9.02147 1
 -4 -16 1 26.4857 9.84447 4
 4 -16 -1 10.4565 8.49174 6
 -4 -16 1 5.60242 6.93368 2
 4 -16 -1 10.5899 8.0861 2
 -4 16 1 5.43305 6.54748 7
 4 16 -1 10.1005 6.99252 1
 -4 16 1 20.3705 7.33073 1
 4 16 -1 10.5187 7.03077 7
 -4 16 1 3.05305 6.65716 4
 -3 -16 1 35.3725 9.78164 4
 3 -16 -1 43.7611 13.405 6
 -3 -16 1 39.3422 12.0764 2
 3 -16 -1 26.3257 10.8677 2
 -3 16 1 26.7041 8.39785 1
 -3 16 1 30.6397 8.86067 4
 -3 16 1 27.3627 8.55189 7
 3 16 -1 39.3558 10.6083 1
 3 16 -1 31.6285 9.9646 7
 2 -16 -1 174.022 23.063 6
 -2 -16 1 202.781 25.0312 2
 -2 -16 1 165.33 23.7439 6
 2 -16 -1 142.668 20.2603 2
 2 16 -1 196.955 21.778 1
 -2 16 1 155.761 18.896 1
 -2 16 1 184.303 21.5093 7
 2 16 -1 127.521 17.3906 7
 1 -16 -1 15.5866 8.86815 6
 1 -16 -1 26.3947 9.44033 2
 -1 -16 1 26.079 11.0157 6
 -1 -16 1 11.9804 8.60183 2
 -1 16 1 12.8633 6.76317 7
 -1 16 1 12.5282 6.42115 1
 1 16 -1 12.3948 7.30335 1
 1 16 -1 12.3491 6.85785 7
 0 -16 1 40.6385 12.5999 6
 0 -16 1 35.0077 11.2956 2
 0 -16 -1 40.6604 10.9851 6
 0 -16 -1 36.5888 10.5153 2
 0 16 -1 45.2375 10.735 1
 0 16 1 30.904 9.96192 7
 0 16 -1 39.9929 9.8896 7
 0 16 1 45.0494 10.4965 1
 -1 -16 -1 200.984 17.9415 2
 1 -16 1 190.408 23.498 2
 1 -16 1 153.184 22.1222 6
 -1 -16 -1 192.854 18.9229 6
 -1 16 -1 132.907 17.5535 1
 1 16 1 157.222 19.3336 1
 1 16 1 152.448 18.7471 7
 -1 16 -1 155.885 19.0443 7
 -2 -16 -1 4.75327 7.10391 6
 2 -16 1 16.5367 9.64228 6
 -2 -16 -1 37.2865 10.4304 2
 2 -16 1 28.295 10.642 2
 -2 16 -1 29.5716 9.50043 7
 2 16 1 23.9905 8.76304 1
 2 16 1 16.5928 7.69065 7
 -2 16 -1 22.4957 8.44837 1
 -3 -16 -1 40.0907 11.1032 6
 3 -16 1 43.6033 13.4189 2
 3 -16 1 22.9659 10.5658 6
 -3 -16 -1 41.5408 10.7186 2
 -3 -16 -1 47.4381 11.8017 4
 3 16 1 39.2981 11.7112 1
 3 16 1 52.3487 12.7359 7
 -3 16 -1 30.2673 9.29463 1
 -3 16 -1 31.6347 10.0758 7
 4 -16 1 98.0398 20.541 6
 -4 -16 -1 72.5807 14.1573 4
 4 -16 1 136.435 22.7999 2
 4 16 1 80.1468 15.1652 1
 -4 16 -1 110.613 17.9423 1
 -4 16 -1 115.925 18.6391 7
 -4 -17 1 96.0993 16.6355 2
 -4 -17 1 75.0756 15.2702 4
 4 -17 -1 89.1528 17.8421 2
 4 -17 -1 105.987 19.9778 6
 -4 17 1 81.7323 15.3243 7
 -4 17 1 68.5044 13.7638 1
 4 17 -1 86.5006 16.3409 7
 -4 17 1 91.8937 16.2683 4
 4 17 -1 112.791 19.072 1
 -3 -17 1 25.4299 9.48285 4
 -3 -17 1 11.717 8.95089 2
 3 -17 -1 21.3252 10.6059 6
 3 -17 -1 25.7386 10.9736 2
 -3 17 1 23.3423 8.84762 4
 3 17 -1 23.3091 9.52647 1
 -3 17 1 22.7481 8.75333 1
 -3 17 1 17.4525 8.15843 7
 3 17 -1 31.7957 9.98185 7
 -2 -17 1 81.3207 17.467 6
 2 -17 -1 72.0669 16.0239 6
 2 -17 -1 56.9653 13.3475 2
 -2 -17 1 104.334 19.225 2
 -2 17 1 83.9623 14.7732 1
 2 17 -1 93.3934 14.9232 1
 2 17 -1 75.5243 14.1497 7
 -2 17 1 86.8846 15.3847 7
 -1 -17 1 29.2146 11.5429 6
 -1 -17 1 41.6613 12.7493 2
 1 -17 -1 28.3384 10.7535 6
 1 -17 -1 27.8217 9.91605 2
 -1 17 1 13.0067 6.9256 1
 1 17 -1 37.7019 10.9991 7
 1 17 -1 23.9914 8.45613 1
 -1 17 1 31.4532 10.445 7
 0 -17 1 52.5385 14.067 2
 0 -17 -1 44.7179 12.7516 6
 0 -17 -1 61.1833 13.7024 2
 0 -17 1 21.8147 11.0628 6
 0 17 1 46.9264 10.9807 1
 0 17 -1 27.1518 8.93522 1
 0 17 1 41.7695 10.8888 7
 0 17 -1 43.3834 11.4156 7
 -1 -17 -1 24.7932 9.94095 2
 1 -17 1 40.1052 12.8902 2
 1 -17 1 16.9683 11.2245 6
 -1 -17 -1 40.3043 12.2269 6
 -1 17 -1 58.2205 12.6453 7
 1 17 1 42.3401 10.8362 1
 -1 17 -1 26.0953 8.93829 1
 1 17 1 27.0702 8.89576 7
 2 -17 1 51.5127 15.1307 2
 2 -17 1 46.5114 15.4127 6
 -2 -17 -1 41.7673 12.1595 6
 -2 -17 -1 34.1851 10.8305 2
 -2 17 -1 30.5882 9.95759 7
 -2 17 -1 44.4075 11.3892 1
 2 17 1 49.9961 11.892 1
 2 17 1 36.0717 10.5434 7
 -3 -17 -1 46.0615 11.8693 4
 3 -17 1 64.043 16.6763 2
 -3 -17 -1 55.3402 16.7504 2
 3 -17 1 50.727 15.8302 6
 3 17 1 63.5225 14.6859 7
 -3 17 -1 17.9577 8.76414 1
 3 17 1 34.0234 10.6114 1
 -3 17 -1 41.7006 11.4005 7
 3 -18 -1 0.22068 7.21606 6
 3 -18 -1 -7.7823 5.79366 2
 -3 -18 1 -4.6412 6.62461 2
 -3 -18 1 0.9548 5.92781 4
 3 18 -1 -1.2492 5.82742 7
 -3 18 1 3.87899 5.73662 1
 -3 18 1 -0.7765 5.43627 7
 3 18 -1 13.764 7.96596 1
 -2 -18 1 20.0139 10.6006 6
 2 -18 -1 7.27791 7.45626 2
 2 -18 -1 10.1188 8.58887 6
 -2 -18 1 11.8442 10.4791 2
 -2 -18 1 3.99803 7.09494 4
 2 18 -1 12.9512 7.84129 7
 -2 18 1 14.7091 8.29694 7
 -2 18 1 13.4897 7.11268 1
 2 18 -1 14.8842 7.41047 1
 -1 -18 1 15.1231 10.6442 2
 1 -18 -1 29.9965 11.5342 2
 -1 -18 1 16.6421 10.2306 6
 1 -18 -1 -1.4442 7.38984 6
 1 18 -1 11.1924 7.09833 7
 -1 18 1 10.9859 7.35899 7
 -1 18 1 17.1101 7.6533 1
 1 18 -1 21.9235 8.69363 1
 0 -18 1 0.7628 7.47943 6
 0 -18 1 18.5589 9.84299 2
 0 -18 -1 1.26591 7.6273 2
 0 -18 -1 4.69697 8.46894 6
 0 18 1 2.6608 6.1578 7
 0 18 -1 0.8445 6.01721 7
 0 18 1 4.02203 5.05257 1
 0 18 -1 9.31443 6.89152 1
 -1 -18 -1 -7.6251 5.75707 2
 -1 -18 -1 -2.3823 6.76964 6
 1 -18 1 -9.3741 6.61656 2
 1 -18 1 6.72661 9.56949 6
 1 18 1 3.46803 6.1605 1
 1 18 1 0.91653 6.01429 7
 -1 18 -1 1.97325 5.74016 1
 -1 18 -1 0.69949 5.20148 7
 2 -18 1 -1.244 8.12737 2
 -2 -18 -1 -10.781 5.41725 2
 2 -18 1 0.11326 8.34549 6
 -2 -18 -1 -3.6185 5.91401 6
 -2 18 -1 4.71131 6.14974 7
 2 18 1 3.65598 6.1026 7
 -2 18 -1 0.80936 5.69285 1
 2 18 1 9.72235 6.289 1
 -1 -19 1 23.6711 12.9138 2
 1 -19 -1 -0.9302 7.81396 2
 -1 -19 1 0.28819 9.29975 6
 1 -19 -1 6.75123 8.68274 6
 -1 19 1 1.37613 5.79576 1
 1 19 -1 20.5032 8.61138 7
 -1 19 1 14.5754 8.3893 7
 0 -19 -1 6.49048 8.60596 2
 0 -19 1 -1.5397 8.61782 6
 0 -19 1 -0.3422 9.09789 2
 0 -19 -1 -11.386 6.77935 6
 0 19 -1 -0.8206 5.70673 7
 0 19 1 -3.6423 4.68398 7
 0 19 1 7.66781 7.55059 1
 -10 0 2 199.946 17.9611 1
 -10 0 2 178.644 20.7184 4
 10 0 -2 240.966 22.4522 3
 -10 0 2 218.248 25.9749 5
 -10 0 2 250.872 28.6533 7
 -9 0 2 146.247 19.7845 7
 -9 0 2 136.659 17.651 4
 -9 0 2 175.081 18.6745 1
 -9 0 2 120.665 17.7631 5
 9 0 -2 131.545 19.062 3
 -8 0 2 364.716 24.3691 5
 8 0 -2 357.232 24.0883 3
 8 0 -2 286.534 18.1936 2
 -8 0 2 384.83 21.8835 1
 -8 0 2 382.95 23.1387 4
 -8 0 2 358.263 24.8702 7
 -7 0 2 984.933 45.5858 7
 -7 0 2 1083 45.8163 5
 -7 0 2 1016.53 41.6624 1
 7 0 -2 967.243 44.9412 3
 -7 0 2 1010.74 38.5066 2
 -7 0 2 971.371 43.5858 4
 -6 0 2 1926.01 71.9732 5
 -6 0 2 1911.65 68.7185 1
 -6 0 2 1879.1 66.8975 2
 -6 0 2 1972.78 73.3716 7
 6 0 -2 1956.26 72.5795 3
 -6 0 2 1936.61 71.96 4
 -5 0 2 798.782 34.0286 4
 -5 0 2 767.318 30.9613 2
 -5 0 2 800.125 34.4515 7
 -5 0 2 793.46 33.7725 5
 5 0 -2 742.904 33.4427 3
 -5 0 2 855.396 31.3988 1
 -4 0 2 2291.27 74.951 2
 4 0 -2 2295.57 76.1742 3
 -4 0 2 2208.32 72.9569 1
 -4 0 2 2061.65 76.4464 4
 -4 0 2 2095.63 75.9794 7
 -4 0 2 2201.88 75.7409 5
 -3 0 2 789.948 31.5283 2
 -3 0 2 834.276 31.0084 5
 -3 0 2 844.202 31.524 7
 -3 0 2 907.722 29.0252 1
 -3 0 2 830 32.8932 4
 -2 0 2 53.5191 3.75771 5
 -2 0 2 41.4098 5.58772 4
 -2 0 2 58.9171 6.74729 2
 -2 0 2 54.9996 4.08865 7
 -1 0 2 2740.02 86.6804 2
 -1 0 2 2692.62 85.1381 4
 -1 0 2 2395.98 85.2054 3
 1 0 -2 2609.35 82.7267 1
 0 0 2 16.5126 2.27657 4
 0 0 2 13.6006 3.11127 3
 0 0 -2 24.0262 3.48157 1
 0 0 2 19.4269 4.00346 2
 0 0 -2 23.0058 2.63588 7
 0 0 -2 24.5448 2.83447 5
 1 0 2 2014.51 66.9529 3
 -1 0 -2 1901.58 65.0813 5
 1 0 2 1949.13 65.5813 2
 -1 0 -2 1931.45 65.9932 1
 -1 0 -2 1911.37 65.0557 7
 -2 0 -2 1471.85 52.8968 7
 -2 0 -2 1501.98 53.0067 5
 2 0 2 1457.99 53.9525 3
 2 0 2 1447.48 50.9626 2
 -2 0 -2 1480.7 53.4122 1
 -3 0 -2 1863.73 68.8239 5
 -3 0 -2 1849.72 68.9076 1
 3 0 2 2026.03 70.3252 3
 -3 0 -2 1823 68.4633 7
 3 0 2 2000.12 65.0335 2
 -3 0 -2 1888.9 60.971 4
 -4 0 -2 1793.34 66.8021 5
 -4 0 -2 1783.19 66.9811 7
 -4 0 -2 1765.35 66.6663 1
 -4 0 -2 1731.31 57.8685 4
 4 0 2 1773.79 67.8207 3
 4 0 2 1761.28 60.2497 2
 -5 0 -2 1244.06 51.9771 1
 -5 0 -2 1206.72 42.5167 4
 -5 0 -2 1204.1 52.0746 7
 5 0 2 1262.37 43.3572 2
 5 0 2 1287.33 53.6287 3
 -5 0 -2 1236.43 51.8493 5
 -6 0 -2 135.554 16.2244 1
 -6 0 -2 155.034 17.9209 5
 -6 0 -2 134.96 16.4173 7
 6 0 2 128.629 16.7364 3
 -7 0 -2 212.825 18.6731 1
 -7 0 -2 220.424 20.4382 7
 -7 0 -2 213.485 19.7283 5
 7 0 2 226.213 25.0467 3
 -8 0 -2 68.5061 13.8776 7
 8 0 2 53.532 13.5226 3
 -8 0 -2 82.9113 15.9658 1
 -8 0 -2 69.4658 14.7636 5
 -10 -1 2 64.7192 14.0149 5
 -10 -1 2 70.5987 15.2543 7
 -10 -1 2 113.796 16.4958 4
 -10 -1 2 67.5799 12.1483 1
 10 -1 -2 71.934 15.7187 3
 -10 1 2 71.8963 14.6412 7
 10 1 -2 50.0128 13.0658 3
 -10 1 2 77.5647 13.5401 1
 -10 1 2 51.5518 11.2732 4
 -9 -1 2 192.513 20.9641 4
 -9 -1 2 165.271 20.5603 5
 -9 -1 2 176.473 15.7298 1
 -9 -1 2 138.601 19.4596 7
 9 -1 -2 182.369 22.579 3
 -9 1 2 201.843 24.2262 7
 9 1 -2 199.553 18.725 3
 -9 1 2 210.51 17.4506 4
 -9 1 2 180.265 15.7705 1
 -9 1 2 167.7 21.4996 5
 8 -1 -2 86.148 8.35518 2
 -8 -1 2 91.2314 14.6323 7
 -8 -1 2 106.889 14.2823 4
 8 -1 -2 56.8704 8.45141 6
 8 -1 -2 99.8031 15.539 3
 -8 -1 2 114.905 13.7115 1
 -8 -1 2 103.466 15.1965 5
 -8 1 2 126.251 17.8097 7
 8 1 -2 86.2594 14.151 3
 -8 1 2 115.908 13.9642 1
 -8 1 2 137.494 16.5265 4
 -8 1 2 149.931 18.8054 5
 -7 -1 2 71.6599 12.377 5
 -7 -1 2 51.6688 10.7429 7
 -7 -1 2 77.261 10.5137 1
 7 -1 -2 67.5066 11.4996 3
 -7 -1 2 76.1371 11.8927 4
 -7 -1 2 75.7309 8.23243 2
 -7 1 2 75.5889 9.29573 2
 -7 1 2 57.3631 10.3316 4
 7 1 -2 68.9878 11.8479 3
 -7 1 2 65.0317 11.3786 7
 -7 1 2 48.6596 10.0701 5
 -7 1 2 77.6428 10.1465 1
 6 -1 -2 39.907 8.11683 3
 -6 -1 2 26.6581 7.24919 5
 -6 -1 2 40.4908 8.8174 7
 -6 -1 2 37.798 6.77939 1
 -6 -1 2 37.2894 5.78476 2
 -6 -1 2 36.4084 7.65455 4
 -6 1 2 51.2955 9.80755 5
 -6 1 2 52.5651 9.47626 4
 -6 1 2 39.5371 6.84874 1
 -6 1 2 36.576 6.32252 2
 -6 1 2 49.6795 9.66233 7
 6 1 -2 23.5945 6.77235 3
 -5 -1 2 799.779 30.3955 2
 -5 -1 2 730.861 30.3521 1
 -5 -1 2 763.09 33.1147 5
 -5 -1 2 738.903 33.6911 7
 -5 -1 2 773.872 33.6773 4
 5 -1 -2 776.668 33.5063 3
 -5 1 2 788.614 34.2292 7
 -5 1 2 779.119 31.1466 2
 -5 1 2 761.62 33.64 4
 5 1 -2 845.325 33.9587 3
 -5 1 2 802.639 30.6562 1
 -5 1 2 781.2 33.3978 5
 -4 -1 2 1892.68 64.1379 2
 -4 -1 2 1814.31 65.9255 7
 -4 -1 2 1894.79 63.078 1
 -4 -1 2 1840.29 65.4399 5
 4 -1 -2 1878 65.9442 3
 -4 -1 2 1817.63 66.6352 4
 -4 1 2 1899.2 66.3838 7
 -4 1 2 1801.66 66.5093 4
 -4 1 2 1849.56 64.9185 2
 4 1 -2 1900.97 65.5195 3
 -4 1 2 1930.6 62.772 1
 -4 1 2 1875.34 65.6309 5
 -3 -1 2 999.937 36.1761 7
 -3 -1 2 995.825 35.7418 5
 -3 -1 2 968.57 37.5116 4
 -3 -1 2 984.904 36.1858 2
 3 1 -2 956.702 35.8458 3
 -3 1 2 974.062 35.9386 7
 -3 1 2 971.726 36.7775 2
 -3 1 2 1002.42 33.1218 1
 3 1 -2 997.714 33.6836 1
 -3 1 2 1020.88 35.6471 5
 -3 1 2 969.398 37.4405 4
 -2 -1 2 3934.65 127.312 7
 -2 -1 2 3953.86 129.766 2
 -2 -1 2 4065.6 126.958 5
 -2 -1 2 3977.14 129.954 4
 2 1 -2 4025.32 125.977 1
 -2 1 2 3956.16 129.782 4
 -2 1 2 4013.52 130.131 2
 -2 1 2 3978.16 127.216 7
 1 -1 -2 8969.3 278.908 1
 -1 -1 2 8750.44 278.626 7
 -1 -1 2 8957.78 281.4 4
 -1 -1 2 8347.29 281.083 3
 -1 -1 2 9089.32 282.907 2
 -1 1 2 8718.07 281.846 3
 -1 1 2 8572 278.727 7
 -1 1 2 9132.53 282.785 2
 1 1 -2 9085.22 279.422 1
 -1 1 2 9412.17 281.226 4
 0 -1 2 3064.44 96.1924 4
 0 -1 2 3084.28 99.3536 2
 0 -1 2 2931.2 98.3281 3
 0 -1 -2 3016.52 97.3746 1
 0 -1 -2 2979.6 96.0056 7
 0 -1 -2 3080.75 96.2829 5
 0 1 -2 2971.93 97.3178 1
 0 1 -2 2888.38 95.643 7
 0 1 2 3056.62 98.873 3
 0 1 2 2977.64 95.9393 4
 0 1 2 3045.57 98.7495 2
 -1 -1 -2 793.914 30.4358 5
 1 -1 2 851.574 31.5085 2
 1 -1 2 823.34 31.8648 3
 -1 -1 -2 851.442 31.5549 1
 -1 -1 -2 848.26 30.6568 7
 -1 1 -2 856.232 30.5288 7
 1 1 2 829.226 30.5105 2
 -1 1 -2 843.43 30.6062 5
 -1 1 -2 821.179 31.3834 1
 1 1 2 833.693 32.1039 3
 2 -1 2 1420.78 51.4467 2
 -2 -1 -2 1464.36 53.2397 1
 -2 -1 -2 1490.3 52.7538 7
 -2 -1 -2 1449.1 46.9669 4
 2 -1 2 1474.91 53.7547 3
 -2 -1 -2 1522.43 53.071 5
 -2 1 -2 1476.22 52.5693 7
 2 1 2 1447.25 50.1364 2
 -2 1 -2 1435.21 53.015 1
 -2 1 -2 1459.21 52.5226 5
 2 1 2 1493.13 53.998 3
 -3 -1 -2 261.139 15.318 5
 3 -1 2 203.378 12.0694 2
 -3 -1 -2 263.278 15.5021 1
 -3 -1 -2 256.627 9.73496 4
 3 -1 2 219.478 14.8017 3
 -3 -1 -2 269.825 15.5754 7
 -3 1 -2 227.46 8.87382 4
 3 1 2 205.039 14.4847 3
 -3 1 -2 268.678 15.5 7
 -3 1 -2 234.406 14.9314 1
 3 1 2 205.486 10.7826 2
 -3 1 -2 275.507 15.5351 5
 -4 -1 -2 29.6358 7.22888 1
 -4 -1 -2 28.3077 6.991 7
 -4 -1 -2 45.8842 8.59237 5
 4 -1 2 38.3711 6.08449 2
 4 -1 2 34.7884 8.1493 3
 -4 -1 -2 45.0862 4.68335 4
 4 1 2 28.5102 6.89628 3
 4 1 2 43.1054 4.74137 2
 -4 1 -2 43.0998 4.18751 4
 -4 1 -2 48.526 8.77117 5
 -4 1 -2 32.6917 7.5815 7
 -4 1 -2 32.0177 7.09868 1
 -5 -1 -2 48.1634 9.56761 7
 -5 -1 -2 39.5135 8.35949 1
 -5 -1 -2 43.0016 5.35466 4
 5 -1 2 46.4244 6.42415 2
 -5 -1 -2 46.9386 10.0002 5
 5 -1 2 39.2731 9.44768 3
 -5 1 -2 58.9362 10.9154 5
 -5 1 -2 43.3589 5.04206 4
 5 1 2 36.078 8.88165 3
 -5 1 -2 45.579 9.38733 1
 -5 1 -2 40.316 8.76899 7
 -6 -1 -2 275.997 21.1823 7
 6 -1 2 332.927 23.2772 3
 -6 -1 -2 271.324 20.2945 1
 -6 -1 -2 277.681 20.9468 5
 -6 1 -2 280.649 21.2485 5
 -6 1 -2 284.543 21.406 7
 -6 1 -2 281.008 21.0017 1
 6 1 2 310.807 22.6789 3
 -7 -1 -2 191.775 21.7597 7
 7 -1 2 215.231 24.5199 3
 -7 -1 -2 151.142 19.1102 5
 -7 -1 -2 165.63 19.8894 1
 7 1 2 176.426 21.5339 3
 -7 1 -2 196.205 22.3711 1
 -7 1 -2 174.747 20.5155 5
 -7 1 -2 230.924 25.2068 7
 8 -1 2 127.455 20.0031 3
 -8 -1 -2 122.815 18.8606 7
 -8 -1 -2 116.449 17.5271 1
 -8 -1 -2 129.548 19.6245 5
 -8 1 -2 118.913 18.6285 7
 -8 1 -2 96.8318 16.8764 1
 8 1 2 112.726 19.0106 3
 -10 -2 2 56.9349 11.8602 4
 -10 -2 2 23.1023 9.67949 5
 -10 -2 2 54.1202 11.742 1
 10 -2 -2 43.056 11.9385 3
 -10 -2 2 39.5179 11.3416 7
 10 2 -2 12.5719 9.02477 3
 -10 2 2 58.885 12.2445 4
 -10 2 2 49.6153 10.9656 1
 -10 2 2 33.005 11.7833 7
 -9 -2 2 310.063 22.246 4
 -9 -2 2 305.082 23.5546 5
 -9 -2 2 287.306 23.6555 7
 -9 -2 2 281.342 20.5206 1
 9 -2 -2 316.854 24.7078 3
 -9 2 2 292.307 20.753 1
 -9 2 2 291.128 24.1215 7
 -9 2 2 293.71 21.1722 4
 9 2 -2 313.744 23.7468 3
 8 -2 -2 351.873 23.9976 3
 8 -2 -2 294.097 17.6727 2
 -8 -2 2 350.465 21.1168 1
 -8 -2 2 348.98 23.9538 5
 8 -2 -2 316.995 19.151 6
 -8 -2 2 375.735 25.1018 7
 -8 -2 2 342.933 22.1454 4
 -8 2 2 328.676 20.6437 1
 -8 2 2 381.83 25.4412 7
 -8 2 2 333.004 21.8274 4
 8 2 -2 307.638 22.5647 3
 -7 -2 2 919.39 40.776 1
 -7 -2 2 931.645 44.8552 7
 -7 -2 2 990.89 43.5365 4
 -7 -2 2 1020.73 36.5265 2
 7 -2 -2 1089.51 46.1335 3
 -7 -2 2 977.223 44.498 5
 -7 2 2 1022.58 39.8993 2
 -7 2 2 984.71 43.1844 4
 -7 2 2 928.199 44.9432 7
 -7 2 2 967.085 40.9423 1
 7 2 -2 1008.22 44.3599 3
 -6 -2 2 964.437 37.3291 1
 -6 -2 2 967.069 40.3674 5
 -6 -2 2 985.146 41.5497 7
 6 -2 -2 861.396 39.7836 3
 -6 -2 2 960.066 40.0425 4
 -6 -2 2 938.825 34.4828 2
 6 2 -2 796.885 38.4193 3
 -6 2 2 898.94 40.7269 7
 -6 2 2 929.208 36.8314 2
 -6 2 2 893.004 36.6619 1
 -6 2 2 897.48 39.2966 4
 -6 2 2 883.969 40.0668 5
 -5 -2 2 1520.62 58.1347 7
 5 -2 -2 1517.9 57.7474 3
 -5 -2 2 1511.56 53.519 2
 -5 -2 2 1496.47 57.3173 5
 -5 -2 2 1509.02 57.7993 4
 -5 -2 2 1549.12 54.8055 1
 -5 2 2 1597.45 58.6089 7
 5 2 -2 1573.95 57.4419 3
 -5 2 2 1534.09 55.5692 2
 -5 2 2 1557.53 54.3818 1
 -5 2 2 1471.8 57.556 4
 -4 -2 2 753.122 29.3913 7
 4 -2 -2 637.64 28.4593 3
 -4 -2 2 708.958 27.0337 2
 -4 -2 2 756.954 30.2856 4
 -4 -2 2 755.961 28.827 5
 -4 2 2 669.88 29.3293 4
 4 2 -2 675.605 26.4278 1
 -4 2 2 641.656 28.4953 7
 -4 2 2 634.821 25.3888 1
 -4 2 2 668.672 28.2433 2
 -3 -2 2 697.094 25.621 5
 -3 -2 2 649.532 25.9189 2
 -3 -2 2 667.69 25.9264 7
 -3 -2 2 698.542 27.7683 4
 -3 2 2 663.46 27.0011 2
 3 2 -2 673.57 25.512 3
 3 2 -2 613.523 23.8515 1
 -3 2 2 641.696 22.9756 1
 -3 2 2 662.691 25.9128 7
 -3 2 2 662.878 27.1785 4
 -2 -2 2 773.566 29.1739 2
 -2 -2 2 765.096 26.7657 7
 -2 -2 2 812.922 29.4498 4
 -2 2 2 752.479 29.6348 2
 -2 2 2 692.213 28.5105 4
 -1 -2 2 5.85391 2.57623 4
 -1 -2 2 4.56209 2.83691 2
 -1 -2 2 7.40941 2.29705 3
 -1 2 2 5.81785 2.88181 2
 -1 2 2 10.0087 2.82018 4
 -1 2 2 8.01248 1.69709 1
 -1 2 2 8.24851 2.02456 7
 1 2 -2 5.28597 1.9458 1
 -1 2 2 5.7558 2.76251 3
 1 2 -2 6.82274 1.62953 7
 0 -2 2 2123.67 70.1529 3
 0 -2 2 2070.8 71.6692 2
 0 -2 2 2056.6 68.5425 4
 0 2 -2 2121.96 68.4183 7
 0 2 2 2137.37 68.7389 4
 0 2 -2 2122.75 69.8025 1
 0 2 2 2144.98 71.0659 3
 0 2 2 2110.64 68.7663 7
 0 2 2 2118.14 70.9032 2
 -1 -2 -2 1148.49 40.3234 5
 1 -2 2 1145.51 37.2823 4
 1 -2 2 1171.07 41.5704 3
 -1 -2 -2 1069.75 40.8004 1
 -1 -2 -2 1138.69 40.2849 7
 1 -2 2 1134.34 41.6234 2
 -1 2 -2 1149.22 41.1199 1
 -1 2 -2 1160.28 40.072 7
 1 2 2 1138.34 41.662 3
 1 2 2 1132.96 39.9832 2
 2 -2 2 1995.55 70.7205 3
 -2 -2 -2 2014.81 65.1253 4
 2 -2 2 2099.04 70.1691 2
 -2 -2 -2 1963.93 69.7704 7
 -2 -2 -2 1994.59 69.9714 5
 -2 -2 -2 1882.92 69.8917 1
 -2 2 -2 2026.92 69.761 7
 2 2 2 2131.64 71.5241 3
 -2 2 -2 2008 70.5754 1
 2 2 2 2026.6 66.8706 2
 3 -2 2 1022.35 41.9665 3
 -3 -2 -2 1080.18 41.8112 5
 -3 -2 -2 1092.96 42.051 1
 -3 -2 -2 1031.53 35.5526 4
 -3 -2 -2 998.815 41.2216 7
 3 -2 2 1030.86 39.3762 2
 -3 2 -2 1040.65 41.3627 5
 3 2 2 1063.93 42.6671 3
 -3 2 -2 1045.14 41.4905 7
 -3 2 -2 1037.37 34.5207 4
 -3 2 -2 1001.2 41.3705 1
 3 2 2 991.068 35.5017 2
 -4 -2 -2 1642.49 52.7097 2
 4 -2 2 1576.67 63.1148 3
 -4 -2 -2 1571.58 62.2097 1
 -4 -2 -2 1588.83 62.6395 7
 4 -2 2 1674.76 58.6582 2
 -4 -2 -2 1604.26 52.9403 6
 -4 -2 -2 1586.78 55.0514 4
 -4 -2 -2 1630.84 62.7337 5
 4 2 2 1711.91 64.0242 3
 4 2 2 1680.76 53.0062 2
 -4 2 -2 1676.98 54.1724 4
 -4 2 -2 1611.18 62.6213 1
 -4 2 -2 1674.98 63.0845 7
 -4 2 -2 1613.58 62.5311 5
 -5 -2 -2 510.256 20.6925 4
 5 -2 2 496.025 28.4635 3
 -5 -2 -2 535.464 28.8722 7
 5 -2 2 489.42 22.6059 2
 -5 -2 -2 537.283 28.345 5
 -5 -2 -2 481.96 26.9113 1
 5 2 2 467.95 27.846 3
 -5 2 -2 499.801 28.0462 7
 -5 2 -2 486.98 19.7406 4
 -5 2 -2 560.239 28.8836 5
 -5 2 -2 504.418 27.6085 1
 -6 -2 -2 583.532 32.5883 5
 6 -2 2 623.04 33.8958 3
 -6 -2 -2 557.025 32.1477 7
 -6 -2 -2 582.509 31.7814 1
 -6 2 -2 544.184 31.8695 7
 -6 2 -2 539.689 31.9174 5
 -6 2 -2 603.695 32.5363 1
 6 2 2 594.628 33.4579 3
 -7 -2 -2 119.555 16.5007 7
 -7 -2 -2 101.691 15.4131 5
 -7 -2 -2 104.28 15.1312 1
 7 -2 2 71.1077 14.2552 3
 -7 2 -2 123.288 18.0622 7
 7 2 2 92.389 15.5323 3
 -7 2 -2 117.627 16.3821 1
 -8 -2 -2 108.615 18.3849 7
 -8 -2 -2 89.2477 15.8815 5
 8 -2 2 89.593 16.9374 3
 -8 -2 -2 69.4062 13.9414 1
 -8 2 -2 97.0706 18.1537 7
 8 2 2 85.2683 16.3592 3
 -8 2 -2 87.5622 15.6587 1
 -10 -3 2 130.945 17.3689 1
 -10 -3 2 85.5059 16.1662 7
 -10 -3 2 115.892 17.465 4
 -10 -3 2 123.146 18.5074 5
 10 -3 -2 107.325 18.7608 3
 -10 3 2 111.354 19.2273 7
 10 3 -2 120.064 19.3914 3
 -10 3 2 122.045 17.1832 1
 -10 3 2 135.447 18.3517 4
 9 -3 -2 34.3866 10.923 3
 -9 -3 2 48.2168 12.2828 7
 -9 -3 2 67.4838 12.0665 1
 -9 -3 2 41.9629 11.082 5
 -9 -3 2 52.4315 11.3222 4
 -9 3 2 46.6057 9.70494 1
 -9 3 2 72.4962 12.8361 4
 9 3 -2 37.6515 11.0407 3
 -9 3 2 72.4401 14.2952 7
 -8 -3 2 68.4081 11.2362 1
 8 -3 -2 77.3502 11.1714 6
 -8 -3 2 100.784 14.6256 4
 8 -3 -2 79.1236 14.2984 3
 -8 -3 2 79.1523 13.6119 5
 -8 -3 2 71.1878 13.8011 7
 8 -3 -2 75.8745 10.6062 2
 -8 3 2 80.1115 11.9919 1
 -8 3 2 84.3231 13.2427 4
 8 3 -2 72.0503 12.9931 3
 -8 3 2 86.1907 14.9525 7
 -7 -3 2 86.2536 12.4964 4
 7 -3 -2 91.8638 13.941 3
 -7 -3 2 122.928 13.554 1
 -7 -3 2 127.052 16.3161 7
 -7 -3 2 94.3168 7.10456 2
 7 -3 -2 90.3792 11.2448 2
 -7 -3 2 101.186 13.5773 5
 -7 3 2 118.182 14.4677 4
 -7 3 2 119.941 13.1107 1
 7 3 -2 106.876 14.4148 3
 -7 3 2 113.86 16.2261 7
 6 -3 -2 432.834 24.256 3
 -6 -3 2 403.698 23.2804 5
 -6 -3 2 410.49 21.0613 1
 -6 -3 2 428.664 18.5122 2
 -6 -3 2 395.519 23.6436 7
 -6 -3 2 378.825 22.6379 4
 6 3 -2 414.192 22.9836 3
 -6 3 2 451.943 24.9255 7
 -6 3 2 450.699 21.1479 1
 -6 3 2 414.094 21.2738 2
 -6 3 2 417.65 23.1256 4
 5 -3 -2 381.941 20.9587 3
 -5 -3 2 367.622 20.1225 5
 -5 -3 2 386.717 20.8185 7
 -5 -3 2 414.472 21.4702 4
 -5 -3 2 390.258 17.3855 2
 5 3 -2 358.162 19.6196 3
 -5 3 2 373.842 20.8418 7
 -5 3 2 395.339 17.9965 1
 -5 3 2 413.237 20.0363 2
 -5 3 2 376.705 20.5845 4
 5 3 -2 396.38 18.7802 1
 -4 -3 2 273.357 15.9969 4
 4 -3 -2 286.57 15.8107 3
 -4 -3 2 242.335 14.8702 7
 -4 -3 2 283.287 13.8293 2
 -4 -3 2 274.717 14.9947 5
 -4 3 2 290.518 15.6509 2
 -4 3 2 279.506 12.8894 1
 4 3 -2 284.742 13.8629 1
 -4 3 2 290.71 15.7758 7
 -4 3 2 267.894 15.6129 4
 4 3 -2 301.195 15.0261 3
 -3 -3 2 5035.81 165.598 5
 -3 -3 2 4915.46 168.038 4
 -3 -3 2 5012.74 166.299 7
 -3 -3 2 5100.64 166.583 2
 3 3 -2 5363.61 165.139 1
 -3 3 2 5232.63 163.677 1
 -3 3 2 5133.12 166.677 7
 -3 3 2 5156.13 168.317 2
 3 3 -2 5410.25 165.71 3
 -3 3 2 5159.97 168.158 4
 -2 -3 2 3290.25 111.252 4
 -2 -3 2 3399.9 111.303 2
 -2 3 2 3332.27 112.119 2
 -2 3 2 3374.14 109.566 7
 -2 3 2 3410.38 107.533 1
 -2 3 2 3346.77 110.988 4
 2 3 -2 3455.33 108.971 1
 2 3 -2 3375.27 108.938 7
 -1 -3 2 333.918 15.7765 2
 -1 -3 2 328.477 13.2733 3
 -1 -3 2 314.529 14.2874 4
 1 3 -2 320.85 12.8634 7
 -1 3 2 319.724 12.7348 1
 1 3 -2 334.945 13.8333 1
 -1 3 2 331.44 14.3844 4
 -1 3 2 268.609 13.9837 3
 -1 3 2 348.793 15.8436 2
 -1 3 2 330.398 13.5935 7
 0 -3 2 3367.63 110.935 3
 0 -3 2 3551.59 114.065 2
 0 -3 2 3448.9 110.389 4
 0 3 2 3431.57 111.257 1
 0 3 2 3213.77 112.002 3
 0 3 2 3500.99 112.65 2
 0 3 2 3519.96 110.747 4
 0 3 2 3453.7 110.796 7
 0 3 -2 3437.59 110.417 7
 0 3 -2 3370.21 111.526 1
 1 -3 2 2446.75 85.004 3
 -1 -3 -2 2622.74 84.3778 5
 1 -3 2 2201.96 86.5368 2
 -1 -3 -2 2669.22 84.7645 7
 -1 3 -2 2642.21 84.5674 7
 1 3 2 2583.7 82.578 4
 -1 3 -2 2523.81 85.2832 1
 1 3 2 2634.97 84.3923 2
 1 3 2 2628.39 85.6374 1
 1 3 2 2458.66 85.6649 3
 -2 -3 -2 172.327 8.3423 4
 -2 -3 -2 173.917 11.4931 1
 2 -3 2 182.407 11.5496 3
 2 -3 2 123.657 12.3173 2
 -2 -3 -2 175.37 11.2107 7
 -2 -3 -2 173.748 11.1315 5
 2 3 2 154.668 11.2827 3
 2 3 2 161.53 8.63384 2
 -2 3 -2 151.713 10.9808 1
 -2 3 -2 188.382 11.2913 7
 -3 -3 -2 246.33 11.3875 2
 3 -3 2 329.932 17.7491 3
 -3 -3 -2 286.156 12.673 4
 3 -3 2 253.604 16.1297 2
 -3 -3 -2 281.208 16.7249 7
 -3 -3 -2 270.048 16.4006 5
 -3 -3 -2 303.911 17.1525 1
 -3 3 -2 280.61 16.634 1
 -3 3 -2 296.104 11.8177 4
 -3 3 -2 279.368 16.4865 7
 3 3 2 291.794 17.413 3
 3 3 2 263.274 11.2962 2
 -4 -3 -2 153.021 8.91118 4
 4 -3 2 124.317 14.3363 3
 -4 -3 -2 134.118 12.2143 1
 -4 -3 -2 159.717 13.4395 5
 -4 -3 -2 155.27 13.378 7
 -4 3 -2 129.45 12.5108 7
 -4 3 -2 133.153 7.75991 4
 4 3 2 149.416 13.4545 3
 -4 3 -2 144.311 12.5746 1
 -5 -3 -2 293.2 14.5765 4
 -5 -3 -2 295.21 20.6565 7
 -5 -3 -2 292.982 20.2833 1
 -5 -3 -2 271.501 19.9997 5
 5 -3 2 331.374 18.3534 2
 5 -3 2 310.667 21.1471 3
 5 3 2 327.269 21.7377 3
 -5 3 -2 296.088 13.7701 4
 -5 3 -2 290.72 20.0606 1
 -5 3 -2 306.996 20.9277 7
 6 -3 2 54.2395 8.23185 2
 -6 -3 -2 59.3621 11.6961 1
 -6 -3 -2 93.5856 14.8776 5
 -6 -3 -2 70.1392 12.492 7
 6 -3 2 62.2731 12.4458 3
 -6 3 -2 63.0353 12.1657 7
 6 3 2 56.9705 12.076 3
 -6 3 -2 59.5728 11.4322 1
 -7 -3 -2 168.206 20.2748 7
 -7 -3 -2 155.829 20.0022 1
 -7 -3 -2 145.185 19.3334 5
 7 -3 2 153.029 20.5479 3
 -7 3 -2 148.572 19.247 1
 7 3 2 128.017 18.6001 3
 -7 3 -2 189.045 22.9484 7
 8 -3 2 156.214 21.7412 3
 -8 -3 -2 153.319 20.0941 5
 -8 -3 -2 177.386 22.5451 7
 -8 -3 -2 155.167 20.356 1
 -8 3 -2 178.338 23.5998 7
 -8 3 -2 156.272 20.8558 1
 8 3 2 191.817 24.4713 3
 -10 -4 2 204.272 23.2826 4
 10 -4 -2 136.51 21.1749 3
 -10 -4 2 174.92 24.0087 7
 -10 -4 2 179.541 21.1704 1
 -10 -4 2 158.955 21.6738 5
 -10 4 2 159.888 19.6122 1
 -10 4 2 175.297 24.8088 7
 -10 4 2 172.757 21.0255 4
 10 4 -2 170.016 22.1689 3
 -9 -4 2 113.259 15.3041 1
 9 -4 -2 146.633 20.8326 3
 -9 -4 2 106.543 16.388 4
 -9 -4 2 91.8035 15.6878 5
 -9 -4 2 121.499 17.7 7
 9 4 -2 114.657 17.1881 3
 -9 4 2 131.573 19.496 7
 -9 4 2 152.234 18.3973 4
 -9 4 2 109.18 15.3635 1
 -8 -4 2 644.934 35.5496 5
 8 -4 -2 679.206 32.9921 6
 -8 -4 2 718.476 35.4916 4
 -8 -4 2 617.921 32.5193 1
 8 -4 -2 702.729 31.9168 2
 8 -4 -2 678.563 36.7061 3
 -8 -4 2 651.779 36.8205 7
 -8 4 2 644.25 34.13 4
 8 4 -2 661.551 35.2532 3
 -8 4 2 625.036 32.1609 1
 -8 4 2 712.986 38.3508 7
 7 -4 -2 211.101 17.9513 3
 -7 -4 2 259.24 18.4314 4
 -7 -4 2 274.973 19.5735 5
 -7 -4 2 239.709 11.8951 2
 -7 -4 2 296.662 20.9172 7
 7 -4 -2 227.307 15.8607 2
 -7 -4 2 261.027 16.9246 1
 -7 4 2 236.136 15.9584 1
 7 4 -2 205.278 16.898 3
 -7 4 2 259.83 18.1918 4
 -7 4 2 201.011 17.9475 7
 6 -4 -2 582.782 29.6692 3
 -6 -4 2 547.796 28.5775 5
 -6 -4 2 544.013 29.0369 7
 -6 -4 2 576.478 23.2909 2
 -6 -4 2 572.806 28.9016 4
 -6 4 2 576.48 28.7304 4
 6 4 -2 614.895 28.6718 3
 -6 4 2 588.629 26.1865 1
 -6 4 2 578.928 27.4989 2
 -6 4 2 548.681 29.6226 7
 -5 -4 2 1015.75 39.9208 7
 5 -4 -2 884.944 38.6798 3
 -5 -4 2 924.286 34.7309 2
 -5 -4 2 961.928 38.7188 5
 -5 -4 2 972.129 39.535 4
 -5 4 2 922.796 38.933 4
 -5 4 2 948.56 38.3525 2
 5 4 -2 863.734 37.2724 3
 5 4 -2 906.514 36.5881 1
 -5 4 2 902.348 39.3214 7
 -5 4 2 892.95 35.4544 1
 4 -4 -2 806.942 33.5844 3
 -4 -4 2 832.509 33.7318 7
 -4 -4 2 796.118 34.3636 4
 -4 -4 2 799.704 32.8964 5
 -4 -4 2 810.726 31.6566 2
 4 4 -2 829 31.8339 1
 -4 4 2 823.293 33.99 7
 -4 4 2 844.131 34.5737 4
 -4 4 2 767.219 33.7094 2
 -4 4 2 851.848 30.8696 1
 4 4 -2 880.391 32.6509 3
 -3 -4 2 329.703 15.7284 2
 -3 -4 2 323.617 17.0445 4
 -3 -4 2 323.927 15.3803 7
 -3 4 2 303.914 16.3905 4
 -3 4 2 305.649 16.65 2
 -2 -4 2 647.724 26.1042 4
 -2 -4 2 643.841 26.2676 2
 -2 4 2 625.308 25.9239 4
 -2 4 2 648.405 27.0206 2
 2 4 -2 642.878 24.4979 1
 -2 4 2 638.449 25.0497 7
 2 4 -2 620.301 24.1618 7
 -2 4 2 646.758 23.276 1
 -1 -4 2 756.346 30.0576 2
 -1 -4 2 728.598 27.9909 4
 -1 -4 2 802.931 26.2413 3
 -1 4 2 762.295 29.7734 2
 1 4 -2 726.781 26.9423 7
 -1 4 2 729.467 26.5394 1
 -1 4 2 712.103 28.0909 4
 1 4 -2 724.771 27.6868 1
 -1 4 2 724.734 27.5341 7
 -1 4 2 733.154 28.0983 3
 0 -4 2 426.69 17.1274 3
 0 -4 2 396.334 20.5845 2
 0 4 -2 446.405 18.5941 1
 0 4 2 447.791 17.9356 4
 0 4 -2 444.538 17.7772 7
 0 4 2 436.197 18.5893 3
 0 4 2 444.938 19.1747 2
 0 4 2 421.061 17.933 7
 0 4 2 409.01 17.7931 1
 1 -4 2 1099.07 43.2558 2
 1 -4 2 1105.48 39.4448 3
 1 4 2 1080.53 40.2345 3
 1 4 2 1059.1 38.7467 2
 1 4 2 1064.93 39.526 7
 1 4 2 1051.42 39.8385 1
 -1 4 -2 1106.89 40.3386 1
 1 4 2 1072.22 37.8648 4
 -1 4 -2 1063.76 39.2561 7
 2 -4 2 525.424 23.4084 3
 2 -4 2 464.08 25.1702 2
 -2 -4 -2 518.391 23.188 5
 -2 -4 -2 513.921 23.1252 7
 -2 4 -2 536.494 23.88 1
 2 4 2 556.652 24.1852 1
 -2 4 -2 507.97 23.0383 7
 2 4 2 538.163 20.4021 2
 2 4 2 498.216 23.4691 3
 -3 -4 -2 2118.76 78.0444 5
 -3 -4 -2 2239.38 73.5622 4
 -3 -4 -2 2184.23 72.1843 2
 3 -4 2 2202.4 78.9514 3
 -3 -4 -2 2123.14 78.4561 7
 -3 -4 -2 2165.24 78.6627 1
 3 -4 2 2279.87 80.6596 2
 3 4 2 2197.65 71.3505 2
 -3 4 -2 2246.89 79.0258 1
 -3 4 -2 2163.1 72.4812 4
 -3 4 -2 2239.85 78.7675 7
 3 4 2 2181.45 78.9826 3
 -4 -4 -2 236.31 16.8644 7
 4 -4 2 217.317 16.3651 3
 -4 -4 -2 251.187 17.0897 5
 -4 -4 -2 275.91 17.4848 1
 -4 -4 -2 243.636 12.7374 4
 -4 4 -2 237.679 11.674 4
 4 4 2 211.994 16.4868 3
 -4 4 -2 223.855 16.5029 7
 -4 4 -2 244.906 16.796 1
 -5 -4 -2 629.514 33.3595 1
 -5 -4 -2 682.902 34.7488 5
 -5 -4 -2 635.992 33.9588 7
 -5 -4 -2 675.237 27.9877 4
 5 -4 2 658.365 34.7239 3
 5 -4 2 781.495 34.4203 2
 5 4 2 697.814 35.3525 3
 -5 4 -2 727.238 26.9637 4
 -5 4 -2 696.997 34.6478 1
 -5 4 -2 669.403 34.6638 7
 -6 -4 -2 301.403 21.2912 1
 -6 -4 -2 298.625 21.9158 5
 -6 -4 -2 305.604 22.3438 7
 6 -4 2 234.007 20.4181 3
 6 4 2 253.967 20.9087 3
 -6 4 -2 274.624 21.5252 7
 -6 4 -2 249.592 20.286 1
 -7 -4 -2 199.764 22.1105 1
 7 -4 2 233.05 20.4818 3
 -7 -4 -2 205.342 23.9491 5
 -7 -4 -2 186.351 22.6277 7
 -7 4 -2 218.829 25.0173 7
 7 4 2 212.347 25.3504 3
 -7 4 -2 195.251 22.1017 1
 8 -4 2 48.2094 13.3647 3
 -8 -4 -2 54.1222 13.5887 5
 -8 -4 -2 31.5543 10.9192 1
 -8 -4 -2 24.1698 9.41551 7
 -8 4 -2 37.8967 11.2634 7
 8 4 2 34.7259 12.1275 3
 -8 4 -2 33.3818 10.0737 1
 -10 -5 2 56.8253 13.7261 5
 -10 -5 2 68.2342 14.5475 7
 -10 -5 2 64.4226 12.7938 1
 10 -5 -2 51.4233 13.5207 3
 -10 -5 2 66.3544 13.0141 4
 10 5 -2 51.6029 12.7423 3
 -10 5 2 68.1118 13.481 1
 -10 5 2 23.6373 11.3017 7
 -10 5 2 55.416 12.2557 4
 9 -5 -2 14.9996 6.48324 6
 -9 -5 2 24.2614 9.16197 5
 -9 -5 2 25.1343 8.59085 4
 -9 -5 2 8.35904 6.20451 1
 -9 -5 2 20.6147 8.46059 7
 9 -5 -2 18.4247 8.66765 3
 9 -5 -2 1.58391 4.49101 2
 -9 5 2 16.7624 7.4471 4
 -9 5 2 18.3113 8.97863 7
 9 5 -2 22.4882 8.59607 3
 -9 5 2 20.1385 7.34963 1
 -8 -5 2 27.4499 8.48657 4
 8 -5 -2 22.1543 7.09886 2
 -8 -5 2 16.942 7.69864 5
 8 -5 -2 8.35672 5.48107 6
 -8 -5 2 21.606 8.56264 7
 8 -5 -2 4.64029 6.20466 3
 -8 -5 2 14.5807 5.9526 1
 -8 5 2 13.8602 6.71139 4
 8 5 -2 11.0783 6.21716 3
 -8 5 2 20.9522 8.31503 7
 -8 5 2 7.33395 5.00523 1
 -7 -5 2 -4.2315 2.96253 1
 7 -5 -2 8.1398 6.41587 3
 -7 -5 2 3.00719 4.28298 7
 7 -5 -2 12.5571 5.49473 2
 7 -5 -2 11.6716 5.50601 6
 -7 -5 2 11.5442 5.94231 4
 -7 -5 2 4.69156 4.94101 5
 -7 5 2 12.6024 6.56345 7
 7 5 -2 5.36727 4.90239 3
 -7 5 2 16.7235 5.8006 1
 -7 5 2 11.817 5.96463 4
 6 -5 -2 161.776 13.2904 2
 -6 -5 2 141.39 16.503 7
 -6 -5 2 167.227 10.142 2
 6 -5 -2 177.565 14.6459 3
 -6 -5 2 155.783 14.254 4
 -6 -5 2 164.561 14.3769 5
 6 5 -2 181.094 13.492 1
 -6 5 2 170.127 12.2337 1
 6 5 -2 177.159 13.9373 3
 -6 5 2 184.784 15.3534 7
 -6 5 2 174.272 14.4564 4
 -5 -5 2 328.18 15.7696 2
 5 -5 -2 321.18 19.063 3
 -5 -5 2 319.946 18.6293 5
 -5 -5 2 287.591 18.4616 4
 -5 -5 2 326.303 19.3806 7
 5 5 -2 306.426 17.3554 3
 -5 5 2 304.471 18.3269 2
 5 5 -2 332.414 17.6265 1
 -5 5 2 308.952 18.9352 4
 -5 5 2 350.14 20.0753 7
 -5 5 2 310.372 16.3148 1
 -4 -5 2 818.573 31.8047 2
 -4 -5 2 771.512 34.4616 4
 4 -5 -2 813.354 33.5778 3
 -4 -5 2 732.607 32.7187 7
 -4 -5 2 777.257 32.4374 5
 -4 5 2 806.737 34.3554 4
 -4 5 2 855.034 34.4986 7
 4 5 -2 843.893 31.9026 3
 -4 5 2 779.385 34.2234 2
 -4 5 2 833.5 30.9 1
 4 5 -2 825.311 32.2956 1
 -3 -5 2 1063.95 42.2511 4
 -3 -5 2 1116.68 41.2856 2
 3 5 -2 1085.38 40.0412 1
 3 5 -2 1097.82 38.5735 3
 -3 5 2 1108.73 42.3331 4
 -3 5 2 1106.13 39.0472 1
 -3 5 2 1092.01 41.4794 7
 -3 5 2 1085.35 42.9914 2
 -2 -5 2 920.383 35.7072 2
 -2 -5 2 842.643 34.8763 4
 -2 5 2 917.792 34.7663 7
 -2 5 2 909.349 32.8302 1
 2 5 -2 910.095 33.9166 7
 -2 5 2 912.147 36.7211 2
 2 5 -2 926.77 34.219 1
 2 5 -2 995.032 34.8823 3
 -2 5 2 901.276 35.3311 4
 -1 -5 2 1076.29 34.3372 3
 -1 -5 2 1014.91 37.5647 4
 -1 -5 2 961.863 39.9853 2
 -1 5 2 1006.88 37.1093 7
 -1 5 2 1018.15 37.6991 4
 -1 5 2 997.878 38.9255 2
 -1 5 2 995.565 36.0682 1
 1 5 -2 1029.9 36.7462 7
 1 5 -2 959.314 34.0318 3
 1 5 -2 1074.28 37.6674 1
 0 -5 2 1171.84 47.8723 2
 0 -5 2 1233.73 41.7245 3
 0 5 2 1247.19 43.8494 3
 0 5 -2 1255.43 43.7163 7
 0 5 2 1196.46 43.5088 1
 0 5 2 1221.26 43.5891 4
 0 5 2 1208.06 43.777 7
 0 5 2 1228.82 44.7365 2
 0 5 -2 1190.81 44.0031 1
 1 -5 2 957.093 43.6565 2
 1 -5 2 844.101 43.1996 6
 1 -5 2 1063.71 38.2013 3
 1 5 2 1036.95 39.4865 1
 1 5 2 1066.02 39.3027 7
 1 5 2 1069.32 38.3822 2
 1 5 2 1140.65 38.1905 4
 1 5 2 1062.55 39.23 3
 -1 5 -2 1098.19 39.9653 1
 -1 5 -2 1026.87 38.7292 7
 2 -5 2 226.172 13.6456 3
 -2 -5 -2 267.546 14.3972 5
 -2 -5 -2 251.533 14.5388 7
 2 5 2 251.305 15.0354 1
 2 5 2 219.334 11.4902 2
 -2 5 -2 235.91 14.2155 7
 -2 5 -2 241.837 14.7476 1
 2 5 2 251.08 14.3714 3
 3 -5 2 302.3 20.8684 6
 -3 -5 -2 340.219 19.1591 5
 -3 -5 -2 314.532 15.2913 4
 -3 -5 -2 344.425 19.456 7
 3 -5 2 365.398 19.503 3
 3 -5 2 304.764 20.5139 2
 -3 5 -2 349.465 15.091 4
 3 5 2 328.761 18.9536 3
 -3 5 -2 316.309 18.6224 7
 -3 5 -2 333.032 19.0591 1
 -4 -5 -2 50.8474 9.31594 5
 4 -5 2 44.3209 8.64317 3
 -4 -5 -2 53.1371 6.89583 4
 -4 -5 -2 43.4883 8.4 7
 4 -5 2 18.3523 7.49787 2
 -4 -5 -2 48.8314 9.22478 1
 -4 5 -2 58.2709 9.12334 7
 -4 5 -2 54.1951 9.68312 1
 4 5 2 47.2226 9.21322 3
 -4 5 -2 46.6728 5.90183 4
 -5 -5 -2 19.432 7.03583 5
 5 -5 2 18.0078 7.39295 2
 -5 -5 -2 7.21767 5.09649 1
 5 -5 2 17.729 6.56262 3
 -5 -5 -2 20.1006 4.97248 4
 -5 -5 -2 10.4186 5.96347 7
 5 5 2 15.3674 6.36395 3
 -5 5 -2 12.2979 6.06315 1
 -5 5 -2 25.1432 4.77572 4
 -5 5 -2 31.0512 8.69748 7
 6 -5 2 31.2769 9.86092 3
 -6 -5 -2 30.9666 9.26683 7
 -6 -5 -2 39.3568 10.1866 1
 -6 -5 -2 25.9485 8.68585 5
 6 -5 2 24.7134 7.4393 2
 -6 5 -2 33.2006 9.04229 1
 6 5 2 40.2544 10.5544 3
 -6 5 -2 25.993 8.58678 7
 -7 -5 -2 63.0838 13.6874 5
 -7 -5 -2 45.979 11.8179 7
 7 -5 2 67.638 14.3497 3
 -7 -5 -2 66.121 13.6974 1
 7 5 2 87.691 16.7318 3
 -7 5 -2 70.4037 14.8768 7
 -7 5 -2 53.7188 11.9938 1
 8 -5 2 117.354 19.4066 3
 -8 -5 -2 87.6229 16.3539 1
 -8 -5 -2 137.34 21.3286 7
 -8 -5 -2 114.533 19.3922 5
 -8 5 -2 122.553 19.3001 7
 -8 5 -2 114.397 18.0455 1
 8 5 2 136.442 20.9108 3
 -10 -6 2 43.7608 10.6986 1
 -10 -6 2 23.0039 10.0334 7
 -10 -6 2 38.57 11.2095 4
 10 -6 -2 37.5519 11.6338 3
 -10 -6 2 35.1068 11.9447 5
 -10 6 2 35.3553 10.5908 1
 -10 6 2 26.3942 10.4989 7
 10 6 -2 18.562 9.24533 3
 -10 6 2 45.5741 11.4141 4
 -9 -6 2 168.299 22.8917 7
 9 -6 -2 163.287 21.3289 3
 9 -6 -2 147.216 18.0603 6
 -9 -6 2 154.88 19.3586 1
 -9 -6 2 189.298 22.6547 4
 9 -6 -2 151.603 14.3441 2
 -9 -6 2 137.967 19.6827 5
 9 6 -2 177.205 21.34 3
 -9 6 2 139.671 20.7848 7
 -9 6 2 201.696 22.2114 4
 -9 6 2 183.819 20.4604 1
 8 -6 -2 80.6458 13.2437 6
 -8 -6 2 131.685 17.5034 4
 -8 -6 2 105.235 14.3453 1
 -8 -6 2 152.306 19.8743 5
 8 -6 -2 94.3967 12.8039 2
 -8 -6 2 77.4276 14.3291 7
 8 -6 -2 103.077 16.216 3
 8 6 -2 79.7848 13.4287 3
 -8 6 2 100.914 13.8775 1
 -8 6 2 99.5391 16.6138 7
 -8 6 2 108.333 15.8105 4
 -7 -6 2 463.944 27.8866 5
 7 -6 -2 508.985 26.7139 2
 7 -6 -2 456.996 28.4246 3
 -7 -6 2 472.444 27.7388 4
 -7 -6 2 416.722 27.4561 7
 7 -6 -2 521.633 28.5005 6
 -7 6 2 479.965 29.573 7
 -7 6 2 476.72 27.5243 4
 7 6 -2 507.659 27.1126 3
 -7 6 2 493.069 25.5036 1
 6 -6 -2 125.747 12.0612 2
 -6 -6 2 132.32 9.18978 2
 6 -6 -2 140.091 15.8776 3
 -6 -6 2 144.849 13.409 5
 -6 -6 2 141.454 15.9297 4
 -6 -6 2 164.774 17.9926 7
 -6 6 2 140.222 16.1358 7
 6 6 -2 113.226 13.4591 3
 -6 6 2 123.075 11.0159 1
 6 6 -2 139.379 12.2341 1
 -6 6 2 146.524 16.4115 4
 -5 -6 2 300.199 19.114 4
 5 -6 -2 314.595 18.906 3
 -5 -6 2 336.882 19.2207 5
 -5 -6 2 329.205 16.2165 2
 -5 -6 2 328.793 19.6839 7
 -5 6 2 306.826 19.5497 7
 -5 6 2 303.282 19.0119 2
 -5 6 2 308.266 16.5783 1
 5 6 -2 294.337 17.5231 1
 -5 6 2 300.968 18.877 4
 5 6 -2 334.487 17.6939 3
 4 -6 -2 381.311 20.1872 3
 -4 -6 2 417.826 20.9669 7
 -4 -6 2 448.165 22.1957 4
 -4 -6 2 429.124 19.5624 2
 -4 6 2 369.081 20.7455 4
 4 6 -2 386.307 18.3596 3
 -4 6 2 422.611 22.3101 2
 -4 6 2 378.532 20.8193 7
 3 -6 -2 660.183 28.0824 3
 -3 -6 2 698.74 29.8923 4
 -3 -6 2 688.133 28.6284 2
 -3 6 2 661.476 30.3907 2
 3 6 -2 716.781 25.6062 3
 -3 6 2 692.555 26.7783 1
 -3 6 2 659.759 28.9488 7
 3 6 -2 651.162 28.2704 7
 -3 6 2 650.55 29.2323 4
 3 6 -2 716.136 28.1321 1
 -2 -6 2 1199.95 46.6757 2
 -2 -6 2 1170.84 44.3759 4
 -2 6 2 1166.37 44.4698 4
 2 6 -2 1213.99 43.6297 1
 2 6 -2 1166.51 43.1901 7
 2 6 -2 1202.48 39.0735 3
 -2 6 2 1197.99 42.2499 1
 -2 6 2 1192.92 44.2125 7
 2 6 -2 1144.03 38.9092 3
 -2 6 2 1132.48 45.6382 2
 -1 -6 2 387.477 18.327 4
 -1 -6 2 379.706 22.0151 2
 1 6 -2 381.203 14.1496 3
 -1 6 2 390.469 18.1718 7
 -1 6 2 396.417 17.2457 1
 1 6 -2 379.426 17.6193 7
 -1 6 2 394.064 18.4622 4
 -1 6 2 396.712 19.768 2
 1 6 -2 391.497 18.2316 1
 0 -6 2 646.589 22.9363 3
 0 -6 2 480.446 29.7667 2
 0 -6 2 530.022 31.6574 6
 0 6 -2 651.052 26.3723 1
 0 6 2 666.819 27.024 2
 0 6 2 595.458 25.2163 1
 0 6 -2 658.324 25.8859 7
 0 6 2 632.784 25.1584 3
 0 6 2 632.19 26.0488 7
 0 6 2 661.191 25.9679 4
 1 -6 2 215.671 11.3779 3
 -1 6 -2 194.328 12.2976 7
 -1 6 -2 229.707 13.4671 1
 1 6 2 206.592 12.6676 1
 1 6 2 215.679 12.1604 2
 1 6 2 204.459 12.0869 3
 1 6 2 208.736 12.7426 7
 2 -6 2 1356.89 56.3291 6
 2 -6 2 1380.25 55.4912 2
 2 -6 2 1405.44 50.9157 3
 2 6 2 1425.45 51.6717 3
 2 6 2 1341.41 48.5167 2
 -2 6 -2 1430.54 52.8748 1
 -2 6 -2 1372.13 51.8821 7
 2 6 2 1332 52.0887 1
 3 -6 2 50.6582 11.1431 2
 3 -6 2 83.7973 10.849 3
 3 -6 2 48.8258 10.8464 6
 -3 -6 -2 102.429 6.30587 2
 -3 -6 -2 96.1588 8.12609 4
 -3 -6 -2 103.433 12.529 5
 -3 -6 -2 103.396 11.9774 7
 -3 6 -2 87.9992 11.8056 1
 3 6 2 76.3874 9.90506 3
 3 6 2 95.4196 11.8932 1
 -3 6 -2 79.7877 10.3838 7
 -3 6 -2 101.618 7.49707 4
 -4 -6 -2 437.216 20.8312 4
 4 -6 2 429.476 27.5215 6
 -4 -6 -2 446.661 25.033 5
 4 -6 2 475.3 27.754 2
 4 -6 2 415.707 24.2785 3
 -4 -6 -2 407.697 24.6657 7
 -4 6 -2 463.13 20.086 4
 -4 6 -2 458.974 25.4862 7
 4 6 2 449.256 24.907 3
 -4 6 -2 446.043 25.2694 1
 -5 -6 -2 197.593 16.9576 7
 -5 -6 -2 177.686 15.8904 5
 -5 -6 -2 177.202 15.6881 1
 5 -6 2 104.171 16.4957 2
 -5 -6 -2 202.009 12.9511 4
 5 -6 2 160.047 15.0192 3
 -5 6 -2 160.264 10.8782 4
 -5 6 -2 127.893 15.7373 7
 -5 6 -2 170.575 15.368 1
 5 6 2 162.568 15.0696 3
 6 -6 2 355.466 24.4179 3
 -6 -6 -2 256.388 21.9585 7
 6 -6 2 355.723 22.7949 2
 -6 -6 -2 270.483 21.4086 1
 -6 -6 -2 277.648 22.2436 5
 6 6 2 266.264 21.9424 3
 -6 6 -2 296.983 22.3369 1
 -6 6 -2 315.811 23.53 7
 -7 -6 -2 65.3675 13.1503 7
 -7 -6 -2 45.3532 11.4825 5
 -7 -6 -2 56.9272 12.4644 1
 7 -6 2 57.4218 13.4642 3
 -7 6 -2 69.4952 13.9491 1
 -7 6 -2 53.401 12.7394 7
 7 6 2 52.8125 13.0038 3
 -8 -6 -2 72.4439 15.8371 7
 -8 -6 -2 80.3612 15.0248 1
 8 -6 2 62.6017 14.8115 3
 -8 -6 -2 84.4727 16.304 5
 -8 6 -2 71.4923 14.9027 1
 -8 6 -2 72.6165 15.384 7
 8 6 2 64.8565 14.7604 3
 -10 -7 2 4.21859 7.03513 4
 -10 -7 2 2.49296 5.86775 5
 -10 -7 2 -4.0642 4.35037 1
 10 -7 -2 1.6371 6.48058 3
 -10 -7 2 -4.5019 7.04406 7
 10 7 -2 3.49059 5.94633 3
 -10 7 2 -1.8074 5.88354 1
 -10 7 2 0.416 6.11125 7
 -10 7 2 -4.0651 4.93472 4
 -9 -7 2 27.4952 10.3727 7
 -9 -7 2 23.524 8.20943 1
 -9 -7 2 10.8125 7.6855 5
 9 -7 -2 15.1301 7.27741 6
 -9 -7 2 9.57906 7.38075 4
 9 -7 -2 24.7185 9.60073 3
 9 -7 -2 11.2053 6.42719 2
 -9 7 2 13.9821 8.01931 1
 -9 7 2 21.261 8.72206 4
 -9 7 2 14.2081 8.78577 7
 9 7 -2 7.84426 7.04526 3
 -8 -7 2 37.4426 10.4434 7
 8 -7 -2 44.0499 11.3169 3
 -8 -7 2 50.2365 11.5949 5
 8 -7 -2 43.4497 10.0646 2
 -8 -7 2 49.0709 11.7516 4
 -8 -7 2 59.6402 11.696 1
 8 -7 -2 49.1459 11.3447 6
 8 7 -2 75.2764 13.1116 3
 -8 7 2 73.7802 15.2547 7
 -8 7 2 70.5312 12.4714 1
 -8 7 2 53.5729 11.5915 4
 -7 -7 2 188.917 17.3579 7
 7 -7 -2 209.945 17.7068 6
 -7 -7 2 193.343 17.3434 5
 -7 -7 2 156.264 18.1778 4
 7 -7 -2 161.898 18.8333 3
 7 -7 -2 163.912 15.2178 2
 7 7 -2 200.701 15.7525 3
 -7 7 2 151.413 18.7827 7
 -7 7 2 164.99 14.1595 1
 -7 7 2 190.05 20.1849 4
 7 7 -2 191.665 15.839 1
 6 -7 -2 32.5522 8.41254 2
 6 -7 -2 37.3636 8.7038 6
 -6 -7 2 23.0087 7.9425 4
 -6 -7 2 16.9482 6.67222 5
 -6 -7 2 29.7654 5.74333 2
 6 -7 -2 33.1898 8.07886 3
 -6 -7 2 7.31466 5.70945 7
 6 7 -2 28.0813 6.79389 1
 -6 7 2 32.434 6.92033 1
 6 7 -2 23.5133 6.56201 3
 -6 7 2 14.6273 6.55705 7
 -6 7 2 23.0152 7.28206 4
 -5 -7 2 87.5351 8.24458 2
 -5 -7 2 75.6021 11.0733 7
 5 -7 -2 84.056 11.5784 3
 -5 -7 2 86.0728 11.1462 5
 -5 -7 2 101.534 13.1816 4
 5 -7 -2 105.699 13.7658 2
 -5 7 2 94.3976 12.8786 4
 -5 7 2 84.2498 9.86657 1
 -5 7 2 88.0985 12.7165 7
 5 7 -2 91.2146 11.4633 1
 5 7 -2 102.294 10.9033 3
 4 -7 -2 815.788 34.3542 3
 -4 -7 2 808.918 33.2577 2
 -4 -7 2 818.905 35.9498 4
 -4 7 2 775.026 35.2914 7
 4 7 -2 843.352 31.7379 3
 -4 7 2 847.557 36.0627 4
 -4 7 2 816.869 32.6585 1
 4 7 -2 817.888 34.0719 1
 -4 7 2 807.036 36.6258 2
 -3 -7 2 46.9273 7.68392 4
 -3 -7 2 68.2702 9.10404 2
 3 -7 -2 46.2437 6.90081 3
 -3 7 2 60.0368 9.31497 2
 -3 7 2 46.301 7.68153 4
 3 7 -2 53.8272 7.24081 1
 -3 7 2 39.2212 5.81031 1
 3 7 -2 48.8428 7.08261 7
 -3 7 2 43.5964 7.10315 7
 3 7 -2 50.5015 4.6062 3
 -2 -7 2 323.128 18.8263 2
 -2 -7 2 294.903 16.4565 4
 2 7 -2 300.947 10.8719 3
 2 7 -2 289.567 15.82 1
 2 7 -2 295.028 11.0483 3
 -2 7 2 314.95 16.8523 7
 -2 7 2 305.274 16.541 4
 -2 7 2 287.462 17.6526 2
 -2 7 2 299.116 14.9816 1
 2 7 -2 291.808 15.6785 7
 -1 -7 2 1000.02 45.2226 2
 -1 7 2 1081.64 40.5204 1
 1 7 -2 1110.01 35.7379 3
 -1 7 2 1100.35 41.8834 7
 1 7 -2 1120.08 41.4448 7
 -1 7 2 1091.53 41.9582 4
 1 7 -2 1101.61 41.6496 1
 -1 7 2 1139.05 43.7751 2
 0 -7 2 38.0782 9.79711 6
 0 -7 2 52.6894 10.8219 2
 0 7 2 69.9437 7.96227 1
 0 7 2 89.9947 8.30048 2
 0 7 -2 72.7749 8.01491 7
 0 7 2 65.574 7.52435 4
 0 7 2 44.9296 6.77963 7
 1 -7 2 180.577 15.4631 6
 1 -7 2 175.952 14.6021 2
 1 -7 2 160.299 9.53219 3
 1 7 2 158.205 10.459 3
 1 7 2 162.329 11.5072 1
 1 7 2 160.23 10.9818 2
 -1 7 -2 153.927 11.2397 7
 -1 7 -2 158.991 11.5293 1
 1 7 2 171.655 11.9824 7
 -2 -7 -2 699.124 27.412 2
 2 -7 2 651.882 33.8916 6
 2 -7 2 679.736 33.0544 2
 2 -7 2 679.751 28.6138 3
 2 7 2 677.867 30.7367 1
 -2 7 -2 695.559 31.0264 1
 2 7 2 680.465 29.4648 3
 -2 7 -2 698.24 30.5926 7
 3 -7 2 35.2311 7.14881 3
 3 -7 2 58.3404 11.465 6
 -3 -7 -2 64.6058 10.04 7
 3 -7 2 28.033 8.48722 2
 -3 -7 -2 60.9246 9.75887 5
 -3 -7 -2 49.4902 7.48248 4
 -3 -7 -2 62.7944 6.48822 2
 -3 -7 -2 57.6001 6.51283 6
 -3 7 -2 51.6167 6.95732 4
 3 7 2 51.1347 8.43968 3
 -3 7 -2 71.1771 9.96227 7
 3 7 2 52.2675 9.58468 1
 -3 7 -2 53.1145 9.00919 1
 4 -7 2 7.33746 7.14529 6
 -4 -7 -2 10.1081 4.48463 4
 4 -7 2 5.7061 4.6148 3
 4 -7 2 -0.8874 5.59781 2
 -4 -7 -2 13.443 6.16123 5
 -4 -7 -2 3.98172 4.87882 7
 -4 7 -2 4.10247 4.54519 7
 4 7 2 9.93016 4.83364 3
 -4 7 -2 -1.3504 3.13917 1
 -4 7 -2 7.08563 3.19942 4
 -5 -7 -2 103.392 14.2771 5
 5 -7 2 117.081 15.5668 3
 5 -7 2 67.0216 13.9556 6
 -5 -7 -2 101.423 14.4181 1
 -5 -7 -2 123.338 12.6507 4
 5 -7 2 86.4301 15.3552 2
 -5 -7 -2 118.902 15.6286 7
 -5 7 -2 92.7942 13.7589 7
 -5 7 -2 92.6846 14.5948 1
 5 7 2 96.4748 14.0951 3
 -5 7 -2 98.0152 8.84394 4
 6 -7 2 15.6429 7.63038 3
 -6 -7 -2 29.1844 9.30165 7
 -6 -7 -2 24.0321 8.29005 5
 6 -7 2 19.0565 8.28669 2
 -6 -7 -2 10.1901 6.45398 1
 -6 -7 -2 11.7348 7.72133 4
 -6 7 -2 17.0034 7.81042 1
 -6 7 -2 19.0484 7.94956 7
 6 7 2 23.9252 8.59537 3
 -7 -7 -2 27.7055 9.9375 5
 -7 -7 -2 44.6771 11.9654 7
 7 -7 2 56.668 12.8739 3
 -7 -7 -2 48.7902 11.5603 1
 -7 7 -2 21.196 8.76859 1
 7 7 2 35.761 11.3215 3
 -7 7 -2 29.0583 9.97165 7
 -8 -7 -2 -2.9626 5.46941 5
 -8 -7 -2 27.628 9.105 1
 -8 -7 -2 11.5071 8.91633 7
 8 -7 2 -5.1724 4.27054 3
 -8 7 -2 -4.2894 5.62017 7
 -8 7 -2 -1.9375 4.50027 1
 8 7 2 6.42186 7.63356 3
 9 -8 -2 52.865 11.7485 2
 -9 -8 2 73.805 13.9875 1
 -9 -8 2 38.8184 11.6553 7
 -9 -8 2 65.3348 13.4449 4
 -9 -8 2 25.9425 10.3733 5
 9 -8 -2 38.2545 10.7922 6
 9 -8 -2 52.0438 13.0753 3
 -9 8 2 43.384 10.9582 4
 -9 8 2 40.4531 10.0432 1
 9 8 -2 32.4125 9.38046 3
 -9 8 2 26.9494 11.0266 7
 -8 -8 2 53.2254 12.182 7
 8 -8 -2 78.7637 15.1258 3
 8 -8 -2 92.256 15.2467 6
 -8 -8 2 69.5304 13.696 4
 -8 -8 2 51.9249 12.1395 5
 8 -8 -2 83.7817 13.7905 2
 -8 8 2 70.1157 14.5939 7
 8 8 -2 90.4575 13.9977 3
 -8 8 2 103.659 16.2278 4
 -8 8 2 70.3263 12.1991 1
 -7 -8 2 148.077 18.9144 7
 7 -8 -2 87.5277 14.3284 6
 -7 -8 2 74.201 12.8963 4
 -7 -8 2 97.127 14.7812 5
 7 -8 -2 83.9351 13.4231 2
 7 -8 -2 86.0074 13.7031 3
 -7 8 2 95.1736 12.8446 1
 7 8 -2 94.0974 12.963 3
 -7 8 2 80.051 14.7821 7
 -7 8 2 82.3318 13.2644 4
 7 8 -2 95.177 13.8433 1
 -6 -8 2 325.607 16.5369 2
 -6 -8 2 266.753 20.0927 7
 -6 -8 2 277.534 20.0192 5
 6 -8 -2 313.226 22.3804 6
 6 -8 -2 322.409 21.0894 3
 6 -8 -2 319.796 21.1255 2
 -6 -8 2 326.569 21.7857 4
 6 8 -2 322.047 18.8242 3
 -6 8 2 278.876 20.8979 7
 -6 8 2 277.544 20.1161 4
 -6 8 2 287.66 18.0502 1
 6 8 -2 280.065 19.3303 1
 -5 -8 2 172.541 14.8337 4
 5 -8 -2 151.857 14.3238 2
 -5 -8 2 154.303 11.439 2
 5 -8 -2 150.922 15.1488 6
 5 -8 -2 152.184 13.1545 3
 -5 -8 2 167.17 13.5082 5
 -5 -8 2 150.32 13.6514 7
 5 8 -2 149.628 11.0858 3
 -5 8 2 126.472 14.6298 4
 -5 8 2 140.435 11.41 1
 5 8 -2 137.724 12.3368 1
 -5 8 2 150.334 16.7504 7
 4 -8 -2 232.642 17.4362 2
 -4 -8 2 281.094 17.8531 4
 4 -8 -2 260.086 16.0755 3
 -4 -8 2 285.962 16.152 2
 -4 8 2 299.612 16.0423 1
 4 8 -2 262.598 13.396 3
 4 8 -2 266.148 16.5188 1
 -4 8 2 266.725 17.4366 4
 -4 8 2 252.589 17.2927 7
 3 -8 -2 342.783 21.0463 2
 -3 -8 2 345.674 19.6895 4
 -3 -8 2 392.986 20.6212 2
 3 -8 -2 383.6 18.6162 3
 -3 8 2 398.101 20.7943 7
 -3 8 2 369.725 20.4991 4
 3 8 -2 356.791 14.411 3
 -3 8 2 353.75 17.8511 1
 3 8 -2 365.542 19.4043 1
 3 8 -2 363.65 19.4848 7
 -2 -8 2 132.689 10.7816 4
 -2 -8 2 76.2965 11.2772 2
 2 8 -2 100.022 9.01726 1
 -2 8 2 116.066 10.1332 4
 -2 8 2 107.405 8.63651 1
 -2 8 2 103.835 9.7516 7
 2 8 -2 105.733 9.39077 7
 -2 8 2 117.35 11.0132 2
 -1 -8 2 211.639 17.9609 6
 -1 -8 2 272.703 19.3022 2
 -1 8 2 269.817 15.7431 4
 1 8 -2 275.505 15.8328 1
 -1 8 2 303.412 15.3017 1
 -1 8 2 288.694 16.2229 7
 -1 8 2 267.234 16.7844 2
 1 8 -2 267.923 15.3709 7
 0 -8 -2 283.238 16.4309 2
 0 -8 2 295.543 19.614 2
 0 -8 2 281.641 20.0301 6
 0 -8 2 279.853 11.6863 3
 0 8 2 283.143 16.6 7
 0 8 -2 291.81 16.3725 7
 0 8 -2 293.233 16.5288 1
 0 8 2 299.642 16.1873 4
 0 8 2 276.382 15.7905 1
 0 8 2 287.152 14.4636 3
 1 -8 2 496.871 20.4145 3
 -1 -8 -2 498.738 22.8488 2
 1 -8 2 454.367 27.2632 6
 1 -8 2 457.476 26.1241 2
 -1 8 -2 511.629 24.1561 7
 -1 8 -2 516 24.4161 1
 1 8 2 501.629 24.0238 1
 1 8 2 502.646 22.1231 3
 1 8 2 491.336 24.0371 7
 2 -8 2 189.641 17.1167 6
 -2 -8 -2 228.885 13.4433 6
 2 -8 2 196.658 12.4548 3
 2 -8 2 220.046 17.0531 2
 -2 -8 -2 223.845 12.5779 2
 -2 8 -2 215.063 14.8532 1
 2 8 2 184.718 14.2734 7
 -2 8 -2 214.174 14.8104 7
 2 8 2 210.695 13.389 3
 2 8 2 188.896 14.178 1
 3 -8 2 265.497 16.6271 3
 -3 -8 -2 268.999 14.2211 6
 3 -8 2 297.416 22.3181 6
 -3 -8 -2 242.808 17.5357 7
 -3 -8 -2 295.204 18.2814 5
 -3 -8 -2 253.873 13.3932 2
 3 -8 2 263.926 19.7871 2
 -3 -8 -2 300.823 16.4985 4
 -3 8 -2 254.092 17.694 1
 3 8 2 263.344 16.5948 3
 -3 8 -2 253.61 17.8706 7
 -3 8 -2 267.492 15.242 4
 3 8 2 292.037 18.7747 1
 -4 -8 -2 92.1709 13.3226 5
 -4 -8 -2 89.2169 12.8194 7
 4 -8 2 80.3483 14.6916 6
 -4 -8 -2 97.1376 11.0072 4
 4 -8 2 91.499 12.4848 3
 4 -8 2 68.0866 13.0679 2
 4 8 2 86.3389 12.6555 1
 -4 8 -2 66.3446 10.8429 7
 -4 8 -2 64.5182 10.9228 1
 4 8 2 73.5965 10.9237 3
 -4 8 -2 77.7876 9.31839 4
 5 -8 2 222.029 21.7776 6
 -5 -8 -2 214.291 18.6725 5
 5 -8 2 190.683 17.0545 3
 -5 -8 -2 224.654 19.4633 7
 -5 -8 -2 244.442 15.9867 4
 5 -8 2 233.857 21.7804 2
 -5 8 -2 223.495 19.1717 7
 -5 8 -2 204.951 17.9195 1
 5 8 2 249.216 18.7289 3
 -5 8 -2 227.758 14.2831 4
 -6 -8 -2 46.6559 9.30329 4
 6 -8 2 27.589 8.88899 3
 -6 -8 -2 26.3758 9.08004 1
 -6 -8 -2 36.928 10.6176 5
 6 -8 2 29.7745 11.2638 2
 -6 -8 -2 32.662 9.87435 7
 -6 8 -2 27.3519 9.18716 1
 6 8 2 26.863 8.19421 3
 -6 8 -2 30.0816 9.69146 7
 7 -8 2 181.401 21.782 3
 -7 -8 -2 95.1413 17.0086 5
 -7 -8 -2 154.654 20.9356 1
 7 -8 2 126.315 18.6119 2
 -7 -8 -2 163.602 23.0532 7
 -7 8 -2 175.065 23.7678 7
 7 8 2 148.23 21.125 3
 -7 8 -2 137.564 20.2935 1
 -9 -9 2 23.4646 8.95224 5
 9 -9 -2 8.41935 7.77606 6
 -9 -9 2 11.1836 7.66341 4
 -9 -9 2 7.06687 6.59177 1
 -9 -9 2 6.58034 7.16211 7
 9 -9 -2 7.84402 7.11308 3
 9 -9 -2 8.71817 7.12975 2
 9 9 -2 17.4148 7.74959 3
 -9 9 2 25.4466 10.0805 7
 -9 9 2 13.32 7.32607 1
 -9 9 2 -0.5767 5.61815 4
 -8 -9 2 -0.3777 4.99718 4
 8 -9 -2 7.921 7.33596 3
 8 -9 -2 15.657 7.42584 2
 -8 -9 2 3.05848 5.81664 5
 -8 -9 2 3.2726 5.56167 7
 8 -9 -2 14.0848 7.96566 6
 -8 9 2 8.09578 7.17278 7
 -8 9 2 11.2609 7.52067 4
 8 9 -2 6.9691 5.24356 3
 -8 9 2 10.0455 6.11431 1
 -7 -9 2 48.7827 11.2128 7
 7 -9 -2 74.0993 13.0716 3
 -7 -9 2 48.4553 11.6126 4
 7 -9 -2 67.5884 13.3632 6
 -7 -9 2 65.9922 12.8461 5
 7 -9 -2 72.1936 13.412 2
 7 9 -2 58.8063 11.3574 1
 -7 9 2 78.3625 14.9073 7
 7 9 -2 63.6936 10.66 3
 -7 9 2 55.2041 10.214 1
 -7 9 2 49.0244 11.5957 4
 -6 -9 2 88.6941 13.7882 7
 -6 -9 2 83.1514 14.0045 4
 -6 -9 2 100.839 14.4863 5
 6 -9 -2 112.903 15.3361 2
 -6 -9 2 111.316 9.678 2
 6 -9 -2 98.8658 15.1774 6
 6 -9 -2 101.626 13.801 3
 -6 9 2 106.823 13.111 1
 -6 9 2 111.441 16.3945 7
 6 9 -2 114.276 12.9738 3
 6 9 -2 101.025 13.7661 1
 -6 9 2 94.8606 14.346 4
 5 -9 -2 5.45264 5.47087 6
 5 -9 -2 7.27473 4.63885 3
 5 -9 -2 13.283 6.12244 2
 -5 -9 2 -0.3255 3.49901 7
 -5 -9 2 3.30853 3.46289 2
 -5 -9 2 9.4091 6.026 4
 5 9 -2 6.00106 3.47584 3
 5 9 -2 6.99395 4.59072 1
 -5 9 2 10.5516 5.53651 4
 -5 9 2 8.33937 5.34531 7
 -5 9 2 11.5894 4.42366 1
 -4 -9 2 2.74952 3.74668 2
 4 -9 -2 4.54808 3.83264 3
 4 -9 -2 1.36576 4.16345 6
 -4 -9 2 -1.3645 3.61464 4
 4 -9 -2 1.65412 4.30439 2
 4 9 -2 4.81804 2.40395 3
 -4 9 2 -1.7112 3.37583 7
 -4 9 2 3.71237 4.23974 4
 4 9 -2 1.75486 3.88061 1
 -4 9 2 2.07035 2.74108 1
 -3 -9 2 28.1638 7.57219 2
 -3 -9 2 26.6224 6.72668 4
 3 -9 -2 33.3111 7.88984 2
 3 -9 -2 36.9461 6.58541 3
 3 9 -2 33.1879 7.16481 7
 3 9 -2 31.3651 2.49909 3
 -3 9 2 19.2935 6.23364 4
 -3 9 2 33.3747 6.34622 1
 -3 9 2 38.6049 8.06569 7
 3 9 -2 25.1354 6.58142 1
 3 9 -2 26.6653 2.34555 3
 2 -9 -2 18.4449 6.04132 2
 -2 -9 2 20.0817 6.91704 2
 -2 -9 2 15.6353 5.52818 4
 -2 9 2 13.7609 4.44118 1
 2 9 -2 22.976 5.92834 1
 -2 9 2 28.7441 6.91969 4
 -2 9 2 11.6533 5.0045 7
 2 9 -2 12.8384 4.72982 7
 -1 -9 2 -3.4154 3.96172 6
 -1 -9 2 6.84951 5.68653 2
 1 -9 -2 3.64092 3.58913 2
 1 9 -2 1.46886 2.73831 1
 -1 9 2 3.0399 3.08853 1
 -1 9 2 2.35994 3.08303 4
 1 9 -2 0.55393 3.14164 7
 -1 9 2 1.6621 3.30987 7
 0 -9 2 35.9505 3.11764 3
 0 -9 2 18.486 7.38036 6
 0 -9 -2 26.5664 6.6765 6
 0 -9 2 31.8705 8.58993 2
 0 -9 -2 32.8882 6.84689 2
 0 9 2 38.4441 5.82665 3
 0 9 2 33.9696 6.90636 7
 0 9 -2 30.3768 6.58547 7
 0 9 -2 36.276 3.79174 3
 0 9 2 29.2528 6.18885 4
 0 9 -2 35.753 7.17749 1
 0 9 2 23.6761 5.59925 1
 1 -9 2 90.9523 13.8784 6
 1 -9 2 80.2814 6.34783 3
 1 -9 2 69.9389 12.0813 2
 -1 -9 -2 82.1248 10.6484 6
 -1 -9 -2 98.313 11.0158 2
 1 9 2 90.4852 11.4343 1
 -1 9 -2 98.6384 11.88 1
 1 9 2 73.9342 10.6405 7
 -1 9 -2 100.801 11.898 7
 1 9 2 87.711 7.80049 3
 -2 -9 -2 -1.2779 3.10068 2
 2 -9 2 2.36254 4.72929 2
 -2 -9 -2 1.34841 3.2011 6
 2 -9 2 0.78555 2.51114 3
 2 -9 2 -1.0747 5.04663 6
 2 9 2 -3.6026 3.32085 7
 2 9 2 -1.3639 2.53678 3
 -2 9 -2 5.74711 4.30043 1
 -2 9 -2 -0.4172 3.65105 7
 2 9 2 3.36223 4.15731 1
 3 -9 2 0.69733 2.9784 3
 -3 -9 -2 -2.2245 2.49748 2
 -3 -9 -2 5.69161 3.70783 6
 3 -9 2 1.42006 6.22657 6
 3 -9 2 4.00655 6.06214 2
 -3 9 -2 6.22478 4.37078 7
 -3 9 -2 -3.8053 2.79239 1
 3 9 2 1.96728 3.49711 1
 3 9 2 0.25552 3.23606 3
 -4 -9 -2 73.2055 12.3092 7
 -4 -9 -2 50.8468 10.6419 5
 -4 -9 -2 73.2087 10.4646 4
 4 -9 2 65.0666 13.9555 6
 4 -9 2 53.0817 9.91565 3
 4 -9 2 90.8153 16.0744 2
 -4 9 -2 60.5807 11.4323 1
 4 9 2 79.9717 13.4689 1
 -4 9 -2 52.7906 10.3095 7
 -4 9 -2 59.5806 8.79783 4
 4 9 2 60.0066 10.3062 3
 5 -9 2 79.6497 13.1296 3
 -5 -9 -2 83.2851 11.768 4
 5 -9 2 60.9425 14.3603 2
 -5 -9 -2 78.4979 13.7035 7
 5 -9 2 96.4372 17.5538 6
 -5 -9 -2 87.5342 14.5886 5
 -5 9 -2 94.9269 14.9196 1
 -5 9 -2 84.8515 14.3196 7
 -5 9 -2 89.9762 11.276 4
 5 9 2 93.6312 13.7829 3
 -6 -9 -2 3.03144 4.85946 4
 -6 -9 -2 13.3291 7.1394 1
 -6 -9 -2 11.7307 6.74958 5
 6 -9 2 3.98107 4.97811 3
 6 -9 2 22.3823 11.3456 2
 -6 -9 -2 17.514 8.30224 7
 -6 9 -2 6.18173 6.85973 7
 -6 9 -2 17.4339 7.88426 1
 6 9 2 9.7087 6.96953 3
 7 -9 2 -0.723 6.02977 3
 -7 -9 -2 5.9614 6.33755 1
 7 -9 2 6.23062 7.83958 2
 -7 -9 -2 1.29566 6.06307 5
 -7 -9 -2 4.67064 6.21625 7
 -7 9 -2 11.026 8.38698 1
 7 9 2 5.96252 6.3432 3
 -7 9 -2 1.95313 6.49973 7
 -9 -10 2 36.6454 11.3622 7
 9 -10 -2 45.5116 11.7518 2
 9 -10 -2 19.0029 9.6144 6
 -9 -10 2 31.7106 10.0827 1
 9 -10 -2 36.58 11.947 3
 -9 -10 2 39.2694 12.3436 4
 -9 -10 2 31.5092 10.9453 5
 -9 10 2 34.0738 10.6185 4
 -9 10 2 39.889 12.2694 7
 -9 10 2 53.3223 12.6777 1
 8 -10 -2 45.09 11.2435 3
 8 -10 -2 46.2175 11.6389 6
 -8 -10 2 38.1129 10.8177 5
 -8 -10 2 46.7721 11.5529 4
 -8 -10 2 55.9772 13.2081 7
 8 -10 -2 37.0559 10.3988 2
 -8 10 2 29.3589 9.53428 4
 -8 10 2 46.2343 12.0861 7
 8 10 -2 38.1523 10.4041 1
 8 10 -2 32.3882 8.54082 3
 -8 10 2 51.3343 11.0693 1
 7 -10 -2 14.0151 7.71687 2
 -7 -10 2 12.4164 7.54718 4
 -7 -10 2 15.866 8.10951 5
 -7 -10 2 28.3086 9.45357 7
 7 -10 -2 20.4189 8.12688 3
 7 -10 -2 5.6913 6.44443 6
 -7 10 2 11.7653 6.53831 7
 7 10 -2 7.14079 4.87346 3
 -7 10 2 20.6552 7.1253 1
 7 10 -2 26.1041 8.47171 1
 -7 10 2 32.378 9.50747 4
 -6 -10 2 167.168 19.4272 7
 -6 -10 2 194.544 17.9125 4
 6 -10 -2 189.626 22.6022 6
 6 -10 -2 188.818 17.7151 2
 -6 -10 2 186.536 16.9138 5
 -6 -10 2 197.076 13.4906 2
 6 -10 -2 194.011 16.4207 3
 6 10 -2 142.443 12.1398 3
 -6 10 2 175.099 14.69 1
 -6 10 2 187.381 16.7563 4
 -6 10 2 177.762 20.6892 7
 6 10 -2 189.515 16.4382 1
 -5 -10 2 134.501 11.3734 2
 -5 -10 2 110.965 15.0356 4
 5 -10 -2 126.494 17.295 6
 5 -10 -2 137.978 17.0719 2
 -5 -10 2 161.238 17.9347 7
 5 -10 -2 147.362 16.1042 3
 -5 10 2 133.729 15.9846 4
 5 10 -2 136.973 15.7857 1
 -5 10 2 120.35 15.1089 7
 5 10 -2 119.521 9.17012 3
 -5 10 2 126.951 14.0479 1
 4 -10 -2 324.975 23.7312 6
 -4 -10 2 333.911 19.601 2
 4 -10 -2 327.134 18.9186 3
 4 -10 -2 336.549 22.3256 2
 -4 -10 2 316.03 21.1346 4
 -4 10 2 333.712 19.1428 1
 4 10 -2 335.553 14.1951 3
 4 10 -2 306.544 20.6383 7
 4 10 -2 378.108 21.2841 1
 -4 10 2 361.638 21.7609 4
 -4 10 2 353.145 21.9431 7
 3 -10 -2 167.174 14.6885 2
 3 -10 -2 150.884 11.2492 3
 -3 -10 2 167.622 14.0965 4
 3 -10 -2 158.572 15.5156 6
 3 10 -2 132.776 12.3751 7
 3 10 -2 146.781 12.7105 1
 -3 10 2 152.659 11.7416 1
 -3 10 2 140.67 12.6464 4
 -3 10 2 139.45 12.7385 7
 2 -10 -2 131.43 15.9491 6
 -2 -10 2 132.857 17.1616 2
 -2 -10 2 116.945 13.1655 4
 2 -10 -2 128.797 14.9578 2
 -2 10 2 121.742 10.4245 1
 2 10 -2 98.9629 11.6163 7
 -2 10 2 123.637 13.9955 4
 -2 10 2 122.072 11.7424 7
 2 10 -2 123.086 13.3141 1
 1 -10 -2 167.182 14.9226 6
 1 -10 -2 152.349 13.4335 2
 -1 -10 2 142.898 18.1224 2
 -1 -10 2 147.689 18.9577 6
 -1 10 2 135.063 11.0719 1
 -1 10 2 126.748 11.7313 4
 -1 10 2 153.629 12.8205 7
 1 10 -2 140.58 11.7993 1
 1 10 -2 149.147 12.2033 7
 0 -10 -2 215.765 16.3752 6
 0 -10 -2 220.153 15.4837 2
 0 -10 2 204.287 17.7393 2
 0 -10 2 240.777 19.4631 6
 0 10 2 226.439 15.2186 4
 0 10 -2 239.862 15.9257 1
 0 10 -2 231.477 15.297 7
 0 10 2 212.442 15.6208 7
 0 10 2 214.701 14.7889 1
 1 -10 2 488.282 19.4474 3
 1 -10 2 445.254 28.49 6
 1 -10 2 470.473 27.8066 2
 -1 -10 -2 421.872 23.1506 2
 -1 -10 -2 487.907 25.1687 6
 -1 10 -2 451.176 24.7895 1
 -1 10 -2 501.602 25.2153 7
 1 10 2 469.426 25.2501 7
 1 10 2 474.756 24.8366 1
 1 10 2 499.078 21.7848 3
 -2 -10 -2 156.912 12.1541 6
 2 -10 2 142.155 10.125 3
 -2 -10 -2 148.876 11.2663 2
 2 -10 2 134.769 17.3799 2
 2 -10 2 129.501 17.5984 6
 2 10 2 135.136 10.4512 3
 -2 10 -2 131.71 12.7406 7
 2 10 2 142.915 15.3947 1
 -2 10 -2 150.635 13.361 1
 2 10 2 144.596 13.4857 7
 -3 -10 -2 116.581 10.0866 6
 3 -10 2 101.183 15.3812 2
 -3 -10 -2 128.624 9.67886 2
 3 -10 2 103.994 16.3037 6
 3 -10 2 114.104 10.482 3
 3 10 2 135.66 11.3503 3
 3 10 2 99.6997 13.6389 1
 -3 10 -2 101.738 13.5376 1
 -3 10 -2 138.1 16.0173 7
 -4 -10 -2 73.1575 12.7075 7
 -4 -10 -2 83.6266 13.4114 5
 4 -10 2 66.3328 13.9723 2
 4 -10 2 62.7214 10.0079 3
 4 -10 2 49.9625 13.1543 6
 -4 -10 -2 98.1742 12.6946 4
 -4 10 -2 45.9762 9.98209 7
 4 10 2 69.1363 13.1904 1
 -4 10 -2 66.3452 12.4323 1
 -4 10 -2 78.9009 10.6822 4
 4 10 2 69.2135 11.0152 3
 5 -10 2 71.7849 11.8774 3
 -5 -10 -2 60.6433 12.5182 7
 5 -10 2 58.5069 14.8619 2
 5 -10 2 63.4588 15.194 6
 -5 -10 -2 64.799 11.2488 4
 -5 -10 -2 51.2906 11.209 5
 5 10 2 58.8361 11.3859 3
 -5 10 -2 49.6565 11.7919 7
 -5 10 -2 60.1103 12.3698 1
 5 10 2 55.0921 11.5707 1
 -5 10 -2 58.2293 9.26351 4
 6 -10 2 77.056 17.3478 2
 6 -10 2 118.204 16.7752 3
 -6 -10 -2 143.423 16.6355 4
 -6 -10 -2 92.8584 16.1561 5
 -6 -10 -2 90.9354 16.3452 7
 6 -10 2 123.207 20.2482 6
 -6 -10 -2 100.077 16.2949 1
 -6 10 -2 114.686 18.3537 1
 -6 10 -2 146.661 20.5144 7
 6 10 2 77.7186 13.5721 3
 -7 -10 -2 20.7305 8.56081 1
 7 -10 2 33.7078 11.3589 2
 -7 -10 -2 3.0707 6.83537 5
 7 -10 2 24.8043 9.19198 3
 -7 -10 -2 20.8894 10.0832 7
 -7 10 -2 7.80945 7.85822 1
 -7 10 -2 37.7452 11.831 7
 7 10 2 25.9238 10.0524 3
 -8 -11 2 56.6623 13.9615 5
 8 -11 -2 31.2751 10.0589 3
 -8 -11 2 38.8581 11.0477 4
 8 -11 -2 37.0139 11.6226 6
 8 -11 -2 40.6691 11.2457 2
 -8 -11 2 40.8899 11.9781 7
 8 11 -2 41.8622 10.9672 1
 -8 11 2 24.9129 8.47995 1
 -8 11 2 45.6057 12.2403 4
 -8 11 2 35.3931 11.2258 7
 7 -11 -2 0.78481 5.45245 3
 7 -11 -2 -4.6975 5.15607 2
 -7 -11 2 3.57253 5.90512 4
 -7 -11 2 3.2267 5.08847 5
 7 -11 -2 -3.9064 4.22105 6
 -7 -11 2 -1.1761 4.91823 7
 -7 11 2 -0.9487 4.28642 1
 7 11 -2 1.10261 4.60708 1
 -7 11 2 -1.3155 5.15357 7
 -7 11 2 2.17932 5.75246 4
 6 -11 -2 76.8225 12.8274 3
 -6 -11 2 82.1239 11.0136 2
 -6 -11 2 52.9812 11.5051 5
 6 -11 -2 96.555 15.5558 2
 -6 -11 2 78.3731 14.4256 7
 6 -11 -2 82.2946 15.1725 6
 -6 -11 2 79.6305 14.2092 4
 -6 11 2 62.2843 13.1303 7
 -6 11 2 54.9429 11.7043 4
 6 11 -2 73.9089 12.5559 1
 -6 11 2 62.1036 10.6181 1
 -5 -11 2 39.7496 9.34986 7
 5 -11 -2 42.4708 10.2195 2
 5 -11 -2 53.2706 11.8308 6
 -5 -11 2 77.9676 10.8076 2
 -5 -11 2 55.2113 11.0608 4
 5 -11 -2 71.495 10.9432 3
 5 11 -2 77.2705 12.4211 1
 -5 11 2 57.2062 11.7433 4
 -5 11 2 75.3541 10.9991 1
 -5 11 2 39.4291 9.85548 7
 -4 -11 2 92.9226 13.6313 4
 -4 -11 2 118.913 14.2814 2
 4 -11 -2 120.93 13.2727 3
 4 -11 -2 91.8191 14.6767 2
 4 -11 -2 84.4937 14.3532 6
 -4 11 2 122.172 13.6696 1
 -4 11 2 95.2155 13.5808 7
 -4 11 2 137.122 16.4988 4
 4 11 -2 93.5476 13.198 7
 4 11 -2 103.079 13.4498 1
 3 -11 -2 31.6736 9.21086 6
 3 -11 -2 39.5494 9.20284 2
 -3 -11 2 24.4661 8.33029 2
 -3 -11 2 20.3898 6.97317 4
 3 -11 -2 36.5095 6.94273 3
 3 11 -2 24.077 6.62072 7
 -3 11 2 23.9992 6.05164 1
 -3 11 2 24.536 6.92031 7
 3 11 -2 26.2885 7.0061 1
 -3 11 2 29.7867 7.60626 4
 2 -11 -2 53.8236 10.9473 6
 2 -11 -2 55.5024 10.5964 2
 -2 -11 2 54.4609 9.52407 4
 -2 -11 2 70.3251 14.0711 2
 2 11 -2 53.021 9.19659 1
 -2 11 2 57.9058 9.0871 1
 -2 11 2 48.0125 8.97426 4
 -2 11 2 51.4298 9.33644 7
 2 11 -2 66.1085 10.126 7
 -1 -11 2 263.217 22.1162 6
 1 -11 -2 271.757 19.3711 2
 -1 -11 2 256.589 21.2708 2
 1 -11 -2 272.31 20.0771 6
 -1 11 2 292.859 19.1733 7
 -1 11 2 305.564 17.9807 1
 1 11 -2 299.903 18.6528 1
 -1 11 2 323.049 19.0847 4
 1 11 -2 291.498 18.706 7
 0 -11 2 25.4459 9.55794 6
 0 -11 -2 27.61 7.58306 2
 0 -11 2 29.2181 9.45503 2
 0 -11 -2 28.5253 7.82048 6
 0 11 2 19.2866 6.47599 7
 0 11 -2 19.3345 5.6419 7
 0 11 2 16.0395 5.68363 4
 0 11 -2 18.4457 5.83881 1
 0 11 2 14.1689 4.99611 1
 1 -11 2 51.9074 11.4096 2
 -1 -11 -2 54.334 9.43998 6
 1 -11 2 45.6367 11.1623 6
 -1 -11 -2 54.1712 9.46363 2
 1 -11 2 52.9495 5.67548 3
 1 11 2 48.8208 7.02381 3
 1 11 2 54.754 9.72175 1
 -1 11 -2 61.6619 10.7644 1
 1 11 2 48.6748 9.84155 7
 -1 11 -2 48.8222 8.95826 7
 -2 -11 -2 43.7991 8.27814 6
 2 -11 2 23.4271 9.17438 6
 2 -11 2 49.7997 7.07931 3
 -2 -11 -2 56.9414 8.81851 2
 2 -11 2 68.0578 13.3956 2
 2 11 2 72.6304 11.4391 1
 -2 11 -2 57.9168 10.7626 7
 2 11 2 52.52 7.83685 3
 2 11 2 50.1036 10.1883 7
 -2 11 -2 38.364 8.65557 1
 -3 -11 -2 185.623 13.5403 6
 3 -11 2 198.919 20.2203 6
 3 -11 2 192.786 13.6116 3
 3 -11 2 181.918 21.4388 2
 -3 -11 -2 192.026 13.0744 2
 3 11 2 219.685 17.4355 1
 -3 11 -2 195.973 16.8393 7
 -3 11 -2 177.428 19.2994 1
 3 11 2 214.153 14.4193 3
 -4 -11 -2 67.6545 12.6205 7
 4 -11 2 61.0124 10.4472 3
 4 -11 2 71.46 15.1629 6
 -4 -11 -2 79.118 13.6549 5
 -4 -11 -2 84.2648 12.3892 4
 4 -11 2 73.8336 14.9934 2
 -4 11 -2 87.4028 14.4395 7
 4 11 2 58.0802 11.4627 1
 4 11 2 77.8808 11.9001 3
 -4 11 -2 54.0885 11.1049 1
 5 -11 2 4.53189 4.93747 3
 -5 -11 -2 2.15517 5.28656 5
 5 -11 2 4.5388 7.90298 6
 5 -11 2 17.9684 11.7294 2
 -5 -11 -2 3.45997 5.49494 4
 -5 -11 -2 1.42893 6.24292 7
 5 11 2 4.08118 6.37441 1
 5 11 2 5.02305 4.9373 3
 -5 11 -2 -1.1023 5.1573 7
 -5 11 -2 4.24 5.81862 1
 6 -11 2 63.6242 16.5899 6
 6 -11 2 42.8288 15.3167 2
 -6 -11 -2 93.0651 14.4108 4
 -6 -11 -2 82.1231 15.9725 5
 6 -11 2 64.8364 13.1656 3
 -6 -11 -2 84.6908 16.5577 7
 -6 11 -2 44.1912 12.632 1
 6 11 2 75.2215 13.5224 3
 -6 11 -2 84.5685 15.5564 7
 8 -12 -2 -2.2377 6.16778 2
 8 -12 -2 -0.4996 6.92861 6
 -8 -12 2 16.9455 8.34338 5
 8 -12 -2 7.06462 7.01124 3
 -8 -12 2 9.59596 7.83551 4
 -8 -12 2 19.0034 8.51424 7
 -8 12 2 13.3218 7.36926 1
 -8 12 2 10.0674 7.98508 4
 -8 12 2 5.00095 6.67996 7
 8 12 -2 -3.3856 6.19539 1
 -7 -12 2 80.9904 15.7349 7
 7 -12 -2 66.4391 15.0408 6
 7 -12 -2 66.5125 13.5032 2
 7 -12 -2 63.8135 12.8979 3
 -7 -12 2 61.8225 13.9111 4
 -7 -12 2 58.6237 13.2247 5
 -7 12 2 58.9413 12.215 1
 7 12 -2 81.699 14.9135 1
 -7 12 2 49.1211 11.7408 4
 -7 12 2 61.1836 13.8009 7
 6 -12 -2 64.3299 13.7708 6
 -6 -12 2 93.6535 14.7159 5
 -6 -12 2 87.7865 15.1358 7
 6 -12 -2 71.3558 14.579 2
 6 -12 -2 88.9137 13.7975 3
 -6 -12 2 99.8655 15.9781 4
 -6 12 2 63.0178 12.4887 4
 -6 12 2 91.5454 12.9036 1
 6 12 -2 69.2673 12.5983 1
 -6 12 2 70.9802 14.2551 7
 -5 -12 2 344.868 21.3206 2
 5 -12 -2 384.762 28.4736 6
 5 -12 -2 357.198 21.9078 3
 -5 -12 2 351.406 24.1819 4
 5 -12 -2 359.008 25.6855 2
 -5 12 2 330.046 24.1001 7
 -5 12 2 345.894 21.8824 1
 5 12 -2 392.986 24.5281 1
 -5 12 2 362.229 24.3379 4
 -4 -12 2 49.5568 10.2124 2
 4 -12 -2 55.3812 9.03932 3
 4 -12 -2 60.3143 12.0361 2
 4 -12 -2 54.1839 12.2977 6
 -4 -12 2 65.906 11.4568 4
 4 12 -2 62.3724 10.7791 1
 4 12 -2 54.6527 10.7332 7
 -4 12 2 56.6202 9.72532 1
 -4 12 2 42.7519 10.1158 4
 -4 12 2 58.9535 11.3256 7
 3 -12 -2 198.491 13.2496 3
 -3 -12 2 196.523 16.4369 4
 3 -12 -2 209.53 18.4272 2
 -3 -12 2 192.355 17.4109 2
 3 -12 -2 188.358 18.7521 6
 3 12 -2 171.795 15.3339 7
 -3 12 2 184.27 15.9823 7
 -3 12 2 189.216 14.6132 1
 3 12 -2 186.318 15.5774 1
 -3 12 2 178.156 15.6609 4
 2 -12 -2 260.752 14.3133 3
 -2 -12 2 208.46 16.9385 4
 -2 -12 2 188.852 23.1086 2
 2 -12 -2 232.431 19.6869 6
 2 -12 -2 234.543 18.49 2
 2 12 -2 219.453 16.4416 1
 -2 12 2 226.555 15.9454 1
 -2 12 2 200.011 16.2098 4
 2 12 -2 232.964 17.0559 7
 -2 12 2 233.162 17.2298 7
 -1 -12 2 118.284 18.1209 6
 1 -12 -2 140.819 17.4257 6
 -1 -12 2 102.296 16.7479 2
 1 -12 -2 147.647 17.1445 2
 -1 12 2 147.905 16.7114 7
 -1 12 2 141.38 15.6504 4
 1 12 -2 115.301 14.1788 7
 -1 12 2 139.199 15.336 1
 1 12 -2 119.773 14.3165 1
 0 -12 -2 259.72 19.5378 6
 0 -12 2 270.744 22.4195 2
 0 -12 2 300.772 24.5365 6
 0 -12 -2 268.316 18.6374 2
 0 12 2 273.17 18.1388 1
 0 12 -2 249.844 17.8128 7
 0 12 2 293.295 19.5727 7
 0 12 -2 246.164 17.9173 1
 -1 -12 -2 54.2256 9.95723 6
 1 -12 2 42.5828 11.3506 2
 -1 -12 -2 59.6271 9.94492 2
 1 -12 2 38.7427 11.1397 6
 -1 12 -2 49.0841 9.6032 7
 1 12 2 57.2784 10.842 7
 1 12 2 57.9454 7.57994 3
 -1 12 -2 52.716 10.0577 1
 1 12 2 49.4927 9.32627 1
 2 -12 2 230.32 13.0305 3
 -2 -12 -2 218.221 15.5791 2
 2 -12 2 245.431 21.0493 2
 2 -12 2 267.779 23.7806 6
 -2 -12 -2 222.245 16.519 6
 2 12 2 221.425 17.9769 7
 -2 12 -2 235.563 18.3437 1
 2 12 2 221.273 13.8936 3
 -2 12 -2 204.344 17.4191 7
 2 12 2 221.081 17.4854 1
 3 -12 2 94.6019 17.8944 6
 3 -12 2 118.031 10.3401 3
 -3 -12 -2 108.311 11.0716 6
 3 -12 2 118.019 18.6452 2
 -3 -12 -2 120.902 10.5855 2
 -3 12 -2 74.7662 12.6027 7
 3 12 2 97.4928 11.3996 3
 3 12 2 116.178 16.2937 1
 -3 12 -2 80.4799 12.8268 1
 4 -12 2 258.924 23.24 2
 4 -12 2 191.685 15.479 3
 4 -12 2 235.283 24.0363 6
 -4 -12 -2 236.157 19.444 5
 -4 -12 -2 247.757 18.2184 4
 -4 -12 -2 224.959 20.1303 7
 -4 12 -2 234.113 19.9385 1
 -4 12 -2 219.428 19.7329 7
 4 12 2 199.932 15.5561 3
 4 12 2 239.539 20.1958 1
 -5 -12 -2 33.7418 10.751 7
 -5 -12 -2 17.9313 7.43292 4
 5 -12 2 28.6564 8.80607 3
 5 -12 2 12.3751 9.90698 2
 -5 -12 -2 15.2978 8.21189 5
 5 -12 2 10.7388 8.59008 6
 -5 12 -2 14.7648 7.89797 7
 -5 12 -2 6.70939 6.27006 1
 5 12 2 24.9806 9.43172 1
 5 12 2 12.1896 5.53956 3
 6 -12 2 23.8404 13.4879 2
 6 -12 2 49.9204 15.51 6
 -6 -12 -2 24.6982 10.8095 7
 -6 -12 -2 29.0941 8.50727 4
 6 -12 2 17.1371 7.82075 3
 -6 -12 -2 25.3204 10.3759 5
 6 12 2 10.5097 6.59141 3
 -6 12 -2 33.1831 11.1688 7
 -6 12 -2 8.3282 7.49287 1
 8 -13 -2 27.6456 11.2415 2
 8 -13 -2 38.9253 11.2979 3
 -8 -13 2 35.3619 11.9528 4
 8 -13 -2 34.2281 12.2525 6
 -8 -13 2 27.4318 10.8905 5
 -8 -13 2 55.8588 14.661 7
 -8 13 2 32.5656 11.7 7
 -8 13 2 37.6052 10.5172 1
 8 13 -2 35.0863 11.4408 1
 -8 13 2 40.044 11.7459 4
 -7 -13 2 34.8955 10.8031 5
 7 -13 -2 53.6144 13.5764 2
 7 -13 -2 30.5112 11.8586 6
 -7 -13 2 24.3304 10.0107 4
 -7 -13 2 16.2162 8.78273 7
 7 -13 -2 28.4632 9.49244 3
 -7 13 2 24.2533 9.43222 4
 -7 13 2 23.12 9.38306 7
 7 13 -2 26.5144 9.60984 1
 -7 13 2 13.9481 6.63951 1
 -6 -13 2 13.6772 7.97963 7
 6 -13 -2 16.4356 8.91006 6
 6 -13 -2 8.00016 7.819 2
 -6 -13 2 11.0736 7.80861 4
 6 -13 -2 16.1627 7.21117 3
 -6 -13 2 17.8509 7.22931 5
 -6 13 2 6.82027 6.77542 4
 -6 13 2 18.8448 8.25575 7
 6 13 -2 4.99064 5.66565 1
 -6 13 2 9.65941 5.98445 1
 5 -13 -2 0.10798 5.60161 6
 5 -13 -2 0.43911 4.10592 3
 5 -13 -2 -0.2133 5.70568 2
 -5 -13 2 -1.6271 4.69466 4
 -5 -13 2 6.09527 4.68768 2
 -5 13 2 -2.119 4.92568 4
 -5 13 2 1.75654 5.03538 7
 -5 13 2 0.81852 3.91073 1
 5 13 -2 -0.3014 4.33229 1
 4 -13 -2 41.7237 8.53426 3
 4 -13 -2 38.4805 11.9781 6
 4 -13 -2 41.0805 11.0223 2
 -4 -13 2 34.7072 9.08328 4
 -4 -13 2 37.0413 9.49264 2
 -4 13 2 28.439 8.66441 7
 -4 13 2 47.5626 10.602 4
 4 13 -2 42.5268 10.0764 1
 -4 13 2 42.0172 9.05258 1
 4 13 -2 26.3959 8.74632 7
 -3 -13 2 230.287 19.814 2
 3 -13 -2 180.136 13.2382 3
 3 -13 -2 184.367 21.5504 2
 -3 -13 2 212.992 17.4048 4
 3 -13 -2 216.007 20.3233 6
 3 13 -2 192.939 16.7178 7
 -3 13 2 200.525 15.695 1
 3 13 -2 215.19 16.951 1
 -3 13 2 216.098 17.9528 7
 -3 13 2 194.151 16.9973 4
 2 -13 -2 178.165 21.6381 6
 -2 -13 2 177.086 15.6934 4
 2 -13 -2 144.972 10.9534 3
 2 -13 -2 171.443 19.9078 2
 -2 -13 2 144.183 20.7588 2
 2 13 -2 157.176 14.5971 7
 2 13 -2 173.161 15.2266 1
 -2 13 2 175.628 19.0115 7
 -2 13 2 163.121 14.8966 4
 -2 13 2 149.442 13.232 1
 1 -13 -2 90.4544 14.5568 6
 1 -13 -2 92.5498 14.3849 2
 -1 -13 2 59.2387 13.9541 6
 -1 -13 2 64.6166 15.1027 2
 -1 13 2 125.526 15.6958 7
 -1 13 2 94.9969 12.5548 1
 1 13 -2 92.6534 13.3351 1
 -1 13 2 69.2246 11.443 4
 1 13 -2 84.528 13.0007 7
 0 -13 2 167.802 21.6306 2
 0 -13 -2 159.791 15.5437 6
 0 -13 -2 166.598 14.9071 2
 0 -13 2 124.937 19.7074 6
 0 13 -2 150.837 14.5108 7
 0 13 -2 191.252 15.7892 1
 0 13 2 172.245 14.7735 1
 0 13 2 168.345 15.1747 7
 1 -13 2 145.539 20.6732 6
 -1 -13 -2 141.251 14.3575 6
 -1 -13 -2 159.107 13.9707 2
 1 -13 2 177.975 22.255 2
 -1 13 -2 157.88 14.5765 7
 1 13 2 139.318 15.8005 1
 -1 13 -2 149.64 17.1297 1
 1 13 2 127.009 16.341 7
 -2 -13 -2 15.5281 6.14847 6
 -2 -13 -2 15.2373 6.03841 2
 2 -13 2 18.3601 9.89597 2
 2 -13 2 25.2596 11.156 6
 -2 13 -2 9.57393 5.82118 7
 2 13 2 39.4741 9.63099 1
 2 13 2 10.2833 4.28389 3
 -2 13 -2 22.1874 7.17193 1
 2 13 2 26.7342 9.01534 7
 3 -13 2 -1.0338 5.85736 6
 3 -13 2 -2.2148 6.68884 2
 -3 -13 -2 1.65686 4.1105 2
 -3 -13 -2 -1.4772 3.63297 6
 3 13 2 -0.5604 5.03863 1
 -3 13 -2 0.24983 5.12512 1
 3 13 2 -0.9923 3.00868 3
 -3 13 -2 0.90704 4.76579 7
 -4 -13 -2 21.0619 8.8212 5
 -4 -13 -2 25.2375 8.42047 4
 4 -13 2 34.4817 12.4566 6
 -4 -13 -2 6.80482 7.24369 7
 4 -13 2 30.8195 12.3548 2
 -4 13 -2 12.6585 6.83245 1
 4 13 2 17.6443 8.36043 1
 -4 13 -2 33.2959 10.1896 7
 -5 -13 -2 82.2387 16.0359 7
 5 -13 2 65.2936 16.1552 3
 -5 -13 -2 58.7291 12.2255 4
 5 -13 2 84.2936 19.7399 6
 5 -13 2 68.8554 17.9487 2
 -5 -13 -2 70.4772 15.047 5
 5 13 2 78.4921 15.7726 1
 -5 13 -2 57.5584 13.0422 7
 -5 13 -2 77.8504 15.8447 1
 -6 -13 -2 53.8484 13.7388 5
 6 -13 2 42.345 15.4633 6
 6 -13 2 55.6052 18.6252 3
 -6 -13 -2 71.1679 16.5644 7
 6 -13 2 41.5577 17.0771 2
 -6 -13 -2 53.8753 11.9599 4
 -6 13 -2 54.9611 14.4263 7
 -6 13 -2 36.8267 12.8555 1
 -7 -14 2 46.4612 13.4512 4
 7 -14 -2 16.5427 9.56956 6
 -7 -14 2 33.9222 11.1979 7
 7 -14 -2 41.3164 10.9766 3
 -7 -14 2 27.1294 10.2179 5
 7 -14 -2 38.2442 12.5888 2
 -7 14 2 37.0732 11.9405 7
 -7 14 2 46.1347 11.4754 1
 -7 14 2 35.1831 10.9574 4
 7 14 -2 36.0076 10.6419 1
 6 -14 -2 174.16 23.9413 2
 -6 -14 2 133.835 19.3805 7
 6 -14 -2 184.142 20.3477 3
 -6 -14 2 145.661 18.9623 5
 6 -14 -2 159.501 23.8776 6
 -6 -14 2 198.615 24.3367 4
 -6 14 2 218.205 24.5072 4
 6 14 -2 143.95 19.2568 1
 -6 14 2 176.272 22.7367 7
 -6 14 2 158.023 19.4807 1
 -5 -14 2 138.412 18.915 4
 -5 -14 2 173.9 15.526 2
 5 -14 -2 156.177 20.9692 2
 5 -14 -2 166.44 15.068 3
 5 -14 -2 165.267 22.4234 6
 -5 14 2 170.455 20.5443 4
 5 14 -2 155.764 19.0756 1
 -5 14 2 155.631 19.8347 7
 -5 14 2 158.853 18.5837 1
 4 -14 -2 224.165 25.74 2
 -4 -14 2 209.788 18.0236 2
 -4 -14 2 222.589 18.8906 4
 4 -14 -2 201.409 15.3854 3
 4 -14 -2 174.946 22.8706 6
 -4 14 2 217.053 17.1534 1
 -4 14 2 189.342 17.7405 4
 4 14 -2 193.736 17.8049 1
 4 14 -2 202.153 18.8595 7
 -4 14 2 201.915 18.4562 7
 3 -14 -2 58.9579 12.2729 2
 -3 -14 2 26.9159 9.94483 2
 3 -14 -2 53.2759 8.35277 3
 -3 -14 2 46.03 10.5165 4
 3 -14 -2 41.5583 10.8421 6
 3 14 -2 59.6202 11.1912 1
 -3 14 2 49.5066 10.0511 7
 -3 14 2 33.014 7.96601 1
 3 14 -2 49.5163 10.6211 7
 -3 14 2 53.4913 11.3542 4
 -2 -14 2 96.9032 14.4614 4
 2 -14 -2 116.78 17.0775 2
 2 -14 -2 106.504 9.55062 3
 2 -14 -2 112.722 17.6208 6
 -2 -14 2 143.983 21.2205 2
 2 14 -2 92.6758 13.4773 1
 -2 14 2 89.1754 12.7738 1
 2 14 -2 106.833 14.7221 7
 -2 14 2 88.6981 13.8107 4
 -2 14 2 102.039 15.1278 7
 -1 -14 2 95.2175 17.6108 2
 1 -14 -2 165.766 20.345 6
 -1 -14 2 128.626 20.4401 6
 1 -14 -2 155.94 18.9306 2
 1 14 -2 124.362 16.1162 1
 1 14 -2 135.381 16.4488 7
 -1 14 2 131.325 15.7027 1
 -1 14 2 166.305 19.6648 7
 -1 14 2 171.535 15.2612 4
 0 -14 2 37.7666 12.2742 2
 0 -14 2 21.2426 10.7695 6
 0 -14 -2 35.4418 9.44586 2
 0 -14 -2 40.3799 10.0311 6
 0 14 -2 28.4335 8.23434 7
 0 14 2 31.0326 8.83851 7
 0 14 2 29.312 7.80938 1
 0 14 -2 29.8147 8.63876 1
 -1 -14 -2 177.816 20.0993 6
 -1 -14 -2 178.057 15.4498 2
 1 -14 2 226.902 26.5034 2
 1 -14 2 152.458 22.5193 6
 1 14 2 122.839 16.3529 1
 1 14 2 166.301 19.4945 7
 -1 14 -2 160.168 15.4089 7
 -1 14 -2 127.66 16.4772 1
 -2 -14 -2 118.251 15.1399 6
 -2 -14 -2 132.605 15.3414 2
 2 -14 2 149.647 21.7765 2
 2 -14 2 140.653 21.823 6
 2 14 2 139.503 17.8887 1
 2 14 2 122.5 17.2469 7
 -2 14 -2 120.403 16.4423 1
 -2 14 -2 124.711 16.7638 7
 3 -14 2 410.603 32.7858 6
 3 -14 2 427.367 31.9428 2
 -3 -14 -2 379.276 25.6361 6
 -3 -14 -2 379.209 22.9617 2
 3 14 2 465.623 28.8526 1
 -3 14 -2 403.643 27.1636 1
 -3 14 -2 401.086 27.2963 7
 4 -14 2 41.5829 13.5428 2
 -4 -14 -2 55.5341 12.5364 7
 -4 -14 -2 64.6306 12.7141 4
 4 -14 2 39.9429 13.3588 6
 -4 14 -2 52.9993 12.0083 7
 -4 14 -2 41.3379 11.7482 1
 4 14 2 29.753 10.0723 1
 -5 -14 -2 163.794 20.2505 4
 5 -14 2 157.784 27.2205 2
 -5 -14 -2 126.649 20.55 7
 -5 -14 -2 113.214 18.9563 5
 5 -14 2 127.835 23.1258 6
 -5 14 -2 134.12 20.8319 7
 5 14 2 93.0352 17.3707 1
 -5 14 -2 143.418 20.9808 1
 -6 -15 2 3.76158 6.8684 4
 6 -15 -2 9.58649 9.12064 6
 -6 -15 2 2.40269 6.09414 7
 -6 -15 2 10.3731 7.07823 5
 6 -15 -2 18.0535 8.93839 2
 6 15 -2 -0.0852 5.48429 1
 -6 15 2 15.1823 7.40462 1
 -6 15 2 2.73244 6.10624 7
 -6 15 2 21.0308 9.82313 4
 -5 -15 2 41.7904 11.7677 4
 5 -15 -2 67.3124 15.2726 2
 5 -15 -2 24.4752 10.2676 6
 -5 -15 2 36.0329 9.49585 2
 -5 15 2 43.4814 10.7515 1
 -5 15 2 33.6652 10.351 4
 -5 15 2 37.4675 10.8891 7
 5 15 -2 27.8381 9.10253 1
 4 -15 -2 15.1424 9.0157 6
 -4 -15 2 22.1792 8.35287 4
 -4 -15 2 42.1892 10.8054 2
 4 -15 -2 22.9615 9.59627 2
 4 15 -2 32.1744 10.26 1
 -4 15 2 40.0522 10.1123 1
 -4 15 2 34.1323 10.4259 4
 4 15 -2 24.2474 9.30373 7
 -4 15 2 29.3631 9.89966 7
 3 -15 -2 195.024 25.1777 6
 -3 -15 2 257.449 22.4054 2
 -3 -15 2 203.638 18.7001 4
 3 -15 -2 219.407 20.7558 2
 -3 15 2 254.661 20.438 7
 3 15 -2 222.358 18.6312 1
 3 15 -2 242.498 20.1323 7
 -3 15 2 216.256 18.6958 4
 -3 15 2 232.628 18.4991 1
 2 -15 -2 195.359 18.8154 2
 2 -15 -2 165.19 21.6374 6
 -2 -15 2 200.084 18.1639 4
 -2 -15 2 174.294 23.7256 2
 -2 15 2 221.106 18.8878 7
 -2 15 2 218.398 18.4146 4
 2 15 -2 213.892 17.9129 1
 2 15 -2 201.987 17.8616 7
 -2 15 2 172.66 15.7284 1
 1 -15 -2 67.6517 12.9705 2
 1 -15 -2 57.5435 12.6167 6
 -1 -15 2 41.9438 12.7113 2
 -1 -15 2 66.7099 14.8091 6
 -1 15 2 56.9891 10.781 1
 1 15 -2 93.8159 14.2031 1
 -1 15 2 92.2404 14.8639 7
 1 15 -2 75.4954 12.7479 7
 0 -15 2 276.276 25.3329 2
 0 -15 -2 351.442 25.0914 6
 0 -15 2 347.835 28.8658 6
 0 -15 -2 321.551 22.7465 2
 0 15 2 300.048 21.5964 1
 0 15 -2 298.429 22.0279 1
 0 15 2 265.073 21.5229 7
 0 15 -2 298.679 22.0078 7
 1 -15 2 104.66 18.7479 2
 -1 -15 -2 117.113 16.0013 6
 1 -15 2 89.9839 18.5207 6
 -1 -15 -2 91.278 13.4911 2
 1 15 2 95.6999 14.9791 1
 1 15 2 78.0467 14.1936 7
 -1 15 -2 71.0844 12.5136 1
 -1 15 -2 93.5928 13.9397 7
 2 -15 2 3.52054 8.20883 2
 2 -15 2 7.31472 8.69184 6
 -2 -15 -2 21.0656 6.97714 2
 -2 -15 -2 2.96836 5.40199 6
 2 15 2 3.90525 4.94981 1
 2 15 2 10.887 7.03127 7
 -2 15 -2 17.3613 7.43336 7
 -2 15 -2 12.371 6.79277 1
 3 -15 2 17.2878 10.8717 2
 3 -15 2 23.691 12.5508 6
 -3 15 -2 13.0536 7.53109 7
 3 15 2 9.26991 6.91611 7
 -3 15 -2 11.4168 6.88862 1
 3 15 2 20.6827 8.87155 1
 4 -15 2 -3.3749 9.32862 6
 -4 -15 -2 9.05772 7.61657 7
 4 -15 2 16.2309 11.7342 2
 -4 -15 -2 11.3903 7.22901 4
 4 15 2 3.22724 6.93751 1
 -4 15 -2 17.5826 8.49503 1
 -4 15 -2 12.3358 8.05242 7
 -6 -16 2 52.7954 13.1917 7
 6 -16 -2 91.4052 18.8386 6
 6 -16 -2 83.7816 17.6171 2
 -6 -16 2 50.9761 15.084 4
 -6 16 2 63.7716 15.1549 7
 -6 16 2 84.2949 14.5071 1
 -6 16 2 91.092 17.0627 4
 6 16 -2 58.2625 13.4423 1
 5 -16 -2 175.214 25.9408 6
 -5 -16 2 168.779 20.0913 2
 5 -16 -2 147.627 22.7031 2
 -5 -16 2 131.358 19.3284 4
 -5 16 2 137.121 20.3265 4
 -5 16 2 153.506 21.3269 7
 5 16 -2 178.621 22.698 1
 -5 16 2 114.993 16.8789 1
 4 -16 -2 111.109 19.1318 2
 4 -16 -2 105.29 19.0137 6
 -4 -16 2 89.6361 15.4767 2
 -4 -16 2 87.3153 14.8712 4
 4 16 -2 127.65 18.5356 1
 -4 16 2 111.217 17.1088 4
 -4 16 2 96.6968 16.1196 7
 4 16 -2 83.9598 15.1859 7
 -4 16 2 127.876 17.2103 1
 -3 -16 2 116.108 19.037 2
 3 -16 -2 109.041 19.6604 6
 3 -16 -2 144.795 21.2774 2
 -3 -16 2 90.7728 15.6527 4
 3 16 -2 85.6717 14.6053 1
 -3 16 2 99.5491 15.1033 1
 3 16 -2 124.455 17.4556 7
 -3 16 2 101.204 16.4043 4
 -3 16 2 103.444 16.6564 7
 -2 -16 2 56.1301 12.3688 4
 2 -16 -2 37.0896 10.937 2
 -2 -16 2 38.1992 13.1574 2
 2 -16 -2 37.0255 10.9583 6
 -2 16 2 30.5324 8.61839 1
 -2 16 2 40.7874 10.7511 4
 2 16 -2 62.3386 12.8138 7
 2 16 -2 47.7457 10.4735 1
 -2 16 2 49.9766 11.7376 7
 1 -16 -2 -0.1473 5.36326 6
 1 -16 -2 6.61171 6.68058 2
 -1 -16 2 -8.5107 7.54036 2
 -1 -16 2 -11.048 7.31958 6
 1 16 -2 7.4362 6.26951 7
 -1 16 2 1.24439 4.48866 1
 -1 16 2 1.67487 5.28647 7
 1 16 -2 2.05884 4.8851 1
 0 -16 2 139.232 24.5778 6
 0 -16 2 124.93 22.8926 2
 0 -16 -2 125.083 18.5491 6
 0 -16 -2 117.574 16.7908 2
 0 16 -2 136.616 17.8224 7
 0 16 -2 141.041 18.083 1
 0 16 2 176.969 20.9384 1
 0 16 2 125.773 17.8806 7
 -1 -16 -2 67.7867 13.2895 6
 1 -16 2 56.1563 16.6808 6
 -1 -16 -2 73.0851 13.385 2
 1 -16 2 50.253 16.141 2
 1 16 2 58.914 11.7772 1
 1 16 2 68.7232 13.5876 7
 -1 16 -2 49.3537 11.3254 1
 -1 16 -2 70.9639 13.7402 7
 2 -16 2 247.818 31.7255 6
 2 -16 2 265.505 32.4192 2
 -2 -16 -2 265.658 21.087 6
 -2 -16 -2 222.623 18.5604 2
 2 16 2 236.149 21.9601 7
 2 16 2 297.612 23.2932 1
 -2 16 -2 286.088 22.479 1
 -2 16 -2 271.131 21.7879 7
 3 -16 2 53.1311 16.2935 2
 3 -16 2 55.142 16.5297 6
 -3 16 -2 69.772 15.0214 7
 -3 16 -2 57.3218 12.8242 1
 3 16 2 65.8604 14.2322 7
 3 16 2 75.9548 14.966 1
 -4 -16 -2 166.432 23.6665 7
 4 -16 2 238.613 33.0517 2
 4 -16 2 212.032 31.685 6
 -4 -16 -2 193.965 22.8455 4
 4 16 2 199.515 24.186 1
 -4 16 -2 201.693 24.8481 7
 -4 16 -2 149.557 21.5129 1
 5 -17 -2 41.9382 14.9521 6
 5 -17 -2 43.5917 13.9416 2
 -5 -17 2 51.0395 13.4389 4
 -5 17 2 58.2101 12.654 1
 5 17 -2 38.554 11.1267 1
 -5 17 2 65.5965 15.3244 7
 -5 17 2 41.3414 11.8166 4
 -4 -17 2 157.317 20.964 2
 -4 -17 2 109.923 18.1634 4
 4 -17 -2 97.6444 19.416 6
 4 -17 -2 73.6467 16.6178 2
 -4 17 2 142.023 21.2137 4
 -4 17 2 122.927 19.1724 7
 -4 17 2 136.064 18.8459 1
 4 17 -2 99.7678 17.3943 7
 4 17 -2 97.131 16.5847 1
 3 -17 -2 110.232 19.3798 6
 -3 -17 2 81.6706 15.6127 4
 -3 -17 2 111.481 18.9315 2
 3 -17 -2 66.4106 15.2621 2
 -3 17 2 93.6434 16.0825 4
 3 17 -2 67.4104 13.4671 7
 3 17 -2 90.472 15.3058 1
 -3 17 2 76.4412 14.6466 7
 -3 17 2 83.6049 14.4039 1
 -2 -17 2 162.126 25.2559 2
 2 -17 -2 165.191 22.6435 2
 2 -17 -2 185.375 24.9658 6
 -2 -17 2 132.625 18.5567 4
 2 17 -2 182.083 22.0605 7
 -2 17 2 146.457 19.8191 7
 -2 17 2 173.515 20.2649 1
 2 17 -2 143.595 18.6351 1
 1 -17 -2 220.619 21.9449 6
 -1 -17 2 156.428 24.9926 6
 1 -17 -2 219.873 24.8665 2
 -1 -17 2 199.742 27.9016 2
 1 17 -2 180.404 20.733 1
 1 17 -2 216.817 19.6506 7
 -1 17 2 221.575 19.0844 1
 -1 17 2 241.043 21.361 7
 0 -17 -2 86.0223 15.1976 2
 0 -17 2 74.5817 18.9817 2
 0 -17 2 52.038 15.8648 6
 0 -17 -2 107.015 17.1961 6
 0 17 2 85.6291 15.1484 7
 0 17 -2 87.0355 15.4582 7
 0 17 -2 84.1681 14.6387 1
 0 17 2 99.8516 15.5314 1
 -1 -17 -2 67.7212 14.0764 6
 1 -17 2 29.2305 12.6362 6
 -1 -17 -2 60.8878 12.5843 2
 1 -17 2 65.9676 17.8059 2
 -1 17 -2 66.8298 13.1825 7
 1 17 2 52.9011 11.6259 1
 -1 17 -2 46.4368 11.5651 1
 1 17 2 60.4306 13.0592 7
 2 -17 2 100.167 21.5547 2
 2 -17 2 68.6366 18.7485 6
 -2 -17 -2 91.9649 15.2615 2
 -2 -17 -2 98.88 15.9474 6
 -2 17 -2 85.2757 16.2881 1
 2 17 2 100.461 17.1387 7
 2 17 2 84.6414 15.676 1
 -2 17 -2 106.732 17.013 7
 -3 -17 -2 10.5053 7.93083 4
 3 -17 2 3.86205 9.70983 2
 3 -17 2 12.8396 11.1145 6
 -3 17 -2 9.19544 7.08575 7
 -3 17 -2 8.99839 6.61673 1
 3 17 2 2.15925 5.86888 1
 3 17 2 1.16128 7.13157 7
 -3 -18 2 18.3562 9.95574 2
 -3 -18 2 69.8903 15.0487 4
 3 -18 -2 60.4168 14.3658 2
 3 -18 -2 48.5161 13.9923 6
 -3 18 2 51.2606 12.3853 7
 3 18 -2 56.5141 12.4371 1
 -3 18 2 31.5949 10.3884 4
 3 18 -2 67.0562 13.7637 7
 -3 18 2 49.357 11.9624 1
 -2 -18 2 12.0191 10.4955 2
 2 -18 -2 13.0743 9.09058 6
 2 -18 -2 11.3209 8.9014 2
 -2 -18 2 47.1838 12.3352 4
 -2 18 2 14.5358 7.99137 7
 -2 18 2 7.23609 6.07437 1
 2 18 -2 28.0856 9.71342 1
 2 18 -2 13.528 8.15153 7
 -1 -18 2 36.0715 13.5553 2
 1 -18 -2 37.3943 12.9623 6
 1 -18 -2 37.6128 12.1505 2
 -1 18 2 38.4689 10.0388 1
 1 18 -2 61.7136 13.7811 7
 -1 18 2 38.1586 11.1741 7
 1 18 -2 37.4086 10.8075 1
 0 -18 2 9.64578 11.1054 6
 0 -18 -2 -3.0825 7.33086 6
 0 -18 -2 12.3816 8.14942 2
 0 -18 2 3.26312 11.0438 2
 0 18 -2 2.6473 6.95052 1
 0 18 -2 0.69968 6.2488 7
 0 18 2 12.3375 6.95895 1
 0 18 2 0.53072 5.04198 7
 -1 -18 -2 208.882 23.5309 2
 -1 -18 -2 197.196 24.3282 6
 1 -18 2 191.511 29.5153 6
 1 -18 2 190.247 29.3229 2
 -1 18 -2 246.853 26.929 1
 -1 18 -2 200.111 23.484 7
 1 18 2 191.562 23.2642 1
 1 18 2 167.784 22.3947 7
 -11 0 3 9.01455 6.709 7
 10 0 -3 -2.9476 5.63457 3
 -10 0 3 -0.6115 4.72941 1
 -10 0 3 2.38457 5.35911 5
 -10 0 3 -6.3981 4.23613 4
 -10 0 3 1.66767 5.62802 7
 9 0 -3 -1.6064 4.65958 3
 -9 0 3 0.52873 4.15423 4
 -9 0 3 -2.6299 4.82529 7
 -9 0 3 -2.1722 4.73408 5
 -9 0 3 2.48353 3.38864 1
 -8 0 3 4.11727 4.92622 4
 8 0 -3 -1.3012 3.84896 3
 -8 0 3 -3.326 3.92979 7
 -8 0 3 0.24077 3.39616 1
 -8 0 3 0.41117 3.95782 5
 -8 0 3 -1.194 2.99041 2
 -7 0 3 2.50221 3.11282 1
 -7 0 3 -2.1958 3.08056 2
 -7 0 3 -3.0156 3.38633 7
 -7 0 3 -6.1895 3.0162 5
 7 0 -3 -1.1378 3.28254 3
 -7 0 3 1.94223 4.45976 4
 -6 0 3 -0.6242 3.69574 4
 -6 0 3 0.37174 2.01064 1
 6 0 -3 -0.7368 3.43692 3
 -6 0 3 -4.2998 2.92352 5
 -6 0 3 2.02199 3.71687 7
 -6 0 3 -1.7439 2.90095 2
 -5 0 3 -1.256 2.75317 2
 -5 0 3 0.40508 1.80097 1
 5 0 -3 -5.0284 2.8368 3
 -5 0 3 2.57117 2.94894 5
 -5 0 3 0.18648 2.9539 4
 -5 0 3 0.4868 2.96193 7
 -4 0 3 0.83555 2.20421 7
 -4 0 3 -1.0121 1.11024 1
 -4 0 3 1.67294 3.26235 4
 -4 0 3 -1.2698 2.27078 5
 -4 0 3 1.4321 2.68739 2
 -3 0 3 -0.8977 1.75426 7
 -3 0 3 1.81503 2.89626 2
 -3 0 3 0.13592 1.57139 5
 -3 0 3 -0.341 2.78781 4
 -2 0 3 0.74334 2.58485 4
 -2 0 3 -3.0204 2.68161 2
 2 0 -3 -0.0286 0.92307 1
 -2 0 3 -1.9347 0.81447 7
 -1 0 3 -4.0753 1.9657 4
 1 0 -3 0.01561 1.54053 1
 -1 0 3 -1.3504 2.16847 3
 -1 0 3 -2.1035 2.55894 2
 0 0 -3 2.62633 2.26124 1
 0 0 -3 1.48645 1.59771 7
 0 0 3 0.82687 2.53846 3
 0 0 3 0.65428 2.43677 2
 0 0 3 -0.4779 1.46592 4
 0 0 -3 0.10388 1.70461 5
 1 0 3 -0.6108 2.42569 3
 -1 0 -3 -1.6512 2.08084 5
 -1 0 -3 -0.8524 1.82934 7
 1 0 3 -1.3192 2.18158 2
 -1 0 -3 -0.0698 2.21535 1
 2 0 3 -3.1723 2.03451 3
 -2 0 -3 6.22642 3.80844 1
 2 0 3 -0.7444 2.23213 2
 -2 0 -3 -1.8672 2.61269 5
 -2 0 -3 -1.4283 2.34856 7
 -3 0 -3 -0.7211 3.14925 5
 3 0 3 3.02538 3.07731 2
 3 0 3 -2.7643 2.8183 3
 -3 0 -3 1.40572 3.60158 1
 -3 0 -3 -1.4909 2.89753 7
 4 0 3 -5.7846 3.47842 3
 -4 0 -3 -1.7571 3.89944 1
 -4 0 -3 0.15907 4.00296 7
 4 0 3 1.9509 2.7022 2
 -4 0 -3 -4.3065 3.27373 5
 -5 0 -3 2.39543 4.58654 7
 -5 0 -3 5.80103 4.81758 5
 5 0 3 -1.731 5.27817 3
 -5 0 -3 -1.6619 3.46912 1
 -6 0 -3 -1.1517 4.62844 5
 -6 0 -3 7.72302 6.13901 1
 6 0 3 -4.5775 4.54056 3
 -6 0 -3 -0.4508 5.46293 7
 -7 0 -3 1.17099 4.65939 7
 -7 0 -3 -2.1892 5.23316 5
 -7 0 -3 -1.9118 4.10734 1
 7 0 3 -0.8789 5.54437 3
 8 0 3 -2.505 6.47816 3
 -8 0 -3 3.17405 6.92151 7
 -8 0 -3 1.43419 6.62377 5
 -8 0 -3 -2.3168 5.65078 1
 -10 -1 3 19.073 9.38356 7
 -10 -1 3 20.8925 7.07244 1
 10 -1 -3 13.3626 8.82938 3
 -10 -1 3 6.78755 6.93028 5
 -10 -1 3 22.4885 9.09019 4
 10 1 -3 18.1597 8.48893 3
 -10 1 3 8.46414 5.41967 1
 -10 1 3 27.1751 9.83822 7
 -10 1 3 10.0216 7.0508 4
 -9 -1 3 58.2004 13.2098 7
 9 -1 -3 45.8262 11.7114 3
 -9 -1 3 28.3559 9.28968 4
 -9 -1 3 40.3344 8.16921 1
 -9 -1 3 42.5191 11.2785 5
 -9 1 3 26.3543 7.51072 1
 -9 1 3 35.0823 10.1968 7
 -9 1 3 35.8842 9.74304 4
 9 1 -3 44.2563 11.0925 3
 8 -1 -3 137.413 17.3937 3
 -8 -1 3 151.317 11.5932 2
 -8 -1 3 121.16 16.2326 4
 -8 -1 3 171.479 13.0552 1
 -8 -1 3 137.316 17.2929 7
 -8 -1 3 172.428 15.8395 5
 -8 1 3 167.063 12.7491 2
 -8 1 3 165.146 12.8712 1
 -8 1 3 130.177 16.7626 4
 -8 1 3 148.817 17.3982 5
 -8 1 3 193.665 21.547 7
 8 1 -3 168.868 15.8657 3
 -7 -1 3 226.085 17.1706 7
 7 -1 -3 163.466 15.0348 3
 -7 -1 3 197.456 13.2958 2
 -7 -1 3 217.035 16.8447 4
 -7 -1 3 209.202 16.1835 5
 -7 -1 3 208.876 13.3422 1
 7 1 -3 174.288 15.159 3
 -7 1 3 212.163 13.318 1
 -7 1 3 184.722 13.3922 2
 -7 1 3 208.53 16.7954 7
 -7 1 3 195.892 16.0033 4
 -7 1 3 189.244 15.7079 5
 -6 -1 3 276.504 17.7999 7
 -6 -1 3 276.732 17.4299 5
 -6 -1 3 275.844 18.2153 4
 6 -1 -3 256.876 17.3978 3
 -6 -1 3 263.298 14.2418 1
 -6 -1 3 263.606 15.6194 2
 6 1 -3 256.01 16.896 3
 -6 1 3 267.391 18.3635 4
 -6 1 3 276.124 17.9072 7
 -6 1 3 251.137 13.7645 1
 -6 1 3 281.58 16.5751 2
 -6 1 3 270.733 17.3171 5
 -5 -1 3 5.70691 3.58204 2
 -5 -1 3 1.79032 3.34268 7
 5 -1 -3 3.81957 3.89685 3
 -5 -1 3 7.73325 3.96398 4
 -5 -1 3 2.94979 3.23835 5
 -5 -1 3 2.29536 2.03015 1
 -5 1 3 -0.9907 2.83279 4
 -5 1 3 0.78937 2.55996 5
 5 1 -3 1.16031 3.3463 3
 -5 1 3 2.82462 1.84398 1
 -5 1 3 6.79447 4.11201 2
 -5 1 3 3.04412 3.00944 7
 -4 -1 3 32.0576 6.04835 2
 -4 -1 3 41.2754 7.50241 4
 -4 -1 3 33.8932 5.70226 7
 -4 -1 3 38.349 5.56672 5
 -4 1 3 28.7831 2.63946 1
 -4 1 3 33.5573 6.07328 2
 -4 1 3 29.6596 6.39582 4
 -4 1 3 30.2383 5.02057 7
 4 1 -3 31.5616 5.40798 3
 -3 -1 3 464.065 22.0003 2
 -3 -1 3 501.706 19.4882 7
 -3 -1 3 490.758 22.6295 4
 -3 -1 3 478.55 18.5689 5
 -3 1 3 467.537 22.2992 2
 -3 1 3 496.941 22.637 4
 3 1 -3 486.529 16.9429 1
 -3 1 3 480.973 18.9984 7
 -2 -1 3 603.693 24.6274 4
 -2 -1 3 611.081 25.8693 2
 -2 -1 3 605.646 19.9314 7
 -2 1 3 587.517 25.4711 2
 -2 1 3 530.993 20.1323 7
 -2 1 3 594.062 24.2101 4
 -1 -1 3 1086.56 42.4111 2
 1 -1 -3 1130.58 36.4266 5
 -1 -1 3 1125.31 39.8212 4
 1 -1 -3 1155.16 38.1591 1
 -1 -1 3 1058.28 40.5563 3
 1 1 -3 1126.96 38.2863 1
 -1 1 3 1095.73 42.1971 2
 -1 1 3 1158.25 41.5848 3
 -1 1 3 1131.42 39.425 4
 0 -1 -3 240.889 10.2211 7
 0 -1 -3 240.632 10.511 5
 0 -1 3 228.992 13.6172 2
 0 -1 3 218.835 9.78185 4
 0 -1 -3 232.535 11.6754 1
 0 1 -3 183.954 9.10598 7
 0 1 -3 229.772 11.5813 1
 0 1 3 228.024 13.1405 2
 0 1 3 214.576 12.7535 3
 0 1 3 213.08 9.61566 4
 -1 -1 -3 120.899 8.21408 7
 -1 -1 -3 109.472 8.80694 1
 1 -1 3 111.757 9.33535 2
 1 -1 3 113.231 9.30419 3
 -1 -1 -3 110.162 8.23358 5
 1 1 3 119.854 9.86866 3
 -1 1 -3 112.688 8.62863 1
 1 1 3 115.745 8.96172 2
 -1 1 -3 113.743 7.66017 7
 -1 1 -3 105.374 7.71657 5
 -2 -1 -3 10.0573 4.2357 1
 -2 -1 -3 6.23045 3.82949 7
 -2 -1 -3 4.00701 3.66148 5
 2 -1 3 5.26426 3.59837 2
 2 -1 3 10.423 4.44452 3
 -2 1 -3 7.51195 3.75373 5
 2 1 3 15.0921 4.11554 2
 2 1 3 10.0752 4.68349 3
 -2 1 -3 10.7273 4.47479 1
 -2 1 -3 11.4394 4.13865 7
 3 -1 3 437.358 21.6277 2
 3 -1 3 458.054 24.8487 3
 -3 -1 -3 438.458 23.844 1
 -3 -1 -3 483.903 23.9802 7
 -3 -1 -3 458.08 23.557 5
 3 1 3 454.242 20.3374 2
 -3 1 -3 467.715 23.5614 7
 -3 1 -3 442.776 23.1059 5
 3 1 3 450.531 24.741 3
 -3 1 -3 470.455 24.4249 1
 4 -1 3 491.743 27.5878 3
 -4 -1 -3 473.089 26.2132 1
 -4 -1 -3 458.335 25.6115 7
 -4 -1 -3 480.157 26.1015 5
 4 -1 3 493.769 22.7979 2
 -4 1 -3 465.344 25.9849 5
 4 1 3 496.78 28.0213 3
 -4 1 -3 488.685 26.2922 7
 4 1 3 479.961 20.5407 2
 -4 1 -3 448.778 25.9802 1
 5 -1 3 185.67 17.2033 3
 5 -1 3 132.711 10.6401 2
 -5 -1 -3 191.115 16.373 7
 -5 -1 -3 192.973 16.414 5
 -5 -1 -3 197.682 16.5958 1
 5 1 3 174.245 19.9678 3
 -5 1 -3 147.925 17.4218 1
 -5 1 -3 185.11 16.4234 7
 -5 1 -3 198.001 16.7823 5
 -6 -1 -3 15.374 7.49781 5
 -6 -1 -3 20.984 7.60588 1
 6 -1 3 15.8181 7.79086 3
 -6 -1 -3 16.6328 7.54502 7
 -6 1 -3 16.0052 7.36436 7
 -6 1 -3 13.1154 6.79444 5
 6 1 3 7.01942 6.40221 3
 -6 1 -3 17.397 7.53238 1
 -7 -1 -3 16.9915 8.14393 7
 7 -1 3 0.74647 5.74049 3
 -7 -1 -3 12.4276 7.56876 1
 -7 -1 -3 6.4398 6.37985 5
 -7 1 -3 20.3041 7.5944 7
 7 1 3 10.2732 7.34784 3
 -7 1 -3 -2.8161 5.23993 1
 -8 -1 -3 75.269 15.0987 7
 -8 -1 -3 79.7885 16.4837 5
 -8 1 -3 54.6494 13.5461 7
 -10 -2 3 3.81855 6.20548 7
 -10 -2 3 4.42036 4.92389 1
 -10 -2 3 5.09911 6.74877 4
 -10 -2 3 0.42564 5.24541 5
 10 -2 -3 3.08691 5.79315 3
 -10 2 3 12.9518 7.13998 4
 -10 2 3 13.2138 8.10751 7
 10 2 -3 8.55591 8.02247 3
 -10 2 3 7.87584 4.99001 1
 -9 -2 3 48.1931 11.8902 4
 9 -2 -3 32.5468 7.50389 2
 -9 -2 3 18.6662 7.9251 5
 -9 -2 3 36.6206 8.37023 1
 -9 -2 3 36.8315 10.4087 7
 9 -2 -3 32.7694 9.91473 3
 -9 2 3 45.0678 8.73815 1
 -9 2 3 42.3561 12.0432 7
 -9 2 3 45.0389 10.7482 4
 9 2 -3 42.7509 10.8701 3
 -8 -2 3 39.4242 7.85119 1
 -8 -2 3 40.6351 9.86985 4
 -8 -2 3 48.2506 11.006 7
 -8 -2 3 58.5877 8.20467 2
 8 -2 -3 38.2859 9.38754 3
 -8 -2 3 48.3627 10.3571 5
 -8 2 3 37.9934 7.40817 1
 8 2 -3 48.6608 10.1769 3
 -8 2 3 57.2981 11.2809 4
 -8 2 3 55.8389 12.0231 7
 -8 2 3 44.7227 8.44589 2
 -7 -2 3 99.9322 13.3827 5
 7 -2 -3 74.8449 12.204 3
 -7 -2 3 98.4554 10.8023 2
 -7 -2 3 103.31 11.3724 1
 -7 -2 3 101.45 13.9469 4
 -7 -2 3 75.1024 11.718 7
 -7 2 3 99.0581 13.9255 4
 7 2 -3 84.9928 12.8383 3
 -7 2 3 87.221 13.2626 7
 -7 2 3 89.5396 9.92463 1
 -7 2 3 105.986 12.4222 2
 -6 -2 3 196.112 14.4089 5
 -6 -2 3 232.276 13.8413 2
 6 -2 -3 219.273 15.476 3
 -6 -2 3 200.544 15.4146 7
 -6 -2 3 225.688 16.4435 4
 -6 -2 3 183.887 11.9457 1
 -6 2 3 187.769 15.495 4
 -6 2 3 204.228 15.4566 7
 6 2 -3 188.936 14.5539 3
 -6 2 3 229.463 12.1264 1
 -6 2 3 202.915 14.214 2
 5 -2 -3 108.395 10.6137 3
 -5 -2 3 155.244 12.7793 4
 -5 -2 3 195.996 12.5557 5
 -5 -2 3 156.656 11.2043 2
 -5 -2 3 188.974 12.838 7
 -5 2 3 167.127 12.9974 4
 -5 2 3 141.276 11.368 7
 -5 2 3 153.764 11.8808 2
 5 2 -3 164.963 11.6125 3
 -5 2 3 137.514 8.09208 1
 -4 -2 3 118.583 9.63677 2
 -4 -2 3 141.917 9.21333 5
 -4 -2 3 113.119 10.3647 4
 -4 -2 3 106.256 8.77468 7
 -4 2 3 109.648 12.0757 4
 4 2 -3 103.943 8.55527 3
 4 2 -3 116.146 6.87232 1
 -4 2 3 118.836 8.72058 7
 -4 2 3 114.7 9.98422 2
 -4 2 3 101.732 5.44666 1
 -3 -2 3 423.194 20.6908 4
 -3 -2 3 431.51 20.7071 2
 -3 -2 3 442.974 17.2484 5
 -3 -2 3 420.678 17.6315 7
 3 2 -3 416.852 16.0105 1
 -3 2 3 439.736 17.6948 7
 -3 2 3 400.696 20.5908 2
 -3 2 3 429.132 20.5194 4
 -2 -2 3 358.172 17.1628 4
 2 -2 -3 348.43 12.3654 1
 -2 -2 3 368.599 13.2729 7
 -2 -2 3 357.712 17.9566 2
 -2 2 3 353.866 17.97 2
 2 2 -3 302.326 13.5575 1
 -2 2 3 337.306 13.7358 7
 -2 2 3 375.796 16.9224 4
 -1 -2 3 437.805 20.7948 2
 1 -2 -3 421.362 16.4653 1
 -1 -2 3 446.331 18.74 3
 -1 -2 3 422.558 18.1888 4
 -1 2 3 418.725 20.1054 2
 -1 2 3 389.036 18.9224 3
 1 2 -3 405.175 16.8949 1
 1 2 -3 404.011 14.6111 7
 -1 2 3 428.368 15.6707 7
 -1 2 3 450.384 17.9469 4
 0 -2 3 294.522 15.1184 3
 0 -2 -3 301.42 14.2616 1
 0 -2 -3 291.489 12.7519 7
 0 -2 3 306.798 12.9368 4
 0 -2 3 289.323 16.2452 2
 0 -2 -3 309.5 13.1257 5
 0 2 3 297.784 12.6436 4
 0 2 3 260.014 15.158 3
 0 2 -3 305.229 14.3276 1
 0 2 3 327.666 16.1719 2
 0 2 -3 301.489 12.3581 7
 -1 -2 -3 114.256 8.18211 7
 1 -2 3 99.1996 5.12615 4
 1 -2 3 113.044 9.0155 3
 1 -2 3 116.143 9.79452 2
 -1 -2 -3 120.78 8.54524 5
 -1 -2 -3 103.298 8.67076 1
 1 2 3 102.615 5.47046 4
 -1 2 -3 110.69 7.59744 7
 -1 2 -3 111.319 8.52436 1
 1 2 3 107.475 8.52673 2
 1 2 3 110.306 9.37692 3
 2 -2 3 458.005 22.8833 3
 2 -2 3 466.268 21.9987 2
 -2 -2 -3 438.988 15.2286 4
 -2 -2 -3 442.881 22.2138 1
 -2 -2 -3 430.163 20.973 7
 -2 -2 -3 411.365 20.856 5
 -2 2 -3 452.439 20.8672 7
 2 2 3 442.465 19.7312 2
 -2 2 -3 431.081 21.9429 1
 2 2 3 413.863 22.3893 3
 -3 -2 -3 70.3929 9.68187 5
 -3 -2 -3 79.3119 10.3616 7
 3 -2 3 66.7095 9.10095 2
 3 -2 3 78.7364 10.9737 3
 -3 -2 -3 70.9502 9.63821 1
 3 2 3 56.6749 6.6739 2
 3 2 3 64.4085 10.4031 3
 -3 2 -3 47.717 8.36259 1
 -3 2 -3 54.4889 8.28854 7
 4 -2 3 177.353 15.7635 3
 -4 -2 -3 182.803 14.9748 5
 -4 -2 -3 156.092 14.456 7
 4 -2 3 157.016 12.0908 2
 -4 -2 -3 136.429 15.4438 1
 4 2 3 159.551 9.1951 2
 -4 2 -3 171.336 14.3035 7
 4 2 3 180.88 15.4765 3
 -4 2 -3 164.939 17.609 1
 -5 -2 -3 141.612 17.2129 7
 5 -2 3 166.238 20.1043 3
 -5 -2 -3 148.324 17.8428 5
 5 -2 3 112.598 12.2726 2
 -5 -2 -3 120.262 15.7364 1
 5 2 3 158.982 19.0946 3
 -5 2 -3 143.886 17.8376 1
 -5 2 -3 134.061 16.2333 7
 -6 -2 -3 12.6731 6.81339 7
 -6 -2 -3 18.7103 7.17566 1
 -6 -2 -3 17.2381 7.5958 5
 6 -2 3 -2.2416 5.52702 3
 -6 2 -3 14.4491 7.04608 7
 6 2 3 6.21152 6.07978 3
 -6 2 -3 20.7796 7.36437 1
 -7 -2 -3 2.82144 6.63926 5
 7 -2 3 10.8875 8.19961 3
 -7 -2 -3 13.9492 8.41348 7
 -7 -2 -3 6.53038 6.03543 1
 7 2 3 10.7393 8.60786 3
 -7 2 -3 14.4311 8.078 7
 -7 2 -3 10.634 7.46035 1
 -10 -3 3 62.6183 13.8269 7
 10 -3 -3 43.2887 11.3946 3
 -10 -3 3 64.6655 13.0711 5
 -10 -3 3 70.9263 13.4048 4
 -10 -3 3 56.2074 11.0037 1
 10 3 -3 63.3927 13.4949 3
 -10 3 3 74.6674 15.3415 7
 -10 3 3 73.5959 14.1112 4
 -10 3 3 45.8335 9.65635 1
 -9 -3 3 122.213 15.3763 1
 -9 -3 3 122.062 16.9664 4
 9 -3 -3 103.029 17.2733 3
 -9 -3 3 110.013 17.0924 7
 9 -3 -3 93.9297 12.8239 2
 -9 -3 3 127.371 18.2907 5
 9 3 -3 106.132 15.8185 3
 -9 3 3 90.7893 15.0551 4
 -9 3 3 134.109 19.5094 7
 -9 3 3 106.672 13.4851 1
 -8 -3 3 17.2232 5.23587 2
 -8 -3 3 19.4265 7.84773 7
 -8 -3 3 10.004 5.76898 4
 -8 -3 3 12.9931 6.29118 5
 8 -3 -3 9.01388 5.57067 3
 -8 -3 3 19.0378 6.0277 1
 -8 3 3 18.6485 6.32076 2
 -8 3 3 4.14386 5.27406 4
 -8 3 3 17.5521 5.53702 1
 8 3 -3 19.3798 7.37422 3
 -8 3 3 9.81086 6.556 7
 -7 -3 3 120.798 15.7315 7
 -7 -3 3 93.2449 10.8913 1
 -7 -3 3 103.132 13.9456 4
 -7 -3 3 88.6012 10.2876 2
 7 -3 -3 96.5288 13.5435 3
 -7 -3 3 115.65 14.8378 5
 -7 3 3 104.468 12.7337 2
 -7 3 3 87.3873 10.0435 1
 7 3 -3 103.195 13.6749 3
 -7 3 3 83.266 12.5448 7
 -7 3 3 124.819 15.8916 4
 -6 -3 3 24.8978 5.77634 2
 6 -3 -3 29.238 6.93913 3
 -6 -3 3 15.8346 5.93288 7
 -6 -3 3 12.853 6.05439 4
 -6 -3 3 23.6616 6.73145 5
 -6 3 3 16.2351 6.5394 4
 -6 3 3 14.8565 5.52463 2
 6 3 -3 29.5197 7.14987 3
 -6 3 3 23.5998 4.68649 1
 -6 3 3 18.9158 6.47409 7
 5 -3 -3 507.739 25.1159 3
 -5 -3 3 511.647 24.7719 7
 -5 -3 3 534.262 24.2457 5
 -5 -3 3 516.782 26.5845 4
 -5 -3 3 517.532 23.7509 2
 -5 3 3 524.72 25.377 2
 -5 3 3 512.298 26.1836 4
 5 3 -3 514.752 21.8252 1
 -5 3 3 503.594 24.6208 7
 5 3 -3 519.067 23.9044 3
 -5 3 3 515.317 20.3955 1
 -4 -3 3 605.235 26.9533 2
 -4 -3 3 584.984 25.1328 5
 -4 -3 3 594.581 28.4158 4
 -4 -3 3 608.284 25.9872 7
 4 3 -3 626.507 23.8239 1
 4 3 -3 648.487 25.855 3
 -4 3 3 622.798 28.3734 4
 -4 3 3 625.961 22.0851 1
 -4 3 3 631.219 28.4916 2
 -4 3 3 630.703 26.1936 7
 -3 -3 3 678.354 24.7017 7
 -3 3 3 565.9 27.4163 2
 -2 -3 3 868.659 34.1222 4
 -2 -3 3 856.128 35.3192 2
 -2 3 3 865.642 33.6742 4
 -2 3 3 862.632 35.6161 2
 2 3 -3 862.845 30.1692 7
 -2 3 3 858.922 29.5359 1
 2 3 -3 897.523 31.3757 1
 -2 3 3 905.153 31.4715 7
 -1 -3 3 335.664 17.5678 2
 -1 -3 3 340.046 15.5433 4
 -1 3 3 303.844 16.6544 2
 -1 3 3 304.955 13.6165 1
 0 -3 3 1964.67 67.9902 3
 0 -3 3 1950.95 70.5993 2
 0 -3 3 1956.43 66.0249 4
 0 3 3 1883.93 68.9616 2
 0 3 3 2015.74 65.8831 4
 0 3 -3 1992.01 67.6642 1
 0 3 3 2002.63 69.4738 3
 0 3 -3 2014.81 65.4326 7
 1 -3 3 170.133 11.8795 3
 1 -3 3 200.541 13.8016 2
 -1 -3 -3 237.242 12.3022 7
 -1 -3 -3 213.731 12.8104 1
 -1 -3 -3 230.72 12.2304 5
 1 -3 3 216.275 9.5328 4
 1 3 3 193.37 13.0999 3
 -1 3 -3 196.996 12.4745 1
 1 3 3 200.139 12.0982 2
 -2 -3 -3 591.622 26.783 5
 2 -3 3 594.722 20.7254 4
 -2 -3 -3 599.719 26.7601 7
 2 -3 3 637.582 28.3732 3
 -2 -3 -3 568.94 27.1028 1
 -2 -3 -3 607.895 21.7821 4
 2 -3 3 572.733 27.5042 2
 -2 3 -3 651.028 28.2651 1
 2 3 3 614.429 25.0569 2
 -2 3 -3 618.511 26.372 7
 2 3 3 607.898 28.3032 3
 3 -3 3 12.1244 5.04815 3
 -3 -3 -3 8.69492 2.3848 4
 3 -3 3 4.61925 3.6082 2
 -3 -3 -3 10.887 4.82647 7
 -3 -3 -3 10.8666 4.96403 1
 -3 -3 -3 6.49869 4.75256 5
 3 3 3 7.74258 3.08317 2
 3 3 3 11.3856 5.16235 3
 -3 3 -3 12.8075 5.31979 1
 -3 3 -3 8.53959 4.47681 7
 4 -3 3 127.063 13.6885 2
 -4 -3 -3 117.22 14.0644 7
 -4 -3 -3 114.039 13.9527 5
 -4 -3 -3 108.804 14.1286 1
 4 -3 3 108.785 14.5901 3
 4 3 3 106.431 6.67537 2
 -4 3 -3 94.5577 12.9128 1
 -4 3 -3 114.299 13.5845 7
 4 3 3 110.513 15.0345 3
 -5 -3 -3 4.44704 5.52579 7
 5 -3 3 17.1845 7.12973 3
 5 -3 3 16.9262 5.53381 2
 -5 -3 -3 10.7392 5.98916 5
 -5 -3 -3 2.35928 4.93946 1
 -5 3 -3 9.66028 5.55181 1
 5 3 3 16.3725 7.26726 3
 -5 3 -3 8.04251 5.402 7
 6 -3 3 49.719 11.4935 3
 -6 -3 -3 50.8751 11.3251 7
 -6 -3 -3 43.5115 10.3978 5
 -6 -3 -3 52.6377 11.4208 1
 -6 3 -3 63.7327 12.5928 1
 6 3 3 36.9043 10.3684 3
 -6 3 -3 49.7235 10.9339 7
 -7 -3 -3 173.931 21.6946 7
 -7 -3 -3 173.839 21.8082 5
 -7 -3 -3 173.872 21.6411 1
 7 -3 3 209.283 25.4848 3
 7 3 3 193.111 24.3059 3
 -7 3 -3 190.839 23.177 7
 -7 3 -3 185.953 22.5918 1
 -10 -4 3 38.6644 11.2975 4
 10 -4 -3 23.4085 9.47013 3
 -10 -4 3 31.5723 10.1895 5
 -10 -4 3 18.3575 7.77506 1
 -10 -4 3 31.3295 11.1693 7
 -10 4 3 30.8914 10.6839 7
 -10 4 3 23.0358 8.91267 4
 -10 4 3 22.0497 7.06198 1
 10 4 -3 10.3839 7.65148 3
 9 -4 -3 20.9637 6.911 6
 -9 -4 3 44.7151 11.5063 5
 -9 -4 3 41.0786 9.01244 1
 9 -4 -3 28.0502 9.89462 3
 9 -4 -3 24.2892 7.3039 2
 -9 -4 3 42.2646 10.3544 4
 -9 -4 3 45.1654 11.9887 7
 -9 4 3 37.3732 10.9527 4
 -9 4 3 20.9598 6.72182 1
 -9 4 3 29.7238 10.6655 7
 9 4 -3 20.2083 7.67585 3
 -8 -4 3 78.0353 12.709 5
 -8 -4 3 83.8703 11.3501 1
 -8 -4 3 88.3061 13.6821 7
 -8 -4 3 61.4288 12.0258 4
 8 -4 -3 90.4033 14.7731 3
 -8 4 3 84.9406 13.9221 7
 8 4 -3 79.3037 12.5095 3
 -8 4 3 59.4084 11.5185 4
 -8 4 3 90.3704 11.468 1
 -8 4 3 107.946 13.5401 2
 7 -4 -3 54.9041 11.1038 3
 -7 -4 3 83.0113 12.9187 7
 -7 -4 3 79.4258 9.4624 2
 -7 -4 3 74.7508 11.7971 5
 -7 -4 3 77.9355 12.7408 4
 -7 -4 3 89.7838 10.8786 1
 -7 4 3 74.577 12.3946 7
 -7 4 3 81.6702 11.8238 2
 7 4 -3 89.5256 12.621 3
 -7 4 3 59.9022 8.48543 1
 -7 4 3 76.9485 12.8527 4
 6 -4 -3 584.069 28.3338 3
 -6 -4 3 520.8 24.2757 2
 -6 -4 3 506.055 26.4102 5
 -6 -4 3 496.687 26.8907 7
 -6 -4 3 512.502 27.9933 4
 6 4 -3 544.001 26.297 3
 6 4 -3 527.273 24.2662 1
 -6 4 3 520.692 27.6862 7
 -6 4 3 535.845 28.3996 4
 -6 4 3 546.839 23.0085 1
 -6 4 3 537.095 27.0506 2
 -5 -4 3 388.722 20.5771 7
 -5 -4 3 366.365 21.9788 4
 5 -4 -3 385.523 20.9902 3
 -5 -4 3 413.255 20.3424 5
 -5 -4 3 407.672 19.9063 2
 -5 4 3 372.215 21.117 2
 5 4 -3 382.082 18.1501 1
 -5 4 3 383.595 16.6506 1
 -5 4 3 386.908 20.7828 7
 5 4 -3 367.31 19.1241 3
 -5 4 3 371.077 21.551 4
 -4 -4 3 717.793 31.2328 2
 -4 -4 3 706.794 30.0771 7
 -4 -4 3 741.977 29.7401 5
 -4 -4 3 717.975 32.6357 4
 4 4 -3 785.616 28.9116 1
 -4 4 3 724.815 30.5421 7
 -4 4 3 734.688 32.4918 4
 4 4 -3 774.934 29.6626 3
 -4 4 3 760.542 33.0744 2
 -4 4 3 751.755 26.8399 1
 -3 -4 3 24.0784 6.07481 4
 -3 -4 3 32.7312 5.01826 7
 -3 -4 3 24.0984 6.02951 2
 -3 4 3 24.4838 3.23224 1
 -3 4 3 29.7263 6.23026 4
 3 4 -3 28.5482 4.59384 1
 -3 4 3 25.9354 6.28435 2
 -3 4 3 26.3492 4.71451 7
 -2 -4 3 472.83 21.828 4
 -2 -4 3 451.434 22.3264 2
 2 4 -3 487.68 19.2918 1
 -2 4 3 467.939 19.2759 7
 -2 4 3 451.801 22.417 2
 2 4 -3 441.202 18.0554 7
 -2 4 3 472.373 17.5746 1
 -2 4 3 441.396 20.8092 4
 -1 -4 3 154.827 9.69966 4
 -1 -4 3 118.074 10.6332 2
 -1 4 3 121.018 10.177 2
 -1 4 3 133.858 7.97282 1
 0 -4 3 10.9544 3.10711 4
 0 -4 3 7.13454 3.13508 3
 0 -4 3 1.55513 3.46539 2
 0 4 -3 2.03502 2.4768 1
 0 4 3 5.72423 2.82062 1
 0 4 3 6.30951 2.71901 7
 0 4 3 3.93742 3.25762 3
 0 4 3 5.90835 2.46766 4
 0 4 3 13.2271 4.18073 2
 0 4 -3 5.56839 2.35428 7
 1 -4 3 222.183 14.9127 2
 -1 -4 -3 240.135 13.0141 5
 1 -4 3 212.497 13.2619 3
 1 -4 3 240.858 10.988 4
 -1 -4 -3 256.9 13.3362 7
 1 4 3 215.168 13.0733 2
 -1 4 -3 227.49 12.619 7
 2 -4 3 196.583 9.25144 4
 2 -4 3 205.322 14.5185 2
 2 -4 3 189.316 13.528 3
 -2 -4 -3 220.609 14.4292 1
 -2 -4 -3 208.553 13.4615 5
 -2 -4 -3 208.251 13.5773 7
 -2 4 -3 192.54 13.8585 1
 -2 4 -3 196.763 12.7832 7
 2 4 3 214.856 14.6905 3
 2 4 3 175.268 11.1475 2
 -3 -4 -3 621.164 29.7221 5
 3 -4 3 619.852 30.4775 3
 3 -4 3 616.913 29.6596 2
 -3 -4 -3 621.86 29.8969 7
 -3 -4 -3 593.48 29.6053 1
 -3 -4 -3 623.341 23.7881 4
 -3 4 -3 630.813 29.665 7
 3 4 3 675.064 31.7529 3
 3 4 3 640.463 24.7725 2
 -3 4 -3 667.244 31.0866 1
 4 -4 3 146.208 17.0049 3
 -4 -4 -3 132.63 8.37253 4
 4 -4 3 149.689 16.088 2
 -4 -4 -3 128.701 15.3829 5
 -4 -4 -3 158.204 14.2833 7
 -4 -4 -3 159.486 17.5945 1
 -4 4 -3 138.732 15.4179 7
 4 4 3 131.099 15.9871 3
 -4 4 -3 152.904 17.5194 1
 -5 -4 -3 110.413 15.5267 7
 5 -4 3 93.075 14.3993 3
 -5 -4 -3 110.496 15.1971 1
 5 -4 3 74.9636 11.1851 2
 -5 -4 -3 85.7111 13.9361 5
 -5 4 -3 95.4501 14.2203 7
 -5 4 -3 102.131 14.8612 1
 5 4 3 87.3241 13.9682 3
 -6 -4 -3 92.9003 15.9237 7
 -6 -4 -3 79.4714 14.0866 1
 -6 -4 -3 98.2775 15.25 5
 6 -4 3 104.783 16.2677 3
 -6 4 -3 97.601 15.9392 1
 -6 4 -3 122.783 18.114 7
 6 4 3 108.384 17.5866 3
 -7 -4 -3 94.1433 15.921 1
 -7 -4 -3 83.8738 15.0829 7
 -7 -4 -3 68.7171 14.3989 5
 7 -4 3 106.773 18.2238 3
 -7 4 -3 97.3704 16.594 1
 -7 4 -3 81.0217 15.0993 7
 7 4 3 99.7775 18.5483 3
 -10 -5 3 234.046 27.232 5
 10 -5 -3 245.464 27.8744 3
 -10 -5 3 229.081 25.7294 4
 -10 -5 3 208.003 25.043 7
 -10 -5 3 242.369 19.7491 1
 -10 5 3 285.88 25.0399 7
 -10 5 3 205.177 18.0726 1
 -10 5 3 241.558 21.5233 4
 10 5 -3 265.064 22.4148 3
 -9 -5 3 108.634 16.9053 5
 9 -5 -3 65.8987 11.4786 6
 -9 -5 3 75.8437 12.1755 1
 -9 -5 3 72.7088 14.0761 7
 9 -5 -3 76.6899 14.9157 3
 -9 -5 3 73.8497 13.268 4
 9 -5 -3 74.9739 11.9454 2
 -9 5 3 86.5533 14.6164 4
 -9 5 3 73.4331 11.8788 1
 -9 5 3 56.347 12.4441 7
 9 5 -3 106.245 15.9652 3
 8 -5 -3 97.0508 15.0176 3
 -8 -5 3 106.712 15.9263 4
 -8 -5 3 119.994 16.3556 5
 8 -5 -3 144.322 16.5468 2
 -8 -5 3 110.525 15.8001 7
 -8 -5 3 127.809 14.6773 1
 8 5 -3 109.394 14.5772 3
 -8 5 3 92.0713 14.5744 4
 -8 5 3 139.071 15.1427 1
 -8 5 3 127.305 17.336 7
 -7 -5 3 29.4688 7.90912 5
 -7 -5 3 28.1471 8.46621 7
 -7 -5 3 31.6605 8.48904 4
 7 -5 -3 34.425 9.23452 3
 -7 -5 3 39.3314 7.1405 2
 -7 5 3 19.8533 7.55749 7
 7 5 -3 30.5378 7.93108 3
 -7 5 3 31.1155 6.4703 1
 -7 5 3 32.8706 8.83324 4
 -7 5 3 27.3979 7.81492 2
 -6 -5 3 313.382 20.7389 4
 6 -5 -3 301.873 19.6904 3
 -6 -5 3 315.064 17.2688 2
 -6 -5 3 321.032 19.4949 5
 -6 -5 3 280.671 19.1726 7
 -6 5 3 372.139 21.5384 7
 6 5 -3 310.546 17.5408 1
 -6 5 3 326.299 20.8593 4
 -6 5 3 280.201 15.4533 1
 -6 5 3 311.422 19.8418 2
 6 5 -3 287.015 17.8389 3
 5 -5 -3 344.586 20.5484 3
 -5 -5 3 366.657 19.9242 5
 -5 -5 3 362.573 20.4659 7
 -5 -5 3 401.129 19.9582 2
 -5 -5 3 381.496 22.1668 4
 -5 5 3 420.688 22.7793 4
 -5 5 3 374.233 20.7952 7
 5 5 -3 391.922 18.7544 1
 -5 5 3 366.587 21.5477 2
 -5 5 3 390.107 16.9941 1
 5 5 -3 356.965 18.8175 3
 -4 -5 3 972.375 35.3977 7
 -4 5 3 800.792 34.6929 7
 -4 5 3 823.613 36.7678 4
 -3 -5 3 749.859 33.5196 4
 -3 -5 3 765.794 33.123 2
 -3 5 3 824.556 28.5732 1
 3 5 -3 811.748 30.4506 1
 -3 5 3 797.366 31.3444 7
 -3 5 3 766.596 33.1917 4
 -3 5 3 767.792 34.3076 2
 -2 -5 3 597.531 27.0195 2
 -2 -5 3 582.488 25.4012 4
 2 5 -3 551.218 23.4066 1
 -2 5 3 555.799 21.7798 1
 -2 5 3 582.02 25.1913 4
 2 5 -3 577.409 22.7095 7
 -2 5 3 559.777 23.6175 7
 -2 5 3 590.056 27.1576 2
 -1 -5 3 628.198 27.6041 2
 -1 -5 3 545.531 22.4105 3
 -1 -5 3 567.795 24.2725 4
 -1 5 3 564.881 23.5495 7
 -1 5 3 578.685 22.9927 1
 -1 5 3 601.736 26.5785 2
 -1 5 3 542.423 23.9927 4
 1 5 -3 564.98 23.9585 1
 -1 5 3 578.828 25.2425 3
 1 5 -3 584.387 22.6519 7
 0 -5 3 344.565 16.4231 3
 0 -5 3 364.705 16.4131 4
 0 -5 3 393.633 20.6601 2
 0 5 3 358.645 16.8423 7
 0 5 3 346.028 16.4259 4
 0 5 -3 333.173 16.0517 7
 0 5 3 386.712 17.524 1
 0 5 3 364.61 18.5998 2
 0 5 3 310.356 17.4106 3
 0 5 -3 365.846 17.8 1
 1 -5 3 3017.37 102.467 4
 1 -5 3 3105.09 109.266 2
 1 -5 3 3105.01 105.383 3
 1 5 3 3293.66 103.327 4
 1 5 3 3096.93 106.946 3
 -1 5 -3 3108.82 106.504 1
 -1 5 -3 3147.62 104.766 7
 1 5 3 3151.17 106.665 1
 1 5 3 3121.26 105.389 2
 -2 -5 -3 133.105 10.7917 7
 2 -5 3 108.331 10.1108 3
 2 -5 3 104.016 13.0124 2
 -2 5 -3 123.738 11.1262 1
 -2 5 -3 103.369 9.51855 7
 2 5 3 106.955 8.32211 2
 2 5 3 114.786 10.7413 3
 -3 -5 -3 245.095 17.498 1
 -3 -5 -3 275.614 13.2033 4
 -3 -5 -3 270.312 17.5281 5
 3 -5 3 229.361 16.8733 3
 3 -5 3 285.659 19.0547 2
 -3 -5 -3 260.289 17.5289 7
 -3 5 -3 260.939 17.8833 1
 3 5 3 254.827 12.7661 2
 3 5 3 305.845 18.9659 3
 -3 5 -3 281.081 17.4279 7
 -4 -5 -3 29.9341 7.43554 7
 -4 -5 -3 22.4925 4.50993 4
 4 -5 3 12.19 5.90877 3
 -4 -5 -3 34.7526 8.35749 1
 4 -5 3 16.9193 6.56514 2
 -4 -5 -3 24.3774 7.31824 5
 -4 5 -3 27.0706 7.66263 7
 -4 5 -3 7.08169 5.6627 1
 4 5 3 11.1573 5.96313 3
 5 -5 3 31.6006 8.29005 2
 -5 -5 -3 59.4454 11.139 7
 5 -5 3 55.5342 11.6472 3
 -5 -5 -3 38.7712 9.14358 1
 -5 -5 -3 34.8059 9.3973 5
 -5 5 -3 37.5186 8.78457 1
 5 5 3 29.4633 8.94552 3
 -5 5 -3 34.5766 8.81482 7
 -6 -5 -3 186.971 22.0346 5
 6 -5 3 209.842 23.5672 3
 -6 -5 -3 172.798 21.1933 1
 -6 -5 -3 200.748 22.7887 7
 -6 5 -3 187.642 21.7096 1
 6 5 3 242.277 21.4699 3
 -6 5 -3 201.854 19.4232 7
 -7 -5 -3 83.5548 14.7206 5
 7 -5 3 78.7497 15.5433 3
 -7 -5 -3 74.1977 14.2676 7
 -7 -5 -3 78.1836 14.996 1
 7 5 3 61.9406 14.184 3
 -7 5 -3 75.198 14.5142 7
 -7 5 -3 93.1438 16.6513 1
 -10 -6 3 10.1832 8.37224 7
 -10 -6 3 13.7567 8.37234 5
 -10 -6 3 12.3147 7.885 4
 10 -6 -3 -0.2068 6.95558 3
 -10 -6 3 13.7657 7.81666 1
 -10 6 3 14.9881 8.49069 4
 10 6 -3 10.2223 8.09095 3
 -10 6 3 14.5633 6.98266 1
 -10 6 3 5.93146 6.98086 7
 -9 -6 3 113.69 17.036 5
 -9 -6 3 131.636 15.9175 1
 -9 -6 3 98.4753 15.7066 4
 9 -6 -3 61.6194 11.9508 6
 -9 -6 3 120.573 18.2067 7
 9 -6 -3 97.3073 16.3101 3
 9 -6 -3 100.21 14.0612 2
 -9 6 3 85.9986 16.109 7
 9 6 -3 78.1029 13.5413 3
 -9 6 3 108.615 16.5997 4
 -9 6 3 81.5741 12.8211 1
 8 -6 -3 188.317 17.6964 3
 -8 -6 3 165.1 19.411 5
 -8 -6 3 197.091 22.2053 7
 -8 -6 3 206.565 18.4727 4
 8 -6 -3 185.37 16.1878 2
 -8 -6 3 188.499 15.4443 1
 -8 6 3 195.394 18.0137 4
 -8 6 3 227.186 19.8816 7
 8 6 -3 180.299 16.1294 3
 -8 6 3 158.89 13.9782 1
 -7 -6 3 295.81 20.3536 5
 -7 -6 3 267.717 16.1345 2
 7 -6 -3 292.816 21.1008 3
 -7 -6 3 302.062 21.4871 4
 -7 -6 3 313.389 21.4456 7
 -7 6 3 257.734 19.9507 4
 -7 6 3 310.838 17.4166 1
 -7 6 3 257.305 20.6183 7
 -7 6 3 289.566 19.9645 2
 7 6 -3 287.658 18.5401 1
 7 6 -3 297.74 19.016 3
 -6 -6 3 185.465 14.5478 5
 -6 -6 3 181.405 12.7677 2
 6 -6 -3 150.26 13.7042 3
 -6 -6 3 183.992 15.7728 4
 -6 -6 3 192.29 15.5647 7
 6 6 -3 179.286 13.1387 1
 6 6 -3 161.678 12.8951 3
 -6 6 3 167.718 15.3049 4
 -6 6 3 162.741 14.8189 7
 -6 6 3 191.232 11.9016 1
 -6 6 3 172.434 14.8025 2
 5 -6 -3 943.913 39.7609 3
 -5 -6 3 925.229 38.1077 2
 -5 -6 3 936.368 41.2385 4
 -5 -6 3 931.491 38.5274 5
 -5 -6 3 870.028 38.6136 7
 -5 6 3 843.57 39.9796 2
 5 6 -3 947.847 36.8244 3
 5 6 -3 934.077 37.1401 1
 -5 6 3 914.892 34.9824 1
 -5 6 3 961.766 41.4685 4
 -5 6 3 930.125 39.7069 7
 -4 -6 3 617.23 29.9684 4
 -4 -6 3 602.377 27.0716 7
 -4 -6 3 596.939 28.0318 2
 4 6 -3 609.493 24.7605 3
 -4 6 3 607.604 29.3113 4
 -4 6 3 632.262 24.5067 1
 -4 6 3 600.337 29.9503 2
 -4 6 3 625.268 27.8625 7
 4 6 -3 634.612 26.4739 1
 -3 -6 3 557.973 26.1701 4
 -3 -6 3 548.229 25.9522 2
 3 6 -3 545.149 21.2184 3
 -3 6 3 532.869 24.1857 7
 -3 6 3 557.533 21.718 1
 -3 6 3 540.782 25.7107 4
 -3 6 3 550.929 27.0819 2
 3 6 -3 478.255 22.7472 1
 3 6 -3 558.637 23.656 7
 -2 -6 3 488.403 24.6536 2
 -2 -6 3 487.725 23.4722 4
 -2 6 3 517.562 22.5898 7
 -2 6 3 501.168 24.9673 2
 -2 6 3 499.277 20.3932 1
 2 6 -3 506.415 21.3905 7
 -2 6 3 542.509 23.9671 4
 2 6 -3 480.584 22.0111 1
 -1 -6 3 282.563 13.5887 3
 -1 -6 3 310.116 16.0765 4
 -1 -6 3 371.177 19.803 2
 1 6 -3 322.515 16.4465 1
 1 6 -3 306.033 14.9423 7
 -1 6 3 317.778 17.9338 2
 -1 6 3 307.838 16.1805 4
 -1 6 3 263.124 15.1975 7
 -1 6 3 319.021 16.6295 3
 -1 6 3 326.947 15.2719 1
 0 -6 3 463.718 24.616 2
 0 -6 3 447.088 19.9372 4
 0 -6 3 451.472 19.1682 3
 0 6 3 425.158 21.013 3
 0 6 3 412.219 20.2338 1
 0 6 3 452.812 20.3134 4
 0 6 -3 447.6 21.206 1
 0 6 -3 413.707 19.6482 7
 0 6 3 435.664 21.6371 2
 0 6 3 451.063 20.5622 7
 1 -6 3 174.884 11.3394 3
 1 -6 3 106.094 14.3421 2
 1 6 3 184.71 12.7613 3
 1 6 3 196.991 12.9159 1
 1 6 3 166.062 11.4687 2
 2 -6 3 358.67 24.3669 2
 -2 -6 -3 461.329 22.5461 5
 2 -6 3 431.26 22.099 3
 -2 -6 -3 450.523 22.4908 7
 2 6 3 420.536 23.0327 1
 2 6 3 407.654 22.6502 3
 -2 6 -3 463.016 22.288 7
 -2 6 -3 434.626 22.9737 1
 2 6 3 465.068 20.349 2
 3 -6 3 384.757 21.7971 3
 -3 -6 -3 363.724 21.7968 1
 -3 -6 -3 343.595 21.0713 5
 -3 -6 -3 355.213 17.1657 4
 -3 -6 -3 337.437 21.1381 7
 3 -6 3 416.609 25.1113 2
 -3 6 -3 366.35 21.3208 7
 3 6 3 375.542 22.0993 3
 3 6 3 359.023 16.3074 2
 -3 6 -3 338.149 21.656 1
 4 -6 3 247.652 18.3568 3
 4 -6 3 248.12 19.1133 2
 -4 -6 -3 246.679 18.4737 1
 -4 -6 -3 218.48 17.8206 7
 -4 -6 -3 230.56 13.3414 4
 -4 -6 -3 240.502 18.395 5
 4 6 3 248.438 18.7157 3
 -4 6 -3 245.767 18.9605 1
 -4 6 -3 244.115 18.4158 7
 -5 -6 -3 197.906 17.973 1
 -5 -6 -3 223.199 19.2556 5
 5 -6 3 222.629 19.0979 3
 5 -6 3 237.247 18.4816 2
 -5 -6 -3 266.747 20.4071 7
 -5 6 -3 233.155 19.6898 1
 5 6 3 273.14 21.1611 3
 -5 6 -3 245.845 19.7484 7
 -6 -6 -3 333.421 24.5474 1
 6 -6 3 363.161 25.7811 3
 6 -6 3 230.263 18.7326 2
 -6 -6 -3 327.669 24.7719 5
 -6 -6 -3 277.404 23.6799 7
 6 6 3 351.252 26.0302 3
 -6 6 -3 358.897 25.3753 7
 -6 6 -3 292.639 23.6546 1
 -7 -6 -3 40.7437 11.4155 7
 -7 -6 -3 44.0161 12.1599 5
 -7 -6 -3 29.9321 9.71605 1
 7 -6 3 55.8941 13.1942 3
 -7 6 -3 29.0805 10.0712 1
 7 6 3 80.3927 17.0273 3
 -7 6 -3 35.535 10.7916 7
 -10 -7 3 38.6594 11.4308 4
 10 -7 -3 46.8632 12.9599 3
 -10 -7 3 33.6999 10.3852 1
 -10 -7 3 36.874 10.9422 5
 -10 -7 3 42.9384 13.1018 7
 10 7 -3 30.546 10.0776 3
 -10 7 3 43.8792 12.2619 4
 -10 7 3 49.6141 14.223 7
 -10 7 3 12.0781 7.22935 1
 9 -7 -3 317.207 23.4179 6
 -9 -7 3 256.839 27.8253 4
 -9 -7 3 270.412 23.1396 5
 9 -7 -3 276.542 21.2737 2
 -9 -7 3 260.865 23.5574 7
 -9 -7 3 230.517 19.3054 1
 9 -7 -3 267.482 23.561 3
 -9 7 3 281.553 22.6241 4
 -9 7 3 228.813 18.4721 1
 9 7 -3 328.764 22.6726 3
 -9 7 3 262.518 24.0007 7
 8 -7 -3 34.3935 8.80315 2
 8 -7 -3 36.5112 10.6389 3
 -8 -7 3 25.2338 9.58708 4
 -8 -7 3 18.6866 8.46408 7
 8 -7 -3 37.905 10.0253 6
 -8 -7 3 21.0742 8.03415 5
 -8 7 3 23.7707 8.6896 7
 8 7 -3 35.8376 8.6944 3
 -8 7 3 51.6637 11.499 4
 -8 7 3 37.0828 8.15129 1
 -7 -7 3 326.348 22.5857 5
 7 -7 -3 327.493 23.0147 3
 -7 -7 3 348.548 18.7945 2
 7 -7 -3 363.659 23.3102 2
 -7 -7 3 331.143 23.3746 7
 -7 -7 3 342.161 23.8033 4
 7 7 -3 351.418 21.3956 1
 7 7 -3 361.113 21.3794 3
 -7 7 3 334.145 23.2481 4
 -7 7 3 371.972 24.9446 7
 -7 7 3 346.383 19.6688 1
 -6 -7 3 22.1557 7.75944 7
 6 -7 -3 28.6821 7.37405 3
 -6 -7 3 31.0441 7.2365 2
 -6 -7 3 38.7421 9.19521 4
 -6 -7 3 27.165 7.3594 5
 6 7 -3 37.7401 7.4974 3
 -6 7 3 41.5339 9.07792 7
 6 7 -3 42.0716 7.85882 1
 -6 7 3 37.8521 6.53411 1
 -6 7 3 41.1069 9.74364 4
 -6 7 3 48.5584 10.3156 2
 -5 -7 3 305.197 18.293 7
 -5 -7 3 308.333 17.7038 5
 5 -7 -3 275.763 17.858 3
 -5 -7 3 282.618 19.3418 4
 -5 7 3 247.525 17.5099 7
 -5 7 3 286.369 19.5892 2
 -5 7 3 277.799 14.9965 1
 -5 7 3 228.485 17.7561 4
 -4 -7 3 425.837 23.7746 4
 4 -7 -3 444.127 22.2259 3
 -4 -7 3 405.68 21.9036 2
 4 7 -3 436.244 20.9115 1
 -4 7 3 405.926 23.7712 2
 -4 7 3 412.559 18.918 1
 -4 7 3 442.039 22.3983 7
 -4 7 3 427.765 23.2133 4
 4 7 -3 413.807 18.5986 3
 -3 7 3 366.306 21.2517 2
 -3 7 3 340.532 18.5478 7
 -2 -7 3 1518.53 59.386 2
 -2 -7 3 1525.5 57.6464 4
 -2 7 3 1586.27 56.9386 7
 2 7 -3 1573.1 55.6477 7
 -2 7 3 1560.74 54.547 1
 -2 7 3 1550.13 57.7779 4
 -2 7 3 1555.33 59.8928 2
 2 7 -3 1537.48 56.4918 1
 -1 -7 3 859.902 34.9902 4
 -1 -7 3 883.193 31.2007 3
 -1 -7 3 812.709 38.0402 2
 -1 7 3 844.498 33.5474 1
 -1 7 3 880.539 34.8334 3
 1 7 -3 839.178 33.6584 7
 1 7 -3 904.663 35.3647 1
 -1 7 3 874.24 37.1664 2
 -1 7 3 868.92 35.1172 4
 -1 7 3 847.234 34.721 7
 0 -7 3 1251.91 48.5317 4
 0 -7 3 1305.26 46.6094 3
 0 -7 3 1441.52 56.1172 2
 0 7 3 1312.29 49.2189 4
 0 7 3 1325.74 49.7956 3
 0 7 -3 1287.3 50.0901 1
 0 7 3 1296.52 50.7981 2
 0 7 -3 1365.88 49.0443 7
 0 7 3 1303.33 49.6452 7
 0 7 3 1352.69 49.5392 1
 1 -7 3 378.918 17.8143 3
 1 -7 3 320.159 22.457 2
 1 7 3 339.571 19.121 7
 -1 7 -3 364.148 18.655 7
 1 7 3 357.738 18.5984 2
 1 7 3 362.17 19.2203 3
 -1 7 -3 333.807 19.2344 1
 1 7 3 351.123 19.255 1
 2 -7 3 958.385 44.3151 2
 2 -7 3 934.529 38.336 3
 -2 -7 -3 919.204 39.2849 7
 -2 -7 -3 889.04 38.3932 5
 2 7 3 877.269 40.0721 1
 -2 7 -3 880.682 39.8191 1
 -2 7 -3 987.301 39.351 7
 2 7 3 959.914 36.7287 2
 2 7 3 983.071 40.1095 3
 3 -7 3 42.8154 11.1155 2
 -3 -7 -3 60.8905 8.06635 4
 -3 -7 -3 55.7329 6.6736 2
 3 -7 3 57.8461 9.62818 3
 -3 -7 -3 55.1267 9.60646 5
 -3 -7 -3 43.569 9.13987 7
 3 7 3 49.1871 9.44317 3
 -3 7 -3 50.0453 8.98036 7
 -3 7 -3 59.2867 10.983 1
 -4 -7 -3 258.801 19.431 7
 -4 -7 -3 217.263 17.9421 1
 4 -7 3 206.017 20.006 2
 -4 -7 -3 233.357 18.5185 5
 -4 -7 -3 236.495 14.0065 4
 4 -7 3 217.597 17.5123 3
 -4 7 -3 214.728 18.2481 1
 -4 7 -3 231.579 18.0212 7
 4 7 3 213.859 17.3375 3
 5 -7 3 58.0023 11.4638 3
 -5 -7 -3 60.9012 12.5007 7
 5 -7 3 68.4833 13.3032 2
 -5 -7 -3 69.1238 12.709 1
 -5 -7 -3 61.0633 12.556 5
 -5 7 -3 83.5646 14.4216 1
 -5 7 -3 56.1146 11.6963 7
 5 7 3 72.5259 13.0115 3
 6 -7 3 70.4999 12.3822 2
 -6 -7 -3 75.4549 13.9401 7
 6 -7 3 61.5313 12.8669 3
 -6 -7 -3 81.2349 14.1292 1
 -6 -7 -3 103.145 16.52 5
 6 7 3 49.3143 11.6605 3
 -6 7 -3 56.4135 12.3653 1
 -6 7 -3 113.647 17.1992 7
 -7 -7 -3 97.3996 17.79 5
 -7 -7 -3 61.0721 14.3679 7
 7 -7 3 84.8496 16.8105 3
 -7 -7 -3 75.2788 15.0109 1
 7 7 3 98.6343 17.6104 3
 -7 7 -3 80.6863 16.0993 7
 -7 7 -3 72.9197 14.8954 1
 10 -8 -3 11.6363 7.58459 2
 -10 -8 3 13.0639 7.14216 1
 -10 -8 3 34.892 10.6703 7
 -10 -8 3 17.63 9.37434 4
 -10 -8 3 11.848 8.53118 5
 10 -8 -3 13.9233 7.79479 6
 10 -8 -3 35.5631 12.0206 3
 10 8 -3 18.2275 8.8634 3
 -10 8 3 7.62205 8.52418 7
 -10 8 3 24.0246 9.74196 4
 9 -8 -3 85.5795 14.5277 2
 -9 -8 3 80.533 13.5279 1
 -9 -8 3 95.5888 16.9452 4
 9 -8 -3 82.0984 16.5273 3
 -9 -8 3 72.1814 14.7133 5
 -9 -8 3 52.0736 13.0583 7
 9 -8 -3 89.3547 15.546 6
 9 8 -3 66.0982 12.7381 3
 -9 8 3 85.5226 17.225 7
 -9 8 3 56.5711 11.0661 1
 -9 8 3 49.9113 12.155 4
 -8 -8 3 139.752 19.4183 4
 -8 -8 3 138.577 17.9027 7
 -8 -8 3 169.185 19.9187 5
 8 -8 -3 141.348 18.7611 3
 8 -8 -3 138.783 17.1806 2
 8 -8 -3 118.477 17.6945 6
 8 8 -3 155.011 17.6725 1
 -8 8 3 97.9503 16.0006 7
 -8 8 3 115.369 17.5149 4
 -8 8 3 138.001 15.323 1
 8 8 -3 149.477 17.0231 3
 -7 -8 3 328.089 23.6298 4
 -7 -8 3 341.367 22.9929 5
 7 -8 -3 333.875 23.3231 2
 -7 -8 3 355.121 19.2107 2
 -7 -8 3 328.86 23.5642 7
 7 -8 -3 362.005 23.9758 3
 -7 8 3 365.372 25.0696 7
 -7 8 3 317.594 23.3516 4
 -7 8 3 318.376 19.4979 1
 7 8 -3 355.314 21.8951 1
 7 8 -3 311.291 20.092 3
 -6 -8 3 537.937 30.8262 4
 -6 -8 3 578.44 27.2879 2
 6 -8 -3 562.589 30.7235 2
 6 -8 -3 531.186 29.1214 3
 -6 -8 3 562.556 29.4475 5
 -6 -8 3 557.205 30.2469 7
 6 8 -3 575.128 28.2843 1
 -6 8 3 543 30.325 7
 6 8 -3 568.271 26.6577 3
 -6 8 3 547.113 30.9426 2
 -6 8 3 569.451 26.1802 1
 -6 8 3 561.702 30.8711 4
 -5 -8 3 432.994 22.9023 5
 5 -8 -3 401.566 23.162 3
 -5 -8 3 432.39 23.0319 2
 -5 -8 3 424.717 23.6545 7
 -5 -8 3 442.965 26.144 4
 -5 8 3 432.075 25.5928 2
 -5 8 3 369.333 23.2449 7
 -5 8 3 473.315 25.9579 4
 5 8 -3 434.889 22.8106 1
 -5 8 3 438.876 20.7975 1
 5 8 -3 429.094 20.3602 3
 -4 -8 3 600.529 31.8395 4
 -4 -8 3 695.404 31.7865 2
 4 -8 -3 665.335 30.729 3
 -4 8 3 661.552 31.3005 7
 -4 8 3 699.465 28.3879 1
 -4 8 3 696.329 34.1253 2
 4 8 -3 697.253 26.6964 3
 4 8 -3 702.274 30.2515 1
 -4 8 3 687.229 32.9169 4
 -3 -8 3 677.436 31.8554 4
 -3 -8 3 672.169 31.7406 2
 -3 8 3 702.418 33.5849 2
 -3 8 3 657.494 30.5625 7
 3 8 -3 703.263 30.0294 1
 3 8 -3 697.616 29.7857 7
 -3 8 3 702.893 28.2514 1
 -3 8 3 645.493 31.3794 4
 3 8 -3 680.432 24.7878 3
 -2 -8 3 134.108 12.625 2
 -2 -8 3 121.507 10.8752 4
 -2 8 3 122.88 10.7539 4
 -2 8 3 124.002 9.25244 1
 -2 8 3 140.999 10.9679 7
 2 8 -3 124.261 10.4219 1
 -2 8 3 137.364 12.445 2
 2 8 -3 133.335 10.415 7
 -1 -8 3 34.1136 6.63897 4
 -1 -8 3 34.1759 8.98913 2
 1 8 -3 30.2698 5.95924 1
 -1 8 3 25.3431 5.59658 4
 -1 8 3 30.863 5.5444 1
 -1 8 3 25.111 5.79274 7
 -1 8 3 34.4671 7.40339 2
 0 -8 3 194.98 18.3106 2
 0 -8 3 291.544 13.5876 3
 0 8 3 290.772 16.3046 3
 0 8 3 287.891 16.8899 7
 0 8 3 283.399 16.2081 1
 0 8 -3 263.78 16.5304 1
 0 8 3 279.675 17.263 2
 0 8 -3 300.073 16.4711 7
 0 8 3 305.613 16.535 4
 1 -8 3 286.577 22.7509 2
 1 -8 3 369.934 17.6695 3
 -1 8 -3 359.855 19.6886 7
 1 8 3 377.423 20.6398 1
 -1 8 -3 352.596 20.3059 1
 1 8 3 365.622 19.4652 2
 1 8 3 387.243 20.5617 7
 1 8 3 382.987 19.8652 3
 2 -8 3 257.876 22.5855 2
 2 -8 3 312.74 17.6454 3
 2 8 3 309.729 16.758 2
 -2 8 -3 311.485 18.7847 7
 2 8 3 313.487 19.7646 1
 -2 8 -3 300.279 19.469 1
 2 8 3 330.463 19.03 3
 3 -8 3 343.99 20.296 3
 -3 -8 -3 345.08 16.2198 2
 -3 -8 -3 353.567 21.4954 5
 3 -8 3 312.265 24.3251 2
 -3 -8 -3 357.395 18.3794 4
 -3 -8 -3 349.05 21.6975 7
 -3 -8 -3 317.314 16.52 6
 3 8 3 313.982 20.3324 3
 3 8 3 280.301 20.651 1
 -3 8 -3 319.386 20.7167 7
 -3 8 -3 313.95 21.3726 1
 -4 -8 -3 428.01 26.4193 7
 4 -8 3 400.143 24.8173 3
 -4 -8 -3 392.667 25.4044 5
 -4 -8 -3 412.648 25.9161 1
 4 -8 3 433.825 29.1622 2
 -4 -8 -3 400.521 21.0563 4
 -4 8 -3 394.121 26.3107 1
 -4 8 -3 470.086 26.7704 7
 4 8 3 458.41 26.3577 3
 5 -8 3 361.188 24.708 3
 -5 -8 -3 340.144 24.9316 1
 -5 -8 -3 374.509 26.1391 7
 5 -8 3 456.29 28.9005 2
 -5 -8 -3 339.706 25.2145 5
 -5 8 -3 365.946 25.6649 1
 5 8 3 344.847 24.8319 3
 -5 8 -3 362.435 25.4907 7
 -6 -8 -3 96.6113 15.9469 5
 6 -8 3 111.998 16.9593 2
 6 -8 3 83.2383 15.198 3
 -6 -8 -3 97.0683 16.3184 1
 -6 -8 -3 93.9094 15.9394 7
 6 8 3 111.543 17.2261 3
 -6 8 -3 83.3245 14.9746 1
 -6 8 -3 121.984 18.1492 7
 7 -8 3 64.2761 14.5825 3
 -7 -8 -3 52.5515 13.4629 5
 -7 -8 -3 56.9023 13.8265 1
 -7 -8 -3 61.4513 15 7
 7 8 3 54.0248 14.0857 3
 -7 8 -3 57.335 13.9275 1
 -7 8 -3 63.1305 14.9184 7
 -9 -9 3 16.4402 8.19877 5
 9 -9 -3 29.3616 10.6727 6
 -9 -9 3 8.79252 8.25841 7
 9 -9 -3 43.0236 12.8149 3
 -9 -9 3 21.6082 9.35662 4
 9 -9 -3 25.0409 10.0362 2
 9 9 -3 16.6952 7.05984 3
 -9 9 3 20.9233 9.54753 4
 -9 9 3 38.9637 12.8249 7
 -9 9 3 18.4426 6.88134 1
 8 -9 -3 413.804 27.0047 2
 8 -9 -3 371.436 27.2765 6
 -8 -9 3 362.931 26.2126 5
 8 -9 -3 360.084 26.3353 3
 -8 -9 3 347.224 26.7422 4
 -8 -9 3 337.09 26.0656 7
 -8 9 3 377.499 23.0296 1
 -8 9 3 341.075 26.8103 7
 8 9 -3 404.818 25.574 1
 -8 9 3 349.116 25.9526 4
 8 9 -3 346.375 22.7103 3
 -7 -9 3 35.2247 9.84557 5
 7 -9 -3 16.4993 7.48679 3
 7 -9 -3 39.1167 10.839 6
 -7 -9 3 11.9541 6.9416 4
 7 -9 -3 27.7118 9.03456 2
 -7 -9 3 24.5341 6.90651 2
 -7 -9 3 25.6043 8.88673 7
 -7 9 3 26.933 6.58766 1
 -7 9 3 35.7679 10.1031 7
 -7 9 3 20.9838 8.24093 4
 7 9 -3 33.2175 8.77788 1
 7 9 -3 12.2261 5.75015 3
 6 -9 -3 211.186 16.8493 3
 -6 -9 3 206.894 17.473 7
 -6 -9 3 206.871 16.8558 5
 -6 -9 3 215.323 18.5592 4
 6 -9 -3 190.025 17.7334 2
 -6 -9 3 203.014 14.9627 2
 6 9 -3 192.58 13.6805 3
 -6 9 3 176.894 16.5643 4
 6 9 -3 216.007 16.1255 1
 -6 9 3 190.037 17.1047 7
 -6 9 3 211.131 14.6225 1
 5 -9 -3 80.2829 10.9751 3
 -5 -9 3 79.1853 11.34 7
 5 -9 -3 60.4844 10.6944 2
 -5 -9 3 79.9182 10.9354 2
 -5 -9 3 91.0413 13.6249 4
 -5 9 3 59.6917 8.23232 1
 -5 9 3 68.652 11.2056 4
 -5 9 3 83.7798 13.9411 2
 5 9 -3 86.1069 7.93728 3
 -5 9 3 82.7987 11.6407 7
 -4 -9 3 135.681 12.4623 2
 -4 -9 3 119.368 14.9299 4
 -4 9 3 122.517 14.7876 4
 4 9 -3 117.206 7.74654 3
 4 9 -3 95.9832 11.4009 1
 -4 9 3 128.533 15.5595 2
 -3 -9 3 1044.36 45.9276 2
 -3 -9 3 1077.05 45.8753 4
 -3 9 3 1054.16 47.5778 2
 -3 9 3 1120.41 45.114 7
 -3 9 3 1117.75 45.9963 4
 3 9 -3 1133.24 44.3841 1
 3 9 -3 1097.17 36.6555 3
 3 9 -3 1091.8 36.9658 3
 -3 9 3 1099.12 42.2229 1
 3 9 -3 1099.4 43.9821 7
 -2 -9 3 480.122 28.3201 2
 -2 -9 3 609.888 27.8655 4
 -2 9 3 551.808 24.7621 1
 -2 9 3 543.148 26.2838 7
 -1 -9 3 2064.51 77.4655 4
 -1 -9 3 2276.79 84.256 2
 1 9 -3 2164.16 76.7252 7
 -1 9 3 2181.53 78.1462 4
 -1 9 3 2019.44 79.2762 2
 -1 9 3 2131.78 76.2939 1
 -1 9 3 2216.75 78.4733 7
 1 9 -3 2199.82 78.0779 1
 0 -9 3 727.178 27.0504 3
 0 -9 3 676.001 36.9542 2
 0 9 -3 723.885 31.5909 7
 0 9 3 720.935 31.4732 4
 0 9 3 705.498 31.6489 1
 0 9 -3 714.351 32.6668 1
 0 9 3 702.175 32.7311 2
 0 9 3 694.093 30.7101 3
 0 9 3 724.063 32.2963 7
 1 -9 3 396.019 26.971 2
 1 -9 3 381.252 18.1697 3
 1 9 3 401.335 20.7499 3
 1 9 3 408.261 21.3838 2
 1 9 3 372.225 21.5614 1
 1 9 3 378.189 21.7094 7
 -1 9 -3 369.941 20.9819 7
 -1 9 -3 404.65 22.4409 1
 2 -9 3 308.594 24.8458 2
 2 -9 3 285.422 16.604 3
 -2 -9 -3 269.028 15.8298 2
 -2 9 -3 252.183 18.2452 1
 2 9 3 286.505 19.0995 1
 -2 9 -3 308.788 18.8671 7
 2 9 3 280.696 17.7105 3
 3 -9 3 505.065 25.9783 3
 -3 -9 -3 467.833 22.5031 6
 3 -9 3 542.086 33.4791 2
 -3 -9 -3 466.58 27.1319 7
 -3 -9 -3 458.808 26.5536 5
 -3 -9 -3 484.445 21.9215 2
 -3 9 -3 473.832 28.0636 1
 3 9 3 519.115 28.8543 1
 3 9 3 481.465 26.3467 3
 -3 9 -3 506.211 27.6027 7
 -4 -9 -3 9.91723 6.66393 5
 -4 -9 -3 7.53446 6.35574 7
 -4 -9 -3 15.9767 5.57204 4
 4 -9 3 10.7417 7.85643 2
 4 -9 3 9.56181 5.1556 3
 -4 9 -3 14.7904 6.58402 7
 4 9 3 13.0443 6.07746 3
 -4 9 -3 18.3243 7.4458 1
 5 -9 3 125.775 20.5294 2
 5 -9 3 133.626 17.3744 3
 -5 -9 -3 139.413 18.2792 5
 -5 -9 -3 130.16 18.0019 1
 -5 -9 -3 188.207 20.9068 7
 -5 9 -3 111.05 17.5828 1
 5 9 3 130.553 17.2923 3
 -5 9 -3 126.984 17.9408 7
 6 -9 3 25.3025 10.3758 2
 -6 -9 -3 13.815 7.60133 5
 -6 -9 -3 22.4816 8.48113 1
 -6 -9 -3 8.3184 7.12714 7
 6 -9 3 11.4745 7.78886 3
 -6 9 -3 12.2487 7.97924 7
 6 9 3 12.4585 7.5547 3
 -6 9 -3 2.04705 7.10814 1
 9 -10 -3 51.664 13.455 6
 -9 -10 3 38.8627 12.2129 7
 -9 -10 3 51.68 12.9057 5
 9 -10 -3 79.8789 14.4804 2
 -9 -10 3 62.2187 14.1822 4
 9 -10 -3 59.5668 13.7173 3
 -9 10 3 44.7952 9.90689 1
 -9 10 3 70.7314 15.3637 7
 -9 10 3 43.9826 12.2549 4
 8 -10 -3 135.52 19.5789 6
 -8 -10 3 127.889 18.4328 5
 8 -10 -3 152.324 20.3782 3
 -8 -10 3 146.532 19.9168 7
 8 -10 -3 115.863 17.6345 2
 -8 -10 3 122.36 18.4304 4
 -8 10 3 126.879 18.4828 4
 8 10 -3 132.152 17.6548 1
 -8 10 3 114.613 14.7162 1
 -8 10 3 124.582 19.0966 7
 7 -10 -3 365.967 24.7055 3
 -7 -10 3 395.442 25.9394 5
 -7 -10 3 369.244 25.932 7
 7 -10 -3 397.746 26.2611 2
 7 -10 -3 350.276 27.0818 6
 -7 -10 3 395.06 26.9942 4
 -7 10 3 383.926 22.583 1
 7 10 -3 337.329 23.4259 1
 -7 10 3 353.05 25.7534 4
 -7 10 3 388.47 26.8917 7
 7 10 -3 292.589 21.3479 3
 -6 -10 3 535.671 30.6068 7
 -6 -10 3 511.435 27.448 2
 6 -10 -3 562.466 30.1972 3
 -6 -10 3 530.922 29.6321 5
 6 -10 -3 568.206 34.5407 6
 6 -10 -3 572.575 32.8709 2
 -6 -10 3 480.489 31.1569 4
 -6 10 3 613.508 28.0586 1
 6 10 -3 613.726 30.4238 1
 -6 10 3 513.13 31.0782 7
 -6 10 3 543.798 31.6722 4
 5 -10 -3 224.673 18.6495 2
 -5 -10 3 236.362 17.6911 7
 5 -10 -3 233.08 16.4892 3
 -5 -10 3 205.775 17.6027 4
 -5 -10 3 225.822 16.5751 2
 -5 10 3 221.894 17.5225 7
 -5 10 3 239.235 14.9578 1
 5 10 -3 216.923 16.3478 1
 -5 10 3 244.814 18.7209 4
 5 10 -3 182.939 11.7286 3
 4 -10 -3 180.637 13.721 3
 4 -10 -3 200.308 16.9151 2
 -4 -10 3 187.381 15.3631 2
 -4 -10 3 189.056 15.8518 4
 -4 10 3 178.711 15.1356 7
 4 10 -3 150.491 8.71416 3
 -4 10 3 214.402 13.7522 1
 4 10 -3 208.233 15.5204 7
 -4 10 3 194.698 16.0683 4
 4 10 -3 180.927 14.1436 1
 -3 -10 3 502.17 28.0351 2
 -3 -10 3 539.447 28.3118 4
 3 10 -3 529.281 26.532 1
 3 10 -3 539.348 26.7198 7
 -3 10 3 538.98 27.5056 7
 -3 10 3 502.162 29.2693 2
 -3 10 3 543.672 25.1284 1
 -3 10 3 550.027 28.315 4
 -2 -10 3 230.702 16.6122 4
 -2 -10 3 282.209 20.6403 2
 -2 10 3 223.122 17.6192 2
 -2 10 3 234.584 16.2571 7
 2 10 -3 227.78 15.9443 1
 -2 10 3 231.591 16.4175 4
 2 10 -3 235.962 15.712 7
 -2 10 3 226.941 14.679 1
 -1 -10 3 89.1716 11.3475 4
 -1 -10 3 32.439 9.91899 2
 -1 10 3 45.4425 8.05108 4
 1 10 -3 61.7093 9.48569 1
 1 10 -3 61.6129 8.60821 7
 -1 10 3 69.5343 9.86825 7
 -1 10 3 80.4657 12.1998 2
 -1 10 3 51.6769 8.0174 1
 0 10 -3 155.743 13.2908 1
 0 10 3 161.585 13.405 7
 0 10 -3 162.744 12.9814 7
 0 10 3 169.957 12.2129 3
 0 10 3 163.357 12.9898 4
 0 10 3 150.501 12.7182 1
 1 -10 3 102.676 17.0913 2
 -1 -10 -3 127.488 11.4594 2
 1 -10 3 126.115 9.04196 3
 1 10 3 136.401 11.3352 3
 -1 10 -3 140.121 12.4599 7
 1 10 3 145.861 13.0334 7
 1 10 3 103.042 12.733 1
 -1 10 -3 154.441 13.4886 1
 -2 -10 -3 131.846 11.5175 6
 2 -10 3 98.9227 17.5312 2
 2 -10 3 116.11 9.95373 3
 -2 -10 -3 126.438 10.5531 2
 -2 10 -3 106.231 13.2352 7
 -2 10 -3 105.2 13.9195 1
 2 10 3 110.477 12.7622 3
 2 10 3 89.9054 12.7473 1
 -3 -10 -3 322.226 21.4354 5
 -3 -10 -3 331.761 22.5182 7
 -3 -10 -3 329.862 17.1862 2
 3 -10 3 304.514 19.2481 3
 3 -10 3 258.041 29.3306 2
 -3 -10 -3 323.513 17.9273 6
 -3 10 -3 329.549 22.0754 7
 -3 10 -3 300.203 21.9668 1
 3 10 3 321.758 20.3935 3
 3 10 3 310.111 22.3665 1
 4 -10 3 438.108 30.9531 2
 -4 -10 -3 408.008 22.751 4
 -4 -10 -3 410.792 26.9241 5
 -4 -10 -3 430.913 28.0515 7
 4 -10 3 417.559 25.1165 3
 -4 10 -3 405.519 27.1937 1
 -4 10 -3 428.654 27.0669 7
 4 10 3 416.928 25.5497 3
 -5 -10 -3 234.347 21.1386 7
 5 -10 3 206.294 18.4747 3
 5 -10 3 221.865 26.9834 2
 -5 -10 -3 167.766 21.2613 1
 -5 -10 -3 217.881 20.1456 5
 5 10 3 197.113 18.4549 3
 -5 10 -3 196.031 22.262 7
 -5 10 -3 180.259 21.7688 1
 -6 -10 -3 86.8916 16.7775 5
 6 -10 3 107.465 17.4625 3
 -6 -10 -3 76.2214 15.466 1
 -6 -10 -3 70.1695 15.3841 7
 6 -10 3 96.2941 19.3464 2
 6 10 3 72.947 14.3538 3
 -6 10 -3 59.9404 14.0556 7
 -6 10 -3 89.4741 16.8382 1
 9 -11 -3 121.389 19.3959 3
 9 -11 -3 125.437 20.8915 6
 -9 -11 3 98.0603 17.92 5
 -9 -11 3 98.5643 18.6483 7
 9 -11 -3 150.515 21.1953 2
 -9 -11 3 122.946 20.4493 4
 -9 11 3 132.486 20.1746 4
 -9 11 3 112.057 16.6733 1
 -9 11 3 106.576 19.0136 7
 -8 -11 3 5.9288 6.92871 4
 8 -11 -3 7.09337 8.04976 6
 8 -11 -3 0.40446 6.49009 3
 -8 -11 3 2.50525 6.33527 7
 8 -11 -3 -0.0561 6.99068 2
 -8 -11 3 6.6824 6.69395 5
 8 11 -3 -3.4517 4.75545 1
 -8 11 3 0.90581 5.94726 4
 -8 11 3 -0.1268 5.57893 7
 -8 11 3 2.7496 4.58586 1
 7 -11 -3 194.315 24.3627 6
 -7 -11 3 203.699 24.655 4
 7 -11 -3 216.985 24.432 2
 -7 -11 3 244.158 21.2944 7
 -7 -11 3 199.089 22.6731 5
 7 -11 -3 227.63 19.3936 3
 -7 11 3 188.374 22.682 7
 -7 11 3 218.897 20.1406 4
 -7 11 3 200.766 16.0849 1
 7 11 -3 197.668 17.9646 1
 6 -11 -3 64.9106 11.6168 3
 6 -11 -3 58.56 13.5186 6
 -6 -11 3 62.3786 11.9081 7
 -6 -11 3 56.5049 11.0978 5
 -6 -11 3 59.4425 13.2242 4
 -6 -11 3 61.2078 10.997 2
 6 -11 -3 55.7428 12.5426 2
 -6 11 3 52.6679 11.3903 7
 -6 11 3 65.3085 10.5234 1
 -6 11 3 60.0264 12.6028 4
 6 11 -3 52.1133 10.5173 1
 -5 -11 3 112.368 13.9277 2
 5 -11 -3 113.495 15.687 2
 5 -11 -3 112.723 13.3535 3
 -5 -11 3 124.69 16.6877 4
 -5 11 3 110.838 12.6399 1
 5 11 -3 91.3729 13.1011 1
 -5 11 3 88.9004 13.4994 4
 -5 11 3 87.4105 12.9691 7
 -4 -11 3 234.367 17.3575 2
 -4 -11 3 201.13 17.3561 4
 4 -11 -3 203.12 14.8357 3
 4 -11 -3 203.453 18.475 2
 -4 11 3 231.153 17.6371 7
 4 11 -3 206.329 16.621 7
 -4 11 3 211.351 14.6613 1
 -4 11 3 229.076 17.903 4
 4 11 -3 198.479 15.6839 1
 3 -11 -3 287.558 20.8539 2
 -3 -11 3 272.46 20.0984 2
 -3 -11 3 264.068 18.7602 4
 -3 11 3 234.826 15.7918 1
 3 11 -3 263.838 17.9443 7
 -3 11 3 263.058 19.0363 4
 -3 11 3 287.013 19.2758 7
 3 11 -3 281.904 18.395 1
 -2 -11 3 767.755 37.7979 4
 2 -11 -3 839.459 40.2161 2
 -2 -11 3 1012.93 45.041 2
 -2 11 3 830.7 36.2717 1
 2 11 -3 866.754 37.5722 7
 -2 11 3 819.381 38.3198 4
 -2 11 3 819.006 38.0195 7
 2 11 -3 833.979 37.8733 1
 -1 -11 3 291.884 24.1183 2
 -1 -11 3 374.014 21.8978 4
 1 -11 -3 370.395 22.817 2
 1 11 -3 363.632 20.9084 7
 1 11 -3 329.202 21.0351 1
 -1 11 3 388.541 21.0272 1
 -1 11 3 328.75 21.139 7
 -1 11 3 397.733 22.1436 4
 0 -11 -3 742.369 35.1586 2
 0 -11 3 780.196 27.422 3
 0 -11 -3 751.612 36.7643 6
 0 -11 3 784.474 42.5055 2
 0 11 3 727.221 34.3544 1
 0 11 3 696.26 33.8277 4
 0 11 -3 742.411 35.5316 1
 0 11 -3 734.393 33.9845 7
 0 11 3 772.963 35.5904 7
 0 11 3 739.506 32.1504 3
 -1 -11 -3 201.479 16.5256 6
 -1 -11 -3 235.853 16.3965 2
 1 -11 3 220.426 26.4852 2
 1 -11 3 242.136 12.6766 3
 1 11 3 217.068 16.9384 7
 1 11 3 243.535 17.1554 1
 -1 11 -3 232.555 16.8872 7
 -1 11 -3 213.519 17.2277 1
 1 11 3 231.82 15.1562 3
 -2 -11 -3 389.049 21.271 2
 -2 -11 -3 391.516 22.273 6
 2 -11 3 364.758 29.2646 2
 2 -11 3 389.271 19.8684 3
 -2 11 -3 377.981 23.7067 7
 2 11 3 396.415 24.871 7
 2 11 3 407.226 22.0767 3
 -2 11 -3 369.763 24.1943 1
 2 11 3 432.811 25.5369 1
 -3 -11 -3 36.8452 9.16364 5
 3 -11 3 39.0558 7.86319 3
 -3 -11 -3 34.009 9.2201 7
 3 -11 3 38.7415 13.0135 2
 -3 11 -3 33.4443 9.49887 1
 -3 11 -3 32.9473 9.00147 7
 3 11 3 33.417 7.84992 3
 3 11 3 46.92 10.6177 1
 -4 -11 -3 247.023 21.4806 7
 -4 -11 -3 249.44 21.2648 5
 -4 -11 -3 240.817 17.5808 4
 4 -11 3 249.975 18.7526 3
 4 -11 3 279.931 26.6823 2
 -4 11 -3 309.464 23.3204 1
 -4 11 -3 272.552 21.461 7
 4 11 3 242.863 20.946 1
 4 11 3 243.062 18.7786 3
 -5 -11 -3 1.17555 6.22069 5
 5 -11 3 1.44432 5.31178 3
 5 -11 3 7.88981 9.06217 2
 -5 -11 -3 1.48221 6.32346 7
 5 11 3 -5.1543 4.64647 3
 -5 11 -3 0.68648 5.05276 7
 -5 11 -3 -3.6436 4.00966 1
 -6 -11 -3 27.0333 10.6978 5
 6 -11 3 14.1591 10.855 2
 -6 -11 -3 39.7954 11.5792 7
 -6 -11 -3 32.8619 11.005 1
 6 -11 3 5.91361 6.81826 3
 -6 11 -3 18.6778 9.39549 1
 -6 11 -3 27.8538 10.8819 7
 6 11 3 65.1046 14.0821 3
 8 -12 -3 114.13 20.4235 6
 8 -12 -3 104.422 18.3196 2
 8 -12 -3 137.314 19.4649 3
 -8 -12 3 146.433 20.9162 5
 -8 -12 3 176.327 24.1726 7
 -8 -12 3 116.457 19.5563 4
 -8 12 3 118.455 16.4074 1
 8 12 -3 140.891 18.7413 1
 -8 12 3 157.324 22.2496 4
 -8 12 3 141.056 21.5848 7
 -7 -12 3 139.99 21.0916 4
 7 -12 -3 187.498 24.082 6
 -7 -12 3 178.422 21.6875 5
 7 -12 -3 184.136 23.1091 2
 7 -12 -3 151.838 18.6765 3
 -7 -12 3 183.627 22.4065 7
 -7 12 3 224.709 25.6112 4
 7 12 -3 143.885 18.3003 1
 -7 12 3 154.305 20.3876 7
 -7 12 3 186.533 19.8914 1
 6 -12 -3 114.586 17.4703 2
 -6 -12 3 104.468 14.8603 5
 -6 -12 3 110.404 16.0334 7
 6 -12 -3 92.4811 16.5294 6
 -6 -12 3 133.544 16.0391 2
 6 -12 -3 102.878 14.1527 3
 -6 -12 3 120.734 17.8651 4
 -6 12 3 116.337 17.1087 4
 -6 12 3 113.882 17.5048 7
 -6 12 3 120.19 14.0084 1
 6 12 -3 110.515 15.0934 1
 -5 -12 3 459.806 26.3599 2
 -5 -12 3 425.052 27.9408 4
 5 -12 -3 442.355 29.3609 2
 5 -12 -3 434.636 24.7704 3
 5 -12 -3 421.284 30.5982 6
 -5 12 3 418.019 27.5673 4
 -5 12 3 440.632 27.5764 7
 5 12 -3 452.184 26.5319 1
 -5 12 3 424.908 24.1971 1
 -4 -12 3 193.145 17.6814 4
 4 -12 -3 212.751 15.6342 3
 4 -12 -3 216.949 20.8097 6
 -4 -12 3 232.392 18.2106 2
 4 -12 -3 234.539 20.189 2
 4 12 -3 228.658 18.0853 7
 -4 12 3 201.84 17.2432 7
 -4 12 3 222.462 18.417 4
 -4 12 3 194.136 14.9648 1
 4 12 -3 237.387 17.302 1
 -3 -12 3 54.9062 11.7564 2
 -3 -12 3 66.0688 11.818 4
 3 -12 -3 61.6914 12.8634 2
 3 -12 -3 86.702 15.5368 6
 3 -12 -3 80.2104 10.6181 3
 3 12 -3 77.2087 12.0876 1
 -3 12 3 65.198 10.3515 1
 -3 12 3 70.3139 11.4283 4
 3 12 -3 71.745 11.3078 7
 -3 12 3 71.7526 11.4055 7
 -2 -12 3 157.838 17.1836 4
 2 -12 -3 154.587 18.6789 2
 -2 -12 3 126.34 18.4329 2
 2 -12 -3 120.566 16.8279 6
 2 12 -3 138.462 13.0661 7
 2 12 -3 123.849 15.3239 1
 -2 12 3 124.73 15.011 4
 -2 12 3 119.191 14.0235 1
 -2 12 3 155.689 17.0556 7
 1 -12 -3 103.708 14.9476 2
 1 -12 -3 91.1616 14.1446 6
 -1 -12 3 117.848 14.4893 4
 -1 -12 3 125.495 18.6669 2
 -1 12 3 132.624 15.3557 7
 -1 12 3 94.4957 12.6315 4
 1 12 -3 116.292 13.9363 7
 -1 12 3 118.826 14.0447 1
 1 12 -3 104.065 13.7342 1
 0 -12 3 52.2256 13.6415 2
 0 -12 -3 56.1885 10.2163 2
 0 -12 -3 58.3551 11.0523 6
 0 12 3 40.6651 8.85543 4
 0 12 3 49.5441 9.46717 7
 0 12 -3 47.078 9.66604 1
 0 12 -3 42.4747 8.78987 7
 0 12 3 47.9636 9.69032 1
 -1 -12 -3 62.5897 9.84069 2
 1 -12 3 16.4507 9.87889 2
 -1 -12 -3 50.908 9.59752 6
 -1 12 -3 46.9391 9.13843 7
 -1 12 -3 51.5448 10.3719 1
 1 12 3 64.4436 9.02005 3
 1 12 3 45.0518 8.91596 7
 1 12 3 32.7801 7.82385 1
 -2 -12 -3 158.498 13.268 2
 2 -12 3 151.2 19.2149 3
 2 -12 3 84.7424 18.3414 2
 2 12 3 162.669 12.9449 3
 -2 12 -3 142.091 16.8599 1
 -2 12 -3 113.061 15.2536 7
 2 12 3 141.879 17.1054 1
 2 12 3 135.47 16.7651 7
 3 -12 3 222.22 28.9116 2
 -3 -12 -3 195.556 18.5321 7
 3 -12 3 205.149 15.0101 3
 -3 12 -3 197.951 17.9244 7
 3 12 3 196.871 15.5817 3
 3 12 3 220.996 19.3494 1
 -3 12 -3 211.319 19.1045 1
 -4 -12 -3 155.031 17.0522 4
 4 -12 3 134.076 15.9877 3
 4 -12 3 121.581 21.4326 2
 -4 -12 -3 163.84 20.6972 7
 -4 -12 -3 158.628 19.8768 5
 -4 12 -3 152.214 20.6253 1
 4 12 3 154.422 17.9714 3
 4 12 3 154.642 20.0423 1
 -4 12 -3 180.349 20.4155 7
 5 -12 3 78.9682 19.6064 2
 -5 -12 -3 112.033 18.7054 7
 -5 -12 -3 86.597 15.9871 5
 5 -12 3 84.2496 14.117 3
 -5 12 -3 81.5066 15.3987 1
 5 12 3 95.7896 15.1859 3
 -5 12 -3 102.623 17.493 7
 -8 -13 3 29.2903 11.3191 4
 8 -13 -3 26.8483 10.3619 2
 -8 -13 3 14.5127 8.94948 7
 -8 -13 3 31.2806 10.8333 5
 8 -13 -3 37.1624 11.2947 3
 8 -13 -3 26.5123 10.8509 6
 -8 13 3 26.0927 10.2812 7
 -8 13 3 31.5968 11.5134 4
 -8 13 3 36.3264 9.75931 1
 8 13 -3 17.4201 8.58941 1
 -7 -13 3 6.48639 7.64316 7
 7 -13 -3 12.1478 7.71758 2
 -7 -13 3 8.30119 7.55022 5
 7 -13 -3 3.71809 5.88983 3
 -7 -13 3 7.73605 7.53946 4
 7 -13 -3 -0.9745 7.06324 6
 -7 13 3 5.97149 6.82147 7
 -7 13 3 0.89151 4.97209 1
 -7 13 3 9.55756 7.06488 4
 7 13 -3 4.27259 6.38211 1
 -6 -13 3 71.5401 14.2711 4
 6 -13 -3 56.1795 13.3517 6
 -6 -13 3 66.6706 12.9188 7
 -6 -13 3 41.3247 10.4496 5
 6 -13 -3 74.1518 14.638 2
 -6 -13 3 72.0775 12.0376 2
 6 -13 -3 82.6318 13.0732 3
 -6 13 3 52.8232 12.1987 4
 -6 13 3 43.9532 10.5169 7
 6 13 -3 59.8356 11.7042 1
 -6 13 3 63.4308 11.246 1
 -5 -13 3 288.299 23.0262 4
 5 -13 -3 269.313 19.202 3
 5 -13 -3 309.931 24.2263 2
 5 -13 -3 289.932 25.0838 6
 -5 -13 3 260.418 19.9499 2
 -5 13 3 300.132 22.7348 7
 -5 13 3 252.049 18.4927 1
 -5 13 3 291.425 22.4791 4
 5 13 -3 262.045 20.5137 1
 -4 -13 3 155.482 18.7789 4
 4 -13 -3 127.819 17.7149 2
 -4 -13 3 192.38 16.8886 2
 4 -13 -3 176.144 14.2065 3
 4 13 -3 172.501 15.4793 1
 -4 13 3 129.436 16.6283 7
 4 13 -3 182.721 16.3001 7
 -4 13 3 135.038 17.2671 4
 -4 13 3 150.947 13.5762 1
 3 -13 -3 138.88 20.0114 6
 3 -13 -3 141.967 19.1915 2
 -3 -13 3 139.906 16.9966 4
 3 -13 -3 137.614 12.007 3
 -3 -13 3 131.267 17.9429 2
 -3 13 3 143.158 17.3504 7
 -3 13 3 141.973 15.5136 1
 -3 13 3 155.045 18.54 4
 3 13 -3 156.417 17.2334 1
 3 13 -3 144.727 16.6466 7
 2 -13 -3 261.521 20.1817 2
 -2 -13 3 226.697 18.1292 4
 -2 -13 3 255.418 22.6221 2
 2 -13 -3 260.164 21.6161 6
 2 13 -3 250.213 18.4075 7
 2 13 -3 202.152 17.0556 1
 -2 13 3 228.679 16.9044 1
 -2 13 3 237.272 18.532 7
 -2 13 3 235.985 18.4406 4
 1 -13 -3 327.27 23.0656 2
 -1 -13 3 342.046 27.539 2
 1 -13 -3 317.342 24.2159 6
 -1 -13 3 326.169 22.2327 4
 -1 13 3 342.709 23.059 7
 1 13 -3 363.341 22.6605 7
 -1 13 3 362.444 22.4782 4
 1 13 -3 369.814 23.121 1
 -1 13 3 345.739 21.7127 1
 0 -13 -3 61.7274 11.7696 6
 0 -13 3 40.1998 12.9181 2
 0 -13 -3 65.7445 11.5964 2
 0 13 -3 55.6817 10.4465 1
 0 13 3 65.8725 11.132 1
 0 13 3 53.8522 10.4124 7
 0 13 -3 55.26 9.77354 7
 1 -13 3 619.94 39.8102 2
 -1 -13 -3 603.099 30.9026 2
 -1 -13 -3 553.084 31.4935 6
 1 13 3 600.296 27.9525 3
 -1 13 -3 557.824 32.1365 1
 -1 13 -3 609.855 31.8023 7
 1 13 3 611.511 32.9366 7
 1 13 3 602.831 32.2826 1
 -2 -13 -3 112.79 13.5001 2
 -2 -13 -3 87.757 12.2415 6
 2 -13 3 53.063 15.2733 2
 2 13 3 93.601 11.8536 3
 2 13 3 90.1644 14.2085 7
 2 13 3 83.5363 13.5061 1
 -2 13 -3 100.823 15.2826 1
 -2 13 -3 93.0906 13.9835 7
 3 -13 3 184.112 27.2199 2
 -3 13 -3 206.219 23.2186 1
 -3 13 -3 182.263 20.5045 7
 3 13 3 219.149 19.515 1
 3 13 3 138.775 13.4735 3
 -4 -13 -3 25.5211 10.2294 7
 -4 -13 -3 11.0394 7.11606 4
 4 -13 3 48.0894 14.9253 2
 -4 -13 -3 20.5052 8.91878 5
 -4 13 -3 19.4771 8.62641 1
 4 13 3 15.554 8.25926 1
 -4 13 -3 22.1047 8.72555 7
 4 13 3 15.5934 6.71745 3
 -5 -13 -3 30.2082 11.1097 5
 -5 -13 -3 38.0945 12.1429 7
 5 -13 3 79.7189 18.9997 2
 -5 13 -3 47.1747 13.1749 7
 -5 13 -3 50.7592 13.4883 1
 -7 -14 3 73.0613 15.3766 7
 -7 -14 3 34.0574 10.2984 5
 7 -14 -3 61.7649 13.4348 3
 7 -14 -3 41.9243 13.4171 6
 7 -14 -3 48.8893 14.1893 2
 -7 -14 3 57.5217 14.9573 4
 -7 14 3 44.8556 12.2932 7
 -7 14 3 41.8122 11.9131 4
 7 14 -3 25.2755 9.21998 1
 -7 14 3 31.3342 8.93087 1
 6 -14 -3 75.7976 12.8151 3
 6 -14 -3 100.884 18.274 2
 -6 -14 3 67.5388 14.4048 4
 6 -14 -3 106.778 20.4667 6
 -6 -14 3 100.189 14.8364 2
 -6 -14 3 92.3009 15.6093 7
 -6 14 3 111.856 18.5426 4
 6 14 -3 83.1295 14.5153 1
 -6 14 3 66.5687 14.1173 7
 -6 14 3 101.011 15.0587 1
 -5 -14 3 61.6676 12.3127 2
 5 -14 -3 67.2425 15.0431 6
 5 -14 -3 51.2673 10.4772 3
 5 -14 -3 54.4383 13.7878 2
 -5 -14 3 67.8599 14.0547 4
 5 14 -3 67.7004 13.2936 1
 -5 14 3 63.1153 12.022 1
 -5 14 3 69.1379 14.6457 4
 -5 14 3 66.794 13.0154 7
 -4 -14 3 124.923 18.3239 4
 -4 -14 3 173.241 20.7813 2
 4 -14 -3 155.935 22.0916 6
 4 -14 -3 168.131 21.8851 2
 4 -14 -3 162.824 13.728 3
 -4 14 3 159.958 19.3399 4
 4 14 -3 130.95 17.2221 7
 -4 14 3 133.813 17.77 7
 -4 14 3 175.121 14.9748 1
 4 14 -3 141.526 17.4362 1
 3 -14 -3 23.8457 6.86028 3
 3 -14 -3 27.4413 10.5035 2
 3 -14 -3 49.8774 13.0805 6
 -3 -14 3 41.9415 11.5384 2
 -3 -14 3 30.8858 9.69053 4
 3 14 -3 40.6898 9.82 1
 -3 14 3 53.2145 11.986 4
 -3 14 3 28.9694 8.31562 7
 -3 14 3 27.6577 7.34946 1
 3 14 -3 28.2276 8.35485 7
 -2 -14 3 75.2519 15.0565 2
 2 -14 -3 68.4196 13.211 2
 2 -14 -3 59.4773 13.1182 6
 -2 -14 3 53.7749 10.8165 4
 -2 14 3 55.8519 11.1292 7
 2 14 -3 43.3295 9.91152 1
 2 14 -3 65.7674 11.8807 7
 -2 14 3 62.8892 11.8683 4
 -2 14 3 58.804 10.5286 1
 -1 -14 3 11.7024 6.42507 4
 1 -14 -3 25.2789 8.36467 6
 1 -14 -3 4.63104 5.61552 2
 -1 -14 3 28.9877 11.7416 2
 1 14 -3 20.927 7.30655 7
 -1 14 3 14.2816 6.99973 4
 -1 14 3 21.5848 7.86417 7
 -1 14 3 11.8326 5.53824 1
 1 14 -3 11.0372 6.00538 1
 0 -14 -3 2.07752 5.9357 2
 0 -14 -3 -3.1331 4.91353 6
 0 -14 3 6.85496 8.11799 2
 0 14 -3 14.7412 6.87742 1
 0 14 3 5.55047 4.72456 7
 0 14 3 14.0325 6.79251 1
 0 14 -3 0.54903 4.5233 7
 -1 -14 -3 48.0269 10.1603 6
 -1 -14 -3 42.3442 9.16259 2
 1 -14 3 16.0768 10.4007 2
 1 14 3 53.0052 10.8725 1
 1 14 3 65.2135 12.4083 7
 -1 14 -3 45.6651 9.26484 7
 -1 14 -3 27.8133 8.66764 1
 -2 -14 -3 43.4423 9.66288 6
 2 -14 3 39.6887 14.9921 2
 -2 -14 -3 43.7658 9.6079 2
 2 14 3 50.0185 11.4184 7
 -2 14 -3 28.2303 9.1014 1
 -2 14 -3 34.8536 9.76263 7
 2 14 3 44.9912 10.8519 1
 3 -14 3 39.8653 14.8875 2
 -3 14 -3 39.1817 10.6182 7
 -3 14 -3 36.6437 10.8889 1
 3 14 3 25.9951 9.7657 1
 -4 -14 -3 19.1777 8.86113 7
 4 -14 3 25.8826 13.4169 2
 -4 -14 -3 26.7933 9.58184 5
 -4 -14 -3 17.6403 8.63206 4
 4 14 3 13.6097 7.55763 1
 -4 14 -3 12.4184 7.0863 7
 -4 14 -3 22.4042 10.3119 1
 6 -15 -3 28.1599 11.5315 6
 6 -15 -3 12.5659 8.52252 2
 6 -15 -3 18.8049 7.82629 3
 -6 -15 3 4.17692 6.148 4
 -6 -15 3 25.9001 9.52892 7
 -6 15 3 8.31136 5.81286 1
 -6 15 3 12.9109 7.65401 7
 -6 15 3 27.5106 10.2983 4
 6 15 -3 18.1301 8.98666 1
 5 -15 -3 58.1448 10.6974 3
 5 -15 -3 34.2639 11.092 6
 -5 -15 3 60.6113 12.4431 2
 -5 -15 3 48.6215 12.3775 4
 5 -15 -3 41.6729 12.2132 2
 -5 15 3 72.7197 14.6653 4
 5 15 -3 72.597 13.4217 1
 -5 15 3 52.4467 12.538 7
 -5 15 3 51.9977 10.6043 1
 4 -15 -3 255.533 24.9822 6
 4 -15 -3 271.695 18.4768 3
 -4 -15 3 258.561 21.3548 2
 4 -15 -3 237.165 27.1946 2
 -4 -15 3 239.136 21.3029 4
 -4 15 3 275.852 19.6909 1
 -4 15 3 285.236 22.1565 7
 -4 15 3 255.696 21.5066 4
 4 15 -3 251.302 21.0838 7
 4 15 -3 248.02 20.5145 1
 -3 -15 3 43.8403 11.7063 2
 3 -15 -3 44.4719 11.3676 2
 -3 -15 3 72.1893 13.9012 4
 3 15 -3 53.5169 11.0798 1
 -3 15 3 52.9821 11.037 4
 -3 15 3 51.6189 10.0778 1
 -3 15 3 62.6322 12.6513 7
 3 15 -3 70.7757 12.0533 7
 2 -15 -3 82.5395 15.1184 2
 -2 -15 3 63.5969 15.0601 2
 2 -15 -3 67.4224 14.9151 6
 -2 -15 3 75.831 13.5565 4
 2 15 -3 77.4282 13.6539 1
 2 15 -3 52.4915 10.896 7
 -2 15 3 72.2829 13.86 7
 -2 15 3 65.417 12.9124 4
 -2 15 3 63.9336 11.3616 1
 -1 -15 3 2.41063 7.30251 2
 1 -15 -3 13.8121 7.20719 6
 1 -15 -3 16.2666 7.24681 2
 -1 -15 3 26.1567 8.61508 4
 -1 15 3 17.8681 7.052 1
 -1 15 3 17.234 7.18556 7
 -1 15 3 20.6619 7.5836 4
 1 15 -3 8.15231 6.18694 7
 1 15 -3 24.6948 8.01294 1
 0 -15 -3 253.086 20.4993 2
 0 -15 -3 287.208 22.8529 6
 0 -15 3 262.547 32.3522 2
 0 15 3 256.54 20.5777 1
 0 15 -3 258.203 21.0623 1
 0 15 -3 262.429 20.7776 7
 0 15 3 300.118 22.4398 7
 -1 -15 -3 71.7397 12.3071 6
 -1 -15 -3 71.3548 11.927 2
 1 -15 3 25.4666 12.008 2
 -1 15 -3 66.5543 12.3108 1
 1 15 3 53.1649 11.1309 7
 1 15 3 71.2967 12.338 1
 2 -15 3 218.263 30.8188 2
 -2 -15 -3 179.757 16.0106 2
 -2 -15 -3 173.846 19.8734 6
 -2 15 -3 188.58 22.997 1
 2 15 3 168.481 21.1197 1
 -2 15 -3 209.78 18.7877 7
 2 15 3 163.357 21.7936 7
 3 -15 3 13.1981 11.6888 2
 -3 15 -3 28.6567 9.71265 7
 3 15 3 -0.2474 5.61448 1
 -3 15 -3 13.7255 7.50675 1
 6 -16 -3 75.5248 16.6351 2
 6 -16 -3 63.32 15.5256 6
 -6 -16 3 48.3075 13.2097 7
 -6 -16 3 64.1833 15.552 4
 -6 16 3 41.7084 12.9246 7
 6 16 -3 55.1398 13.245 1
 -6 16 3 65.8073 12.5391 1
 -6 16 3 52.2052 14.3691 4
 5 -16 -3 13.669 8.36659 6
 -5 -16 3 11.3682 7.48758 4
 -5 -16 3 8.76096 7.47069 2
 5 -16 -3 15.763 8.62997 2
 5 16 -3 7.57914 6.6136 1
 -5 16 3 2.68245 6.55072 4
 -5 16 3 19.2198 7.85969 1
 -5 16 3 14.0268 7.51215 7
 -4 -16 3 7.52354 6.47711 4
 4 -16 -3 -3.7556 5.90083 2
 4 -16 -3 4.75937 8.10814 6
 -4 -16 3 5.06784 6.03339 2
 4 16 -3 4.70009 6.13449 1
 4 16 -3 12.1907 7.76798 7
 -4 16 3 0.78663 5.42534 4
 -4 16 3 1.65789 5.25483 1
 -4 16 3 2.19033 4.71616 7
 3 -16 -3 65.2711 15.3685 2
 -3 -16 3 60.256 13.1975 4
 -3 -16 3 91.4347 16.9043 2
 3 -16 -3 53.1254 15.0315 6
 -3 16 3 51.078 11.9161 7
 3 16 -3 78.4047 13.9124 7
 -3 16 3 57.6489 13.0221 4
 3 16 -3 70.5646 13.6872 1
 -3 16 3 69.7589 12.2445 1
 -2 -16 3 -2.8178 4.41326 4
 2 -16 -3 8.27304 7.75542 6
 2 -16 -3 -3.5241 6.01716 2
 -2 -16 3 11.549 8.54566 2
 -2 16 3 -3.5688 3.93374 1
 -2 16 3 -4.7556 4.24171 4
 2 16 -3 -0.5451 4.62634 1
 -2 16 3 2.65462 5.08187 7
 2 16 -3 7.48077 5.7511 7
 1 -16 -3 1.60661 6.07879 2
 -1 -16 3 11.1429 10.2418 2
 1 -16 -3 3.15715 6.78354 6
 -1 -16 3 -0.6137 5.25251 4
 1 16 -3 9.85609 5.8078 1
 -1 16 3 4.50901 5.52116 1
 1 16 -3 -3.0148 4.65772 7
 -1 16 3 -0.0296 4.53103 7
 0 -16 3 32.6947 13.3636 2
 0 -16 -3 42.1746 10.7113 2
 0 -16 -3 25.6983 9.0797 6
 0 16 3 35.4338 9.62455 1
 0 16 -3 30.2117 8.75346 7
 0 16 -3 51.2559 11.7524 1
 0 16 3 20.9558 8.38141 7
 -1 -16 -3 2.63981 5.36598 2
 -1 -16 -3 -5.3032 4.65281 6
 1 -16 3 -3.612 9.4882 2
 -1 16 -3 -1.5466 4.8897 7
 1 16 3 5.64763 6.52005 7
 1 16 3 0.88514 4.3626 1
 -1 16 -3 4.98005 5.65667 1
 2 -16 3 16.5994 12.7393 2
 2 16 3 21.831 9.33872 1
 2 16 3 13.6437 8.16575 7
 -2 16 -3 2.68171 5.59023 7
 -2 16 -3 20.9252 8.94448 1
 -3 -16 -3 11.7008 7.23434 4
 3 -16 3 8.84099 10.8348 2
 -3 16 -3 8.94801 8.00105 7
 -3 16 -3 17.5675 8.62433 1
 3 16 3 3.91225 7.18874 1
 4 -17 -3 -2.5248 6.44282 2
 -4 -17 3 11.1646 7.95175 2
 -4 -17 3 4.5915 7.04857 4
 4 -17 -3 20.1749 9.54338 6
 -4 17 3 4.7969 5.24957 1
 -4 17 3 8.35497 6.81783 7
 -4 17 3 5.40207 6.50338 4
 4 17 -3 6.68368 7.02128 7
 4 17 -3 9.22873 6.18231 1
 3 -17 -3 74.1008 16.1481 2
 3 -17 -3 91.7416 18.8895 6
 -3 -17 3 106.016 18.6614 2
 -3 -17 3 85.7224 16.1263 4
 -3 17 3 107.456 16.3282 1
 3 17 -3 118.687 17.6537 7
 -3 17 3 89.2968 16.548 4
 3 17 -3 110.678 17.4379 1
 -3 17 3 93.7828 16.7736 7
 -2 -17 3 55.8194 15.6698 2
 -2 -17 3 27.7923 9.79816 4
 2 -17 -3 23.4237 10.099 6
 2 -17 -3 33.2381 10.7353 2
 2 17 -3 32.1557 9.76274 7
 2 17 -3 46.51 11.2264 1
 -2 17 3 27.1462 9.21489 1
 -2 17 3 38.7732 10.8247 7
 -2 17 3 20.9765 8.06751 4
 -1 -17 3 74.4488 14.3468 4
 -1 -17 3 94.1174 20.3385 2
 1 -17 -3 100.712 17.2659 2
 1 -17 -3 85.8555 17.0419 6
 -1 17 3 62.0752 12.9569 7
 1 17 -3 100.315 15.522 7
 -1 17 3 87.2981 15.2891 1
 1 17 -3 68.4302 13.9098 1
 0 -17 3 36.6652 14.7087 2
 0 -17 -3 9.75871 7.80578 6
 0 -17 -3 23.975 8.8956 2
 0 -17 3 34.3043 9.73517 4
 0 17 -3 23.2459 8.64494 1
 0 17 3 18.6682 8.50634 7
 0 17 -3 26.4815 9.5848 7
 0 17 3 8.18193 6.26947 1
 -1 -17 -3 43.7103 11.6145 2
 1 -17 3 44.7621 15.5287 2
 -1 -17 -3 51.8261 12.3788 6
 1 17 3 42.4122 11.3294 1
 -1 17 -3 34.8355 10.4139 7
 1 17 3 40.5826 11.1172 7
 -1 17 -3 30.0211 9.97756 1
 -3 -18 3 -0.826 5.37485 4
 3 18 -3 3.6349 6.11002 7
 -3 18 3 7.54128 6.97357 4
 -3 18 3 9.52507 7.4395 7
 2 -18 -3 2.92919 8.65918 6
 -2 -18 3 4.51184 9.26375 2
 -2 -18 3 -0.3987 5.70182 4
 2 -18 -3 5.1461 8.50474 2
 2 18 -3 -1.0648 5.94351 7
 -2 18 3 3.5956 5.32665 1
 -2 18 3 -1.6097 6.22455 7
 2 18 -3 -3.1146 4.54837 1
 1 -18 -3 3.28443 8.21594 6
 -1 -18 3 8.53422 9.26208 2
 1 -18 -3 -1.0729 6.79597 2
 -1 -18 3 -2.4816 5.31606 4
 -1 18 3 4.88458 6.62016 7
 1 18 -3 7.0141 6.35255 1
 -1 18 3 5.31885 6.56343 1
 1 18 -3 -3.3259 5.70735 7
 0 -18 3 5.74695 6.5782 4
 0 -18 -3 6.09075 7.72233 6
 0 18 3 0.05782 5.38457 7
 0 18 -3 0.88631 6.27154 7
 -11 0 4 -5.2363 5.49056 7
 -11 0 4 3.29105 6.03139 4
 11 0 -4 2.20207 5.91003 3
 10 0 -4 169.571 22.0395 3
 -10 0 4 154.287 20.5826 4
 -10 0 4 186.505 22.5787 7
 -9 0 4 127.89 11.6324 1
 -9 0 4 140.151 19.0763 7
 -9 0 4 138.279 18.2375 5
 -9 0 4 177.821 14.3302 2
 9 0 -4 181.924 21.0373 3
 -9 0 4 161.569 20.4723 4
 -8 0 4 60.9848 10.9357 7
 8 0 -4 43.2214 10.0054 3
 -8 0 4 61.9457 10.0641 2
 -8 0 4 46.8623 10.479 4
 -8 0 4 50.4764 7.18398 1
 -8 0 4 61.9273 11.2062 5
 -7 0 4 150.347 12.9925 2
 7 0 -4 144.226 13.3393 3
 -7 0 4 139.036 15.8364 7
 -7 0 4 149.971 17.7669 4
 -7 0 4 152.784 13.644 5
 -7 0 4 139.716 9.54893 1
 -6 0 4 372.845 21.1225 2
 -6 0 4 355.006 19.5197 5
 -6 0 4 368.411 15.5081 1
 -6 0 4 334.847 22.154 4
 -6 0 4 346.736 20.348 7
 6 0 -4 378.127 21.3373 3
 -5 0 4 2288.45 78.311 7
 -5 0 4 2338.15 77.3813 5
 -5 0 4 2256.06 81.3336 2
 -5 0 4 2276.93 72.265 1
 -5 0 4 2032.86 81.7442 4
 -4 0 4 108.756 7.65094 7
 -4 0 4 103.694 12.1658 4
 -4 0 4 112.433 10.7744 2
 -3 0 4 3505.86 117.989 4
 -3 0 4 3376.44 110.665 7
 -3 0 4 3564.5 119.489 2
 -2 0 4 651.837 29.972 2
 -2 0 4 707.509 27.9175 4
 2 0 -4 635.216 23.174 1
 -2 0 4 656.016 28.4727 3
 1 0 -4 1917.52 64.5005 1
 -1 0 4 1888.82 68.4088 3
 -1 0 4 1942.25 65.2182 4
 0 0 4 43.0221 7.55523 2
 0 0 4 42.9851 4.01292 4
 0 0 -4 52.3487 4.48422 7
 0 0 -4 47.6007 6.59837 1
 0 0 4 50.5213 7.9317 3
 0 0 -4 50.1984 5.1979 5
 -1 0 -4 1215.41 43.7735 5
 -1 0 -4 1241.59 46.2046 1
 1 0 4 1141.64 47.6871 3
 1 0 4 1145.01 46.969 2
 -1 0 -4 1206.55 43.3385 7
 2 0 4 619.393 28.3419 2
 2 0 4 626.319 30.4828 3
 -2 0 -4 607.328 27.1797 5
 -2 0 -4 576.559 26.5636 7
 -2 0 -4 578.082 28.3702 1
 3 0 4 49.6687 7.77657 2
 -3 0 -4 31.6227 7.50727 1
 -3 0 -4 48.8674 8.4004 7
 3 0 4 42.3892 8.85128 3
 -3 0 -4 40.1785 7.65932 5
 -4 0 -4 172.224 15.1051 7
 4 0 4 147.443 11.5622 2
 4 0 4 182.096 16.8136 3
 -4 0 -4 146.922 17.0759 1
 -4 0 -4 176.712 15.1639 5
 -5 0 -4 114.312 15.8534 7
 -5 0 -4 131.189 16.8307 5
 -5 0 -4 145.55 18.0005 1
 5 0 4 111.411 16.9328 3
 -6 0 -4 138.949 18.3428 5
 -6 0 -4 157.566 19.7834 1
 -6 0 -4 208.723 19.3087 7
 6 0 4 176.001 22.8747 3
 -7 0 -4 -2.321 5.58885 1
 -7 0 -4 1.56706 6.1906 7
 7 0 4 -0.8878 6.34555 3
 11 -1 -4 55.5161 13.9527 3
 -11 -1 4 52.3762 13.3903 5
 -11 -1 4 56.2186 14.7221 7
 -11 -1 4 76.1807 15.9588 4
 -11 1 4 67.6806 14.1177 4
 -11 1 4 56.2305 13.9408 7
 11 1 -4 50.3288 12.6465 3
 10 -1 -4 78.1644 15.6291 3
 -10 -1 4 75.7726 14.7629 7
 -10 -1 4 68.5339 14.1987 4
 -10 -1 4 53.4066 13.1289 5
 10 1 -4 73.7038 14.5617 3
 -10 1 4 74.4897 14.8124 4
 -10 1 4 82.1977 16.1885 7
 9 -1 -4 119.696 17.5393 3
 -9 -1 4 121.895 17.6129 4
 -9 -1 4 152.94 19.1572 5
 -9 -1 4 141.922 12.3002 2
 -9 -1 4 113.863 17.3429 7
 -9 -1 4 113.211 13.1964 1
 -9 1 4 138.656 16.0471 2
 -9 1 4 128.289 18.0244 7
 9 1 -4 101.467 15.5215 3
 -9 1 4 69.6958 11.5301 1
 -9 1 4 149.174 20.1646 4
 8 -1 -4 369.245 24.529 3
 -8 -1 4 370.514 21.3785 2
 -8 -1 4 378.05 19.3118 1
 -8 -1 4 368.307 24.3462 7
 -8 -1 4 376.805 23.4233 5
 -8 -1 4 360.428 25.0629 4
 -8 1 4 351.632 23.7962 7
 -8 1 4 376.039 22.0334 2
 8 1 -4 351.742 23.337 3
 -8 1 4 324.045 18.1019 1
 -8 1 4 368.112 24.9524 4
 -7 -1 4 551.04 30.0883 4
 -7 -1 4 509.07 26.8608 5
 -7 -1 4 539.156 28.4032 7
 -7 -1 4 545.813 22.9705 1
 -7 -1 4 542.133 26.9179 2
 7 -1 -4 504.616 27.7176 3
 -7 1 4 485.382 28.991 4
 -7 1 4 506.389 26.8337 2
 -7 1 4 549.378 28.5556 7
 -7 1 4 479.384 21.8145 1
 7 1 -4 522.495 27.7771 3
 -6 -1 4 220.326 14.064 5
 6 -1 -4 155.635 13.6149 3
 -6 -1 4 188.965 14.3904 2
 -6 -1 4 210.523 10.5433 1
 -6 -1 4 194.927 16.3476 4
 -6 -1 4 215.537 14.7736 7
 -6 1 4 177.639 9.33762 1
 -6 1 4 193.614 14.3426 7
 -6 1 4 180.055 14.4397 2
 -6 1 4 170.895 15.6806 4
 6 1 -4 191.563 14.4606 3
 -5 -1 4 427.253 15.9029 1
 -5 -1 4 428.153 19.2416 5
 -5 -1 4 376.976 22.7519 4
 -5 -1 4 367.592 21.1456 2
 -5 -1 4 419.316 20.1743 7
 -5 1 4 402.507 19.7802 7
 -5 1 4 390.377 22.8741 4
 5 1 -4 417.422 21.2019 3
 -5 1 4 378.313 21.9952 2
 -4 -1 4 217.321 11.5314 7
 -4 -1 4 205.492 14.9722 4
 -4 -1 4 201.634 10.5727 5
 -4 -1 4 199.776 14.3189 2
 -4 1 4 205.552 11.1154 7
 -4 1 4 224.098 15.3289 4
 -4 1 4 224.633 15.1518 2
 -3 -1 4 358.175 19.3325 4
 -3 -1 4 354.562 13.6762 7
 -3 -1 4 394.298 20.8199 2
 -3 1 4 358.851 19.0871 4
 -3 1 4 373.48 20.3613 2
 -3 1 4 347.629 14.072 7
 -2 -1 4 294.886 15.6303 4
 2 -1 -4 292.91 11.3045 1
 -2 -1 4 273.512 15.5616 3
 -2 -1 4 312.32 17.883 2
 -2 1 4 284.207 15.29 4
 -2 1 4 293.48 17.3736 2
 2 1 -4 279.431 11.9942 1
 -2 1 4 250.601 15.425 3
 -1 -1 4 643.745 27.7781 3
 1 -1 -4 640.042 21.8064 7
 1 -1 -4 651.807 24.6071 1
 -1 -1 4 635.426 29.6536 2
 1 -1 -4 659.208 22.2439 5
 -1 -1 4 644.274 25.4635 4
 -1 1 4 616.286 29.1609 2
 -1 1 4 648.594 25.1524 4
 1 1 -4 641.26 24.7588 1
 -1 1 4 631.181 28.105 3
 0 -1 -4 555.906 21.9909 7
 0 -1 -4 567.774 22.4314 5
 0 -1 4 571.744 27.6302 2
 0 -1 4 573.136 21.4572 4
 0 -1 -4 584.56 24.5355 1
 0 -1 4 579.797 26.4096 3
 0 1 -4 612.453 24.7381 1
 0 1 4 593.26 21.5828 4
 0 1 -4 569.971 21.2282 7
 0 1 4 600.44 27.4472 2
 0 1 4 576.697 26.8873 3
 -1 -1 -4 633.222 26.8857 5
 1 -1 4 651.615 30.3282 2
 -1 -1 -4 656.564 26.7701 7
 1 -1 4 661.414 30.3786 3
 -1 -1 -4 656.364 28.7922 1
 1 1 4 694.476 31.1266 3
 -1 1 -4 636.389 25.9415 7
 -1 1 -4 657.654 28.8539 1
 1 1 4 651.77 29.5203 2
 -2 -1 -4 465.845 23.2344 5
 2 -1 4 483.352 24.6624 2
 -2 -1 -4 452.523 22.6703 7
 -2 -1 -4 460.677 24.2636 1
 2 -1 4 474.469 25.4029 3
 -2 1 -4 498.293 23.2327 5
 -2 1 -4 474.315 24.5947 1
 2 1 4 503.879 23.9198 2
 -2 1 -4 472.01 22.5951 7
 2 1 4 485.711 26.0029 3
 -3 -1 -4 768.202 34.4393 5
 -3 -1 -4 731.61 33.8115 7
 3 -1 4 788.181 34 2
 -3 -1 -4 736.632 35.4534 1
 3 -1 4 727.683 36.3982 3
 3 1 4 761.498 32.1717 2
 -3 1 -4 768.194 34.2368 5
 -3 1 -4 699.293 35.0475 1
 3 1 4 784.718 37.4652 3
 -3 1 -4 721.545 33.48 7
 -4 -1 -4 224.886 18.1559 1
 -4 -1 -4 269.155 18.6356 7
 4 -1 4 261.087 16.3921 2
 -4 -1 -4 276.565 18.6992 5
 4 -1 4 247.807 19.874 3
 4 1 4 196.526 13.5529 2
 4 1 4 221.387 19.3682 3
 -4 1 -4 236.808 17.8747 5
 -4 1 -4 275.762 19.9948 1
 -4 1 -4 279.815 19.0294 7
 -5 -1 -4 65.454 11.8547 5
 5 -1 4 70.6855 14.2559 3
 -5 -1 -4 97.8836 14.4091 7
 -5 -1 -4 70.0441 12.1787 1
 -5 1 -4 78.0791 13.392 1
 -5 1 -4 74.4883 12.7049 7
 5 1 4 96.0595 16.1617 3
 -5 1 -4 95.4318 14.3871 5
 -6 -1 -4 42.6052 11.1399 1
 6 -1 4 51.6889 13.1338 3
 -6 -1 -4 43.658 11.092 7
 -6 -1 -4 51.36 11.9384 5
 -6 1 -4 28.8286 9.70818 1
 -6 1 -4 44.7468 10.6406 7
 6 1 4 23.4698 9.28736 3
 -7 -1 -4 19.6771 8.36567 7
 -7 -1 -4 7.27468 7.03315 5
 -7 -1 -4 21.8027 9.09039 1
 7 -1 4 10.4868 7.98904 3
 -7 1 -4 20.3235 9.22848 1
 -7 1 -4 10.5197 8.16629 7
 7 1 4 6.79224 7.01627 3
 -11 -2 4 76.1281 15.9644 7
 -11 -2 4 97.0971 17.6222 5
 11 -2 -4 92.74 16.9952 3
 -11 -2 4 98.069 17.0871 4
 11 2 -4 91.1914 17.1708 3
 -11 2 4 109.708 19.7159 7
 -11 2 4 92.6971 17.0322 4
 -10 -2 4 24.5745 9.87946 4
 -10 -2 4 24.539 9.06736 5
 -10 -2 4 30.1796 10.4379 7
 10 -2 -4 11.9205 6.76944 3
 -10 -2 4 6.87049 8.67264 1
 -10 2 4 36.2125 10.7519 7
 10 2 -4 14.2316 8.08483 3
 -10 2 4 34.7606 10.9633 4
 -9 -2 4 166.525 20.8861 4
 -9 -2 4 169.637 20.3521 7
 -9 -2 4 137.183 12.2482 1
 -9 -2 4 130.453 17.3989 5
 9 -2 -4 143.949 18.354 3
 -9 -2 4 203.563 24.343 2
 -9 2 4 109.293 17.3618 4
 -9 2 4 170.284 20.612 7
 -9 2 4 117.044 14.2794 2
 9 2 -4 97.6719 15.3913 3
 -8 -2 4 181.382 12.7817 1
 -8 -2 4 181.928 16.0025 5
 -8 -2 4 172.867 16.6522 7
 -8 -2 4 208.794 18.3999 4
 -8 -2 4 211.624 15.1077 2
 8 -2 -4 198.979 17.7728 3
 8 2 -4 210.561 17.3573 3
 -8 2 4 198.253 15.5655 2
 -8 2 4 159.692 11.6579 1
 -8 2 4 184.142 21.1865 4
 -8 2 4 187.673 17.0749 7
 -7 -2 4 117.506 9.13241 1
 -7 -2 4 136.613 15.4579 7
 -7 -2 4 100.127 14.5327 4
 -7 -2 4 94.7937 11.6507 2
 -7 -2 4 120.72 13.7892 5
 7 -2 -4 100.303 13.6206 3
 -7 2 4 91.6406 7.51683 1
 -7 2 4 94.2825 13.4931 4
 -7 2 4 84.6138 11.7838 2
 7 2 -4 116.518 13.7179 3
 -7 2 4 88.0046 12.3613 7
 -6 -2 4 659.815 29.8452 5
 6 -2 -4 646.338 31.3924 3
 -6 -2 4 643.338 30.5622 2
 -6 -2 4 637.276 33.1426 4
 -6 -2 4 649.232 25.9201 1
 -6 -2 4 669.632 30.9358 7
 -6 2 4 656.865 31.6368 2
 -6 2 4 671.645 30.7614 7
 6 2 -4 679.231 30.8503 3
 -6 2 4 604.743 32.5332 4
 -6 2 4 692.747 24.4773 1
 -5 -2 4 31.667 7.49387 2
 -5 -2 4 45.9142 7.25851 7
 -5 -2 4 41.8044 8.52619 4
 -5 -2 4 46.9131 6.83657 5
 5 2 -4 44.8821 5.06842 1
 -5 2 4 48.2992 7.44796 7
 -5 2 4 63.3243 10.4742 2
 5 2 -4 56.7384 8.33821 3
 -5 2 4 46.9546 9.05451 4
 -4 -2 4 2076.14 71.6916 7
 -4 -2 4 2132.43 76.6744 2
 -4 -2 4 2059.61 76.8278 4
 -4 -2 4 2049.38 70.5673 5
 -4 2 4 2107.68 71.3518 7
 4 2 -4 2095.06 68.6557 1
 -4 2 4 2226.09 77.8525 2
 -4 2 4 2115.92 76.6967 4
 -3 -2 4 376.242 15.2051 7
 -3 -2 4 386.275 14.6444 5
 -3 -2 4 376.69 20.1268 4
 -3 -2 4 374.561 20.8615 2
 -3 2 4 363.603 19.6009 4
 -3 2 4 397.554 15.66 7
 3 2 -4 395.977 15.0691 1
 -3 2 4 387.896 21.3946 2
 -2 -2 4 2227.55 76.7847 4
 2 -2 -4 2282.17 71.3532 1
 -2 -2 4 2061.99 76.0499 3
 -2 -2 4 2236.81 79.6961 2
 2 2 -4 2115 72.5485 1
 -2 2 4 2323.07 76.2022 4
 -2 2 4 2115.46 70.8797 7
 -2 2 4 2156.75 77.4094 3
 -2 2 4 2295.79 79.8051 2
 -1 -2 4 151.327 12.095 2
 1 -2 -4 149.363 8.63784 1
 1 -2 -4 122.076 6.58653 7
 0 -2 -4 1269.64 42.6809 5
 0 -2 4 1148.34 45.9419 3
 0 -2 4 1199.99 41.6853 4
 0 -2 4 1181.09 48.0998 2
 0 -2 -4 1248.37 44.5669 1
 0 -2 -4 1300.44 42.5043 7
 0 2 4 1147.85 46.814 3
 0 2 -4 1205.5 44.4937 1
 0 2 4 1173.1 41.4507 4
 0 2 4 1139.78 46.7219 2
 0 2 -4 1167.31 40.9199 7
 1 -2 4 58.5103 9.20932 3
 1 -2 4 49.6544 9.10359 2
 -1 -2 -4 62.6029 7.8201 5
 -1 -2 -4 59.7288 7.33712 7
 -1 -2 -4 62.4532 8.75568 1
 1 2 4 49.3613 3.72869 4
 -1 2 -4 51.4895 6.42169 7
 1 2 4 54.7428 8.59111 2
 -1 2 -4 49.1413 7.94511 1
 1 2 4 44.1391 7.96391 3
 2 -2 4 377.092 21.6567 2
 -2 -2 -4 379.353 21.3647 1
 -2 -2 -4 413.469 20.4189 7
 2 -2 4 366.817 21.7791 3
 -2 -2 -4 406.878 20.5594 5
 2 2 4 354.265 19.3949 2
 -2 2 -4 371.134 21.2455 1
 2 2 4 346.657 21.7097 3
 -2 2 -4 371.133 19.106 7
 -3 -2 -4 242.97 17.3991 5
 3 -2 4 277.952 19.9234 3
 -3 -2 -4 266.64 17.742 7
 -3 -2 -4 260.723 18.8426 1
 3 -2 4 278.16 18.0648 2
 -3 2 -4 280.679 17.8234 7
 -3 2 -4 275.418 18.9358 1
 3 2 4 303.93 16.3047 2
 3 2 4 317.954 20.9133 3
 4 -2 4 48.7183 10.7919 3
 4 -2 4 55.0855 8.93923 2
 -4 -2 -4 49.3412 8.88471 7
 -4 -2 -4 51.36 9.49286 5
 -4 -2 -4 48.6906 9.53911 1
 -4 2 -4 39.1898 9.11911 1
 -4 2 -4 40.2695 8.42699 7
 4 2 4 57.1294 10.8778 3
 5 -2 4 295.085 23.3911 3
 -5 -2 -4 271.36 20.8355 7
 -5 -2 -4 292.167 22.0474 1
 -5 -2 -4 262.864 20.9455 5
 -5 2 -4 300.755 22.5179 1
 -5 2 -4 297.564 21.9593 7
 5 2 4 337.86 24.7601 3
 -6 -2 -4 18.0079 8.25309 7
 6 -2 4 34.2164 10.7451 3
 -6 -2 -4 30.5269 10.1643 5
 -6 -2 -4 28.4172 9.93937 1
 6 2 4 29.1902 10.157 3
 -6 2 -4 36.012 10.3972 1
 -6 2 -4 40.1376 10.1223 7
 -7 -2 -4 153.561 21.0798 5
 -7 -2 -4 204.76 24.7402 7
 -7 -2 -4 152.634 20.978 1
 7 -2 4 221.932 27.8378 3
 -7 2 -4 182.85 23.218 7
 7 2 4 242.154 29.3753 3
 -7 2 -4 188.534 23.5424 1
 -10 -3 4 136.085 20.245 7
 -10 -3 4 110.023 18.7155 4
 -10 -3 4 85.7651 12.9646 1
 10 -3 -4 128.07 19.4497 3
 -10 -3 4 141.006 19.7489 5
 10 3 -4 123.814 18.2536 3
 -10 3 4 125.336 20.0271 7
 -10 3 4 120.441 18.8863 4
 -9 -3 4 212.333 19.5434 7
 -9 -3 4 204.719 23.2932 4
 -9 -3 4 165.342 13.9593 1
 -9 -3 4 190.248 21.3554 5
 9 -3 -4 164.247 20.684 3
 -9 3 4 216.942 24.4 4
 9 3 -4 213.185 18.5759 3
 -9 3 4 176.809 22.1857 7
 -9 3 4 200.327 16.6122 2
 -8 -3 4 162.538 18.3471 5
 -8 -3 4 138.939 12.4309 2
 8 -3 -4 158.402 18.7046 3
 -8 -3 4 126.555 11.0955 1
 -8 -3 4 143.156 18.8721 4
 -8 -3 4 165.744 15.6057 7
 -8 3 4 118.382 10.0592 1
 -8 3 4 119.324 15.6611 7
 -8 3 4 125.781 16.552 4
 -8 3 4 155.348 14.0486 2
 8 3 -4 123.862 15.4744 3
 -7 -3 4 174.006 11.5805 1
 -7 -3 4 163.385 14.2224 5
 -7 -3 4 167.584 13.4564 2
 -7 -3 4 159.537 15.0099 7
 -7 -3 4 170.616 19.3186 4
 7 -3 -4 152.349 17.1229 3
 -7 3 4 158.187 18.8989 4
 -7 3 4 166.755 10.2962 1
 -7 3 4 166.249 14.8298 7
 -7 3 4 154.935 14.0723 2
 7 3 -4 175.999 14.4828 3
 -6 -3 4 531.28 26.2646 2
 -6 -3 4 513.537 25.2885 5
 -6 -3 4 529.427 26.2628 7
 -6 -3 4 521.751 28.6774 4
 6 -3 -4 542.156 27.3573 3
 -6 3 4 515.497 26.1343 7
 6 3 -4 486.819 25.1634 3
 -6 3 4 514.546 20.0151 1
 -6 3 4 499.567 27.1228 2
 -6 3 4 508.754 28.3698 4
 -5 -3 4 213.571 13.4061 7
 -5 -3 4 147.836 12.7603 2
 -5 -3 4 231.49 16.5408 4
 -5 -3 4 201.089 12.655 5
 -5 3 4 158.229 14.3005 4
 -4 -3 4 160.004 13.4604 4
 -4 -3 4 136.894 12.1999 2
 -4 -3 4 186.762 10.3185 5
 -4 -3 4 192.146 10.8508 7
 -4 3 4 151.371 13.3066 2
 -4 3 4 155.087 12.9914 4
 -3 -3 4 193.451 13.5512 4
 -3 -3 4 177.834 13.7313 2
 -3 -3 4 196.444 9.65193 7
 -3 -3 4 196.17 9.15875 5
 -3 3 4 158.894 12.4392 4
 -3 3 4 191.876 14.522 2
 -2 -3 4 213.77 13.3213 4
 2 -3 -4 221.286 9.55987 1
 -2 -3 4 195.507 14.6853 2
 -2 -3 4 202.224 12.3278 3
 2 3 -4 181.644 10.2845 1
 -2 3 4 200.972 12.4197 4
 -2 3 4 210.279 14.7983 2
 -2 3 4 192.758 9.49889 7
 -2 3 4 195.791 13.2082 3
 -1 -3 4 480.725 21.4901 4
 1 -3 -4 461.356 19.8733 1
 -1 -3 4 478.503 22.1224 3
 -1 -3 4 435.471 24.2868 2
 -1 3 4 479.687 24.1145 2
 1 3 -4 499.229 20.7972 1
 -1 3 4 497.522 23.6915 3
 -1 3 4 513.842 20.9915 4
 1 3 -4 475.721 17.4202 7
 -1 3 4 500.195 18.9608 7
 0 -3 4 551.482 24.2981 3
 0 -3 4 495.234 26.0246 2
 0 -3 -4 508.659 22.7754 1
 0 -3 -4 515.063 21.0963 5
 0 -3 -4 512.72 20.8695 7
 0 -3 4 479.019 20.5321 4
 0 3 4 527.347 20.5112 4
 0 3 4 446.22 23.965 2
 0 3 -4 550.404 23.2771 1
 0 3 4 509.345 24.6761 3
 0 3 -4 494.01 19.7146 7
 -1 -3 -4 514.441 25.9709 1
 -1 -3 -4 560.471 24.6625 7
 1 -3 4 594.299 27.5093 3
 -1 -3 -4 550.089 24.8131 5
 1 -3 4 563.482 20.7977 4
 1 -3 4 522.158 27.9458 2
 -1 3 -4 599.198 26.8145 1
 1 3 4 607.259 27.0948 2
 -1 3 -4 581.217 23.8608 7
 1 3 4 606.745 21.5121 4
 1 3 4 610.23 28.718 3
 -2 -3 -4 705.373 30.6097 7
 2 -3 4 662.853 32.1038 3
 -2 -3 -4 686.851 30.6981 5
 -2 -3 -4 688.616 31.868 1
 2 -3 4 697.208 32.7809 2
 -2 -3 -4 664.678 23.2587 4
 -2 3 -4 665.058 29.3995 7
 2 3 4 700.911 33.381 3
 -2 3 -4 656.586 31.4442 1
 2 3 4 718.382 30.0333 2
 3 -3 4 132.807 15.4629 2
 3 -3 4 116.541 14.8891 3
 -3 -3 -4 162.922 13.7915 7
 -3 -3 -4 142.498 13.1259 5
 -3 -3 -4 143.199 15.6469 1
 -3 3 -4 159.532 17.3613 1
 -3 3 -4 158.463 12.9459 7
 3 3 4 174.063 15.2204 3
 3 3 4 157.504 11.0496 2
 -4 -3 -4 255.922 19.5141 1
 -4 -3 -4 249.826 18.7251 7
 4 -3 4 247.769 17.4765 2
 -4 -3 -4 240.442 18.3099 5
 4 -3 4 234.99 19.6152 3
 4 3 4 225.085 19.4117 3
 -4 3 -4 240.549 17.9429 7
 -4 3 -4 234.843 18.9303 1
 5 -3 4 120.43 17.3628 3
 -5 -3 -4 77.0115 12.9439 5
 -5 -3 -4 113.279 15.3519 7
 -5 -3 -4 72.7618 13.423 1
 5 3 4 98.3459 15.7543 3
 -5 3 -4 91.0053 14.4849 1
 -5 3 -4 107.072 14.9123 7
 -6 -3 -4 47.041 11.3733 1
 6 -3 4 32.894 10.4076 3
 -6 -3 -4 49.5817 11.3437 5
 -6 -3 -4 39.2314 10.1539 7
 6 3 4 21.373 9.27246 3
 -6 3 -4 44.4519 11.3801 1
 -6 3 -4 51.2028 11.1906 7
 -7 -3 -4 8.17483 7.44493 7
 -7 3 -4 -2.7648 5.53644 7
 10 -4 -4 72.4849 14.5371 3
 -10 -4 4 87.5096 15.6437 4
 10 -4 -4 30.2626 8.5831 2
 -10 -4 4 63.4804 10.8505 1
 -10 -4 4 83.2852 15.2934 7
 -10 -4 4 55.3666 11.9679 5
 -10 4 4 97.7918 16.9776 4
 10 4 -4 38.9522 10.1933 3
 -10 4 4 50.7698 12.8869 7
 9 -4 -4 13.789 8.1722 3
 -9 -4 4 12.1444 7.07483 4
 -9 -4 4 3.81967 5.80046 5
 -9 -4 4 9.72451 5.19852 1
 -9 -4 4 18.0769 7.0546 7
 -9 4 4 13.7312 8.61838 4
 -9 4 4 17.3108 7.14602 2
 -9 4 4 9.99831 7.51596 7
 9 4 -4 -3.3306 4.17566 3
 -8 -4 4 127.549 10.987 1
 -8 -4 4 124.003 16.9808 4
 -8 -4 4 118.648 15.4763 7
 -8 -4 4 133.561 11.857 2
 -8 -4 4 113.977 14.5542 5
 8 -4 -4 113.547 15.5543 3
 -8 4 4 114.017 16.6141 4
 -8 4 4 77.3146 9.65587 1
 8 4 -4 103.17 13.8466 3
 -8 4 4 124.463 15.1644 2
 -8 4 4 114.462 15.3532 7
 -7 -4 4 500.624 30.3931 4
 -7 -4 4 522.889 28.8067 7
 -7 -4 4 551.22 27.36 2
 -7 -4 4 547.971 28.5988 5
 7 -4 -4 581.732 30.5359 3
 -7 4 4 572.945 30.1745 7
 7 4 -4 570.228 28.6122 3
 -7 4 4 559.089 31.312 4
 -7 4 4 560.237 23.3416 1
 -7 4 4 540.131 29.1811 2
 -6 -4 4 1.71919 4.82925 4
 -6 -4 4 -3.1694 3.08974 7
 6 -4 -4 1.72883 3.91613 3
 -6 -4 4 -4.7619 2.89511 2
 -6 -4 4 -2.659 3.05137 5
 -6 4 4 3.67296 2.16897 1
 -6 4 4 -3.688 3.30759 2
 6 4 -4 10.2971 3.7869 1
 -6 4 4 4.46434 4.16561 7
 6 4 -4 1.33682 3.59045 3
 -6 4 4 0.85417 4.18689 4
 -5 -4 4 694.231 33.9092 4
 -5 -4 4 736.909 31.0223 7
 -5 -4 4 706.218 29.9792 5
 -5 -4 4 700.096 32.4393 2
 -5 4 4 721.011 34.2501 2
 5 4 -4 671.107 29.8895 3
 5 4 -4 715.409 27.9556 1
 -5 4 4 733.046 25.0928 1
 -5 4 4 705.797 33.9386 4
 -5 4 4 730.429 31.0478 7
 -4 -4 4 625.447 26.6171 7
 -4 -4 4 630.132 30.407 2
 -4 -4 4 632.632 25.852 5
 -4 -4 4 623.012 30.688 4
 -4 4 4 675.024 30.8796 4
 -4 4 4 650.039 22.0977 1
 -4 4 4 655.78 31.6674 2
 -4 4 4 675.405 27.1709 7
 4 4 -4 682.344 25.4125 1
 -3 -4 4 1059.36 44.0648 2
 -3 -4 4 1156.56 43.5269 4
 -3 -4 4 1121.58 37.7516 7
 -3 4 4 1112.41 35.5849 1
 3 4 -4 880.129 37.4791 1
 -3 4 4 1103.28 42.5877 4
 -3 4 4 929.297 38.0077 7
 -3 4 4 1154.94 45.3104 2
 -2 -4 4 -2.7491 2.90603 4
 -2 -4 4 4.12064 4.11547 2
 -2 -4 4 8.51999 3.57976 3
 -2 4 4 3.91692 2.39604 7
 -2 4 4 2.83123 3.44926 3
 -2 4 4 0.95164 3.13299 2
 -2 4 4 9.11453 2.58721 1
 2 4 -4 2.65195 2.56896 1
 2 4 -4 3.02437 1.94279 7
 -2 4 4 7.44993 3.74407 4
 -1 -4 4 1845.7 69.936 2
 -1 -4 4 1826.44 65.4252 4
 -1 -4 4 1879.47 65.6836 3
 1 4 -4 1813.83 61.5145 7
 -1 4 4 1766.36 68.5839 2
 -1 4 4 1851.84 62.9606 7
 1 4 -4 1945.13 65.1411 1
 -1 4 4 1897.93 64.9125 4
 -1 4 4 1924.72 68.0489 3
 1 -4 4 293.919 17.8113 3
 -1 -4 -4 334.038 18.1851 1
 1 -4 4 324.318 14 4
 -1 -4 -4 292.471 16.4707 5
 1 -4 4 302.988 19.602 2
 -1 -4 -4 324.991 16.7792 7
 1 4 4 303.272 13.8652 4
 1 4 4 329.395 19.4598 3
 1 4 4 299.743 17.6638 2
 -1 4 -4 313.012 18.0706 1
 -1 4 -4 308.849 15.7563 7
 2 -4 4 -4.0043 3.877 2
 -2 -4 -4 -3.1746 3.38877 5
 -2 -4 -4 -1.6589 3.91901 1
 2 -4 4 1.06743 3.68402 3
 -2 -4 -4 0.72589 3.55342 7
 2 4 4 -0.0411 3.1064 2
 2 4 4 -0.2267 3.0069 3
 -2 4 -4 -1.1961 3.1425 7
 -2 4 -4 6.47592 4.58573 1
 3 4 4 135.248 15.9967 3
 -4 -4 -4 321.684 21.9412 5
 -4 -4 -4 323.113 21.5941 7
 4 -4 4 301.54 20.6047 2
 -4 -4 -4 292.829 21.3538 1
 4 -4 4 350.209 23.7163 3
 -4 4 -4 299.948 20.9001 7
 4 4 4 341.207 23.8137 3
 -4 4 -4 298.665 21.9684 1
 5 -4 4 9.82213 6.16961 3
 -5 -4 -4 15.8904 7.13398 7
 -5 -4 -4 27.6045 8.61914 1
 -5 -4 -4 10.5937 6.86142 5
 5 -4 4 6.10663 4.66274 2
 -5 4 -4 31.9985 9.43391 1
 -5 4 -4 9.37647 6.22128 7
 5 4 4 14.0671 7.27399 3
 -6 -4 -4 189.018 22.8391 1
 6 -4 4 256.126 27.9993 3
 -6 -4 -4 225.146 20.3902 7
 -6 -4 -4 226.474 20.989 5
 -6 4 -4 212.069 20.451 7
 -6 4 -4 223.892 25.5048 1
 6 4 4 246.452 22.8673 3
 10 -5 -4 42.0452 10.5253 2
 -10 -5 4 46.6498 12.5766 4
 10 -5 -4 39.5688 11.4181 3
 -10 -5 4 52.5086 13.0304 7
 -10 -5 4 30.3348 10.6792 5
 -10 -5 4 27.5246 7.94803 1
 10 5 -4 52.1045 11.8929 3
 -10 5 4 31.5228 10.6491 7
 -10 5 4 46.1156 12.18 4
 9 -5 -4 145.216 20.093 3
 -9 -5 4 135.578 18.6431 5
 -9 -5 4 119.12 14.3698 1
 -9 -5 4 119.527 17.9666 7
 -9 -5 4 186.733 22.7555 4
 -9 5 4 129.967 19.4467 7
 9 5 -4 148.757 18.6088 3
 -9 5 4 151.835 18.1631 2
 -9 5 4 151.725 20.9581 4
 -8 -5 4 90.6157 11.6171 1
 -8 -5 4 74.59 11.074 2
 8 -5 -4 88.2059 14.4474 3
 -8 -5 4 84.7219 14.3235 7
 -8 -5 4 69.9585 12.0251 5
 -8 -5 4 53.5098 12.3963 4
 -8 5 4 84.6561 13.1767 2
 -8 5 4 55.2027 11.5926 7
 -8 5 4 95.6933 16.4703 4
 8 5 -4 101.629 14.1539 3
 -7 -5 4 53.5487 9.10588 2
 7 -5 -4 53.182 10.8221 3
 -7 -5 4 85.4426 12.2663 5
 -7 -5 4 59.9549 11.4993 4
 -7 -5 4 83.1325 12.0595 7
 7 5 -4 64.441 10.006 3
 7 5 -4 59.4926 8.49055 1
 -7 5 4 83.8689 14.1817 4
 -7 5 4 66.9371 11.8587 7
 -7 5 4 66.2329 10.9499 2
 -7 5 4 59.4955 7.25266 1
 -6 -5 4 108.47 12.8476 7
 6 -5 -4 102.926 13.1125 3
 -6 -5 4 111.512 14.7719 4
 -6 -5 4 98.8135 12.2799 2
 -6 -5 4 98.7576 11.6879 5
 6 5 -4 114.601 9.32593 1
 -6 5 4 94.5656 12.2334 7
 -6 5 4 103.655 13.7153 2
 -6 5 4 90.1636 13.2064 4
 -6 5 4 86.5931 6.94292 1
 6 5 -4 118.495 10.6794 3
 -5 -5 4 152.962 13.0698 2
 -5 -5 4 133.845 15.4147 4
 -5 -5 4 157.504 11.6683 5
 -5 -5 4 159.661 12.1337 7
 -5 5 4 144.6 13.5024 2
 -4 -5 4 52.8598 9.10751 2
 -4 -5 4 54.2179 6.86987 7
 -4 -5 4 62.8844 9.97782 4
 -4 -5 4 78.2546 7.02228 5
 -4 5 4 59.3872 9.41822 4
 -4 5 4 64.4377 10.1522 2
 -4 5 4 51.8501 4.26824 1
 -3 -5 4 49.4608 7.92647 4
 -3 -5 4 29.7362 6.91606 2
 -3 5 4 36.6078 7.61117 2
 3 5 -4 12.5807 3.71502 1
 -3 5 4 22.669 5.79221 4
 -2 -5 4 174.074 10.8759 3
 -2 -5 4 167.286 12.374 4
 -2 -5 4 184.22 14.1999 2
 -2 5 4 159.255 13.2876 2
 -2 5 4 152.96 9.89399 7
 2 5 -4 146.044 10.1437 1
 -2 5 4 170.056 9.40736 1
 2 5 -4 169.282 9.18797 7
 -2 5 4 183.403 12.0931 4
 -1 -5 4 143.281 12.8836 2
 -1 -5 4 161.374 10.5324 3
 -1 -5 4 162.089 11.5233 4
 1 5 -4 159.904 8.86794 7
 -1 5 4 153.237 10.5733 4
 -1 5 4 145.859 12.5261 2
 1 5 -4 157.926 10.7502 1
 -1 5 4 142.813 9.54802 7
 -1 5 4 147.912 11.9754 3
 -1 5 4 140.547 9.80483 1
 0 -5 4 198.767 12.9054 3
 0 -5 4 190.108 15.3121 2
 0 -5 4 200.173 11.9593 4
 0 5 4 205.09 11.7721 4
 0 5 4 201.266 14.3945 3
 0 5 -4 211.895 13.4109 1
 0 5 -4 198.374 11.2626 7
 0 5 4 216.158 14.7287 2
 -1 -5 -4 402.094 21.6651 1
 -1 -5 -4 410.78 20.7678 5
 1 -5 4 417.339 18.3278 4
 1 -5 4 410.967 24.1883 2
 1 -5 4 421.703 21.821 3
 -1 -5 -4 396.375 20.2583 7
 1 5 4 422.121 18.3997 4
 -1 5 -4 426.276 19.7731 7
 1 5 4 468.84 22.4483 2
 1 5 4 420.823 23.2992 3
 -1 5 -4 426.622 22.1752 1
 2 -5 4 213.559 17.0679 2
 2 -5 4 193.185 14.7628 3
 -2 -5 -4 216.802 15.742 1
 2 -5 4 201.09 10.2518 4
 -2 -5 -4 194.002 14.529 5
 -2 -5 -4 217.954 15.3699 7
 2 5 4 226.85 13.9173 2
 -2 5 -4 228.795 14.5793 7
 -2 5 -4 206.42 15.6748 1
 2 5 4 226.848 16.7489 3
 -3 -5 -4 109.87 13.9213 1
 -3 -5 -4 145.191 13.3874 7
 3 -5 4 136.616 16.2046 2
 -3 -5 -4 150.907 16.6778 5
 3 -5 4 117.231 14.5628 3
 3 5 4 116.466 9.37166 2
 -3 5 -4 139.495 15.9507 1
 -3 5 -4 128.823 12.1871 7
 3 5 4 131.902 15.8316 3
 -4 -5 -4 86.352 13.138 7
 4 -5 4 71.9417 12.2437 2
 -4 -5 -4 99.4946 14.8241 1
 4 -5 4 72.2993 12.5027 3
 -4 -5 -4 82.9197 13.0136 5
 4 5 4 80.8408 13.9261 3
 -4 5 -4 80.9815 12.1316 7
 -4 5 -4 66.665 12.0264 1
 5 -5 4 111.84 15.0087 2
 -5 -5 -4 140.17 18.0101 5
 5 -5 4 134.374 18.3786 3
 -5 -5 -4 142.543 18.2037 7
 -5 -5 -4 115.214 16.0345 1
 5 5 4 145.082 19.8942 3
 -5 5 -4 135.992 17.2157 7
 -5 5 -4 130.027 17.3007 1
 6 -5 4 11.6521 7.58979 3
 -6 -5 -4 12.8603 7.89522 1
 -6 -5 -4 16.0683 8.75305 5
 -6 -5 -4 0.36481 5.98224 7
 -6 5 -4 19.0568 8.10723 7
 6 5 4 15.4559 9.23104 3
 -6 5 -4 8.64548 6.80252 1
 10 -6 -4 4.43469 6.05803 2
 -10 -6 4 4.28495 6.93405 7
 10 -6 -4 13.4854 6.48104 6
 10 -6 -4 1.35665 6.26181 3
 -10 -6 4 3.57957 6.34167 5
 -10 -6 4 3.34819 5.2498 1
 -10 -6 4 -3.0423 5.3557 4
 10 6 -4 -6.0002 4.5337 3
 -10 6 4 -4.5501 5.40952 4
 -10 6 4 4.75104 7.16442 7
 -9 -6 4 43.0942 8.62368 1
 -9 -6 4 63.0222 13.5367 4
 9 -6 -4 61.58 13.3616 3
 -9 -6 4 53.1626 11.3935 5
 9 -6 -4 30.0125 8.69291 2
 -9 -6 4 52.76 12.0539 7
 -9 6 4 48.3399 12.3793 7
 -9 6 4 41.1315 11.335 4
 9 6 -4 41.0158 10.1094 3
 -8 -6 4 99.1274 15.2512 5
 -8 -6 4 122.238 14.2338 2
 -8 -6 4 90.5143 15.0525 7
 -8 -6 4 128.488 18.9348 4
 8 -6 -4 107.563 15.8331 3
 -8 6 4 94.3255 14.994 7
 -8 6 4 113.793 15.54 2
 8 6 -4 107.768 14.947 3
 -8 6 4 120.788 17.7609 4
 -7 -6 4 42.1924 10.6227 4
 -7 -6 4 37.3935 8.23026 2
 -7 -6 4 31.6245 8.48085 5
 -7 -6 4 38.8097 8.98303 7
 7 -6 -4 23.4445 7.60852 3
 -7 6 4 33.0951 5.84152 1
 7 6 -4 28.6475 7.38012 3
 -7 6 4 29.4265 8.542 2
 7 6 -4 29.2918 7.07798 1
 -7 6 4 56.1941 12.1771 4
 -7 6 4 37.3946 9.36364 7
 6 -6 -4 372.594 22.8891 3
 -6 -6 4 358.028 21.7837 7
 -6 -6 4 355.657 20.8764 5
 -6 -6 4 340.686 23.8061 4
 -6 -6 4 400.669 22.1253 2
 6 6 -4 378.286 19.6468 1
 6 6 -4 374.051 20.176 3
 -6 6 4 377.156 23.5822 2
 -6 6 4 353.428 16.7988 1
 -6 6 4 386.826 24.2951 4
 -6 6 4 390.385 22.5696 7
 -5 -6 4 104.745 11.7985 7
 -5 -6 4 95.1185 10.6882 5
 -5 -6 4 75.5058 11.583 4
 -5 -6 4 84.4389 12.2095 2
 -5 6 4 86.4884 10.9387 7
 -5 6 4 79.7768 6.27738 1
 -5 6 4 64.7893 11.2902 2
 5 6 -4 94.7574 8.59955 1
 5 6 -4 92.3898 10.1736 3
 -5 6 4 105.407 14.4907 4
 -4 -6 4 366.993 21.8699 4
 -4 -6 4 320.427 20.3999 2
 -4 -6 4 362.513 18.06 7
 -4 6 4 362.626 18.8341 7
 -4 6 4 356.039 15.0088 1
 -4 6 4 358.6 22.126 2
 4 6 -4 337.529 17.339 1
 -4 6 4 364.566 21.4151 4
 -3 -6 4 12.2038 5.55096 2
 -3 -6 4 12.1303 5.48929 4
 3 6 -4 9.08733 3.5868 7
 -3 6 4 4.64542 2.29447 1
 -3 6 4 8.07382 3.80848 7
 -3 6 4 -2.8887 4.26764 2
 -3 6 4 5.87504 4.24159 4
 3 6 -4 14.3686 4.31776 1
 -2 -6 4 951.814 39.1948 4
 -2 -6 4 930.493 41.3985 2
 2 6 -4 906.293 36.7997 1
 -2 6 4 952.587 38.5217 4
 -2 6 4 983.384 35.1665 1
 2 6 -4 935.099 34.8565 7
 -2 6 4 929.903 36.2667 7
 -2 6 4 936.343 41.1143 2
 -1 -6 4 6.37031 3.166 3
 -1 -6 4 5.39395 3.77288 4
 -1 -6 4 11.6787 5.20234 2
 -1 6 4 1.0241 3.26315 3
 1 6 -4 7.27461 3.6824 1
 -1 6 4 11.2563 3.84626 1
 1 6 -4 4.59921 2.78737 7
 -1 6 4 6.4419 3.14848 7
 -1 6 4 3.29697 4.4933 2
 -1 6 4 4.95622 3.41525 4
 0 -6 4 392.1 18.4106 4
 0 -6 4 350.92 22.323 2
 0 -6 4 364.925 18.2583 3
 0 6 4 347.651 18.887 1
 0 6 4 382.055 20.7777 3
 0 6 -4 360.45 19.4861 1
 0 6 4 358.487 20.6494 2
 0 6 4 344.677 17.7446 4
 0 6 4 353.317 18.2991 7
 0 6 -4 353.17 17.379 7
 1 -6 4 16.0751 4.96404 3
 -1 -6 -4 19.7498 5.10154 7
 1 -6 4 17.6663 7.08458 2
 1 -6 4 16.8609 4.16003 4
 -1 -6 -4 26.6735 5.66693 5
 1 6 4 12.424 3.73403 4
 1 6 4 12.7089 5.02017 3
 1 6 4 14.7519 4.96428 2
 -1 6 -4 10.7445 3.70624 7
 2 -6 4 84.0051 12.1211 2
 -2 6 -4 81.1901 11.1429 1
 3 -6 4 26.6013 7.53195 3
 3 -6 4 14.1229 7.59047 2
 -3 -6 -4 31.432 8.26874 5
 -3 -6 -4 10.1954 5.09074 1
 -3 -6 -4 28.1362 7.80128 7
 -3 6 -4 30.5273 8.49199 1
 -3 6 -4 27.1156 7.30924 7
 3 6 4 12.9213 4.15052 2
 3 6 4 23.3539 8.2128 3
 -4 -6 -4 30.017 8.48834 5
 4 -6 4 22.2764 7.42307 2
 -4 -6 -4 45.0556 9.55224 7
 4 -6 4 40.5303 9.80574 3
 -4 -6 -4 41.9875 9.90961 1
 4 6 4 14.7058 6.53277 3
 -4 6 -4 29.2087 8.24235 1
 -4 6 -4 49.8741 10.1643 7
 -5 -6 -4 164.093 20.0196 5
 -5 -6 -4 165.393 20.4993 1
 5 -6 4 182.277 16.5544 2
 5 -6 4 177.125 21.3783 3
 -5 -6 -4 170.79 21.1119 7
 -5 6 -4 153.486 20.3338 1
 5 6 4 151.299 20.9077 3
 -5 6 -4 190.157 17.8563 7
 -6 -6 -4 2.3306 5.99444 5
 6 -6 4 1.79454 6.34254 3
 -6 -6 -4 -7.4362 4.84323 7
 -6 -6 -4 2.92655 6.27516 1
 -6 6 -4 -1.0418 5.37964 1
 -6 6 -4 5.64616 6.21733 7
 6 6 4 6.77364 7.43723 3
 10 -7 -4 22.94 8.58121 2
 -10 -7 4 20.6018 7.83802 1
 -10 -7 4 22.9972 9.67147 7
 10 -7 -4 25.5893 10.5765 3
 10 -7 -4 33.2011 10.8289 6
 -10 -7 4 38.5161 10.7845 5
 -10 -7 4 11.7765 8.32791 4
 -10 7 4 32.8622 12.1654 7
 -10 7 4 11.5615 8.29288 4
 10 7 -4 23.435 9.36421 3
 -9 -7 4 1.03603 4.76676 7
 -9 -7 4 11.7117 7.61276 5
 -9 -7 4 6.07153 5.48667 1
 9 -7 -4 7.42838 6.25231 3
 -9 -7 4 -3.0802 5.98635 4
 9 -7 -4 5.35489 5.6865 2
 9 7 -4 7.09714 5.72191 3
 -9 7 4 6.94165 7.32746 4
 -9 7 4 1.91058 6.1129 7
 8 -7 -4 85.3412 15.3761 3
 -8 -7 4 82.2694 13.7306 5
 -8 -7 4 62.6333 13.2162 4
 -8 -7 4 74.6685 11.3014 2
 -8 -7 4 75.9749 13.6682 7
 -8 7 4 75.0223 14.3573 4
 8 7 -4 76.9757 12.0719 3
 8 7 -4 61.1591 10.6004 1
 -8 7 4 86.0738 15.1195 7
 -8 7 4 84.8817 14.5085 2
 -7 -7 4 48.7215 9.30443 2
 -7 -7 4 50.0937 10.393 5
 7 -7 -4 40.5286 9.39718 3
 -7 -7 4 38.232 10.4923 4
 -7 -7 4 44.8403 9.89311 7
 -7 7 4 24.9367 5.59005 1
 7 7 -4 44.6157 8.75663 3
 -7 7 4 40.4031 9.85574 2
 7 7 -4 33.1975 7.32019 1
 -7 7 4 41.6782 10.8202 4
 -7 7 4 27.6898 7.73015 7
 6 -7 -4 16.8182 6.61392 3
 -6 -7 4 18.081 6.48307 2
 -6 -7 4 14.5965 6.99147 4
 -6 -7 4 12.7278 5.62184 5
 -6 -7 4 25.452 7.00985 7
 6 7 -4 3.14217 3.93463 3
 -6 7 4 12.9334 6.44946 4
 -6 7 4 12.7451 3.79376 1
 6 7 -4 8.61444 4.19472 1
 -6 7 4 9.96196 6.11876 2
 -6 7 4 8.9225 5.2269 7
 -5 -7 4 12.556 5.45903 7
 5 -7 -4 19.5432 6.52505 3
 -5 -7 4 20.1832 5.71194 5
 -5 -7 4 31.0864 8.72071 4
 -5 -7 4 25.8533 7.67727 2
 5 7 -4 22.8698 5.70007 1
 -5 7 4 30.6409 7.25912 7
 -5 7 4 12.5505 6.39598 2
 -5 7 4 13.0195 3.48683 1
 5 7 -4 23.0755 5.27179 3
 -5 7 4 13.0265 6.07235 4
 -4 -7 4 88.6626 11.9961 4
 -4 -7 4 72.4936 11.0746 2
 -4 7 4 77.8333 11.6793 2
 -4 7 4 73.4493 6.18127 1
 -4 7 4 55.3475 9.73461 4
 -3 -7 4 135.535 16.1102 2
 -3 -7 4 131.389 14.4821 4
 -3 7 4 134.644 16.1007 2
 3 7 -4 150.454 10.8936 1
 -3 7 4 137.456 10.8581 7
 -3 7 4 160.792 12.9425 4
 -3 7 4 140.294 8.93646 1
 3 7 -4 129.627 9.84386 7
 -2 -7 4 1.08214 4.87407 2
 -2 -7 4 -1.9214 3.47777 4
 -2 7 4 -2.4832 3.1201 2
 -2 7 4 -4.474 2.52063 7
 2 7 -4 1.17954 2.81676 7
 -2 7 4 0.37291 2.98 4
 -2 7 4 -0.1068 2.2606 1
 2 7 -4 1.85307 3.09807 1
 -1 -7 4 35.1373 6.67114 4
 -1 -7 4 33.818 8.22474 2
 -1 7 4 26.1916 6.99238 2
 -1 7 4 23.7828 4.95017 7
 -1 7 4 32.1066 5.57257 1
 -1 7 4 23.0919 5.77335 3
 0 -7 4 313.586 16.6347 4
 0 -7 4 309.312 16.0869 3
 0 -7 4 290.79 20.5295 2
 0 7 -4 284.876 15.6705 7
 0 7 4 303.52 18.3065 3
 0 7 4 283.606 16.4854 7
 0 7 4 288.094 18.2352 2
 0 7 4 293.777 17.2533 1
 0 7 -4 283.902 17.25 1
 0 7 4 263.633 15.8605 4
 1 -7 4 21.4592 5.54904 3
 1 -7 4 15.8807 4.54219 4
 1 -7 4 7.54219 6.65527 2
 -1 7 -4 12.9375 4.60399 7
 -1 7 -4 19.0046 6.14983 1
 1 7 4 19.0987 6.17392 3
 1 7 4 15.108 5.36702 2
 1 7 4 22.8869 6.3774 1
 2 -7 4 53.6749 7.06835 4
 2 -7 4 36.9328 10.0313 2
 2 -7 4 54.5499 9.39465 3
 -2 -7 -4 51.0627 9.20136 7
 -2 -7 -4 46.0822 9.01807 5
 -2 -7 -4 44.7824 8.81214 1
 2 7 4 52.7808 10.1821 3
 -2 7 -4 85.4092 13.2734 1
 2 7 4 76.2348 10.0121 2
 -2 7 -4 65.0739 9.81975 7
 3 -7 4 97.1272 13.4152 3
 -3 -7 -4 81.4403 12.413 1
 -3 -7 -4 82.0897 13.0953 7
 3 -7 4 88.6099 14.7192 2
 -3 -7 -4 94.9011 9.74867 4
 -3 -7 -4 69.6126 12.4758 5
 -3 7 -4 68.708 11.822 1
 -3 7 -4 92.9245 12.9034 7
 3 7 4 96.0011 14.5521 3
 3 7 4 71.3555 9.85921 2
 -4 -7 -4 50.7512 10.9268 5
 4 -7 4 57.2123 11.6323 3
 -4 -7 -4 35.6744 9.37971 1
 4 -7 4 36.2104 9.85456 2
 -4 -7 -4 52.9625 10.7572 7
 -4 7 -4 40.9971 9.55677 7
 4 7 4 50.9623 11.9321 3
 -4 7 -4 43.6734 10.7784 1
 -5 -7 -4 5.55521 7.02911 7
 -5 -7 -4 17.3608 8.57385 5
 5 -7 4 18.2013 8.14759 3
 -5 -7 -4 29.2195 10.1427 1
 5 -7 4 26.1705 8.40316 2
 5 7 4 7.07577 5.94271 3
 -5 7 -4 17.8542 8.63629 1
 -5 7 -4 22.7021 9.28689 7
 -6 -7 -4 77.2871 15.4675 7
 6 -7 4 61.6805 14.1911 3
 -6 -7 -4 53.8084 12.6596 1
 -6 -7 -4 65.0849 13.9612 5
 -6 7 -4 60.7432 13.98 7
 -6 7 -4 49.4856 12.8261 1
 6 7 4 52.2698 13.802 3
 -10 -8 4 7.30261 7.11909 5
 10 -8 -4 14.1736 8.58931 3
 10 -8 -4 18.368 8.9009 6
 -10 -8 4 18.264 7.31458 1
 -10 -8 4 20.2784 9.97249 7
 10 -8 -4 10.2243 8.26923 2
 -10 -8 4 11.8835 8.58626 4
 10 8 -4 16.6979 8.4887 3
 -10 8 4 21.2405 9.60997 4
 -10 8 4 7.59663 7.80584 7
 -9 -8 4 87.5591 17.378 4
 -9 -8 4 60.7367 14.0735 5
 9 -8 -4 85.1834 16.3175 3
 9 -8 -4 67.6482 14.605 6
 9 -8 -4 89.5179 16.1804 2
 -9 -8 4 76.6088 15.5099 7
 9 8 -4 88.166 13.9653 3
 -9 8 4 64.6401 13.8137 7
 -9 8 4 71.811 14.9061 4
 -8 -8 4 1.46126 5.00975 7
 8 -8 -4 2.61808 6.48458 3
 -8 -8 4 6.46143 6.47003 4
 8 -8 -4 5.98524 6.58632 2
 -8 -8 4 0.28898 5.46216 5
 -8 8 4 2.3871 5.17801 4
 8 8 -4 1.61411 4.8153 1
 8 8 -4 6.15267 4.84486 3
 -8 8 4 5.18878 5.21892 7
 -7 -8 4 45.801 9.35741 2
 -7 -8 4 46.4006 11.2986 4
 -7 -8 4 52.6947 10.5707 5
 7 -8 -4 58.5367 11.717 3
 -7 -8 4 47.115 10.2032 7
 7 8 -4 35.9442 7.87087 3
 -7 8 4 54.1236 11.9976 4
 7 8 -4 60.9311 10.0832 1
 -7 8 4 45.9675 10.8146 2
 -7 8 4 25.5844 5.97184 1
 -7 8 4 56.8138 11.4846 7
 -6 -8 4 59.7245 10.2294 7
 -6 -8 4 54.6543 9.22583 5
 6 -8 -4 49.7075 9.4743 3
 -6 -8 4 61.849 10.2378 2
 -6 -8 4 57.8226 10.8714 4
 -6 8 4 32.0984 8.06496 4
 -6 8 4 44.039 9.96662 2
 -6 8 4 43.6077 9.11833 7
 -6 8 4 49.9166 6.61982 1
 5 -8 -4 182.919 14.9218 3
 -5 -8 4 175.293 15.9391 4
 -5 -8 4 173.871 13.8131 7
 -5 -8 4 180.304 13.3268 5
 -5 -8 4 205.949 15.9238 2
 5 8 -4 158.417 12.9947 1
 -5 8 4 168.007 15.8828 2
 5 8 -4 182.348 11.6951 3
 -5 8 4 175.564 14.483 7
 -5 8 4 167.965 10.921 1
 -5 8 4 183.038 15.9676 4
 -4 -8 4 53.1856 10.5525 2
 -4 -8 4 53.0129 10.1399 4
 -4 8 4 48.6436 6.63279 1
 -4 8 4 62.9066 9.82411 7
 4 8 -4 61.2154 9.16125 1
 -4 8 4 48.7569 10.2014 2
 -4 8 4 47.51 9.07771 4
 4 8 -4 71.8117 7.58719 3
 -3 -8 4 234.649 17.4824 2
 -3 -8 4 182.442 15.1153 4
 -3 8 4 237.946 16.3489 4
 3 8 -4 218.039 13.4393 7
 -3 8 4 192.751 16.4035 2
 -3 8 4 191.451 14.0147 7
 -3 8 4 207.122 12.0892 1
 3 8 -4 209.042 14.0006 1
 -2 -8 4 23.1937 6.76739 4
 -2 -8 4 21.2139 8.25714 2
 -2 8 4 9.09193 5.53067 2
 2 8 -4 19.3282 5.26505 1
 -2 8 4 10.4464 4.74467 7
 -2 8 4 23.241 5.9099 4
 2 8 -4 6.46691 3.99645 7
 -2 8 4 14.2434 4.20585 1
 -1 -8 4 52.7782 8.25918 4
 -1 -8 4 46.4149 9.24361 2
 -1 8 4 43.2006 7.81162 3
 -1 8 4 40.4733 6.50939 1
 -1 8 4 36.8335 6.79671 4
 -1 8 4 44.0225 8.50247 2
 0 -8 4 30.7575 6.34213 4
 0 -8 4 29.2126 5.92223 3
 0 -8 4 38.4503 9.78807 2
 0 8 4 38.8041 7.33682 7
 0 8 4 38.413 7.89208 3
 0 8 4 52.6326 9.62163 2
 0 8 4 35.6849 6.99062 4
 0 8 -4 29.9838 6.91308 1
 0 8 -4 27.7112 5.91665 7
 0 8 4 36.4351 7.28395 1
 1 -8 4 205.973 13.5243 4
 1 -8 4 245.951 19.4561 2
 1 -8 4 204.754 13.968 3
 1 8 4 231.382 15.4403 2
 1 8 4 203.475 15.8537 1
 -1 8 -4 231.689 15.1422 7
 -1 8 -4 204.423 16.0313 1
 1 8 4 219.512 16.0809 3
 2 -8 4 176.872 11.9927 4
 2 -8 4 197.048 18.3421 2
 -2 -8 -4 192.822 15.2263 5
 2 -8 4 185.148 14.1945 3
 -2 -8 -4 185.08 15.3507 7
 -2 8 -4 204.492 14.9303 7
 2 8 4 183.037 15.2499 3
 -2 8 -4 193.567 16.2197 1
 2 8 4 199.115 13.6694 2
 -3 -8 -4 68.823 12.1578 1
 -3 -8 -4 75.1418 12.5634 5
 3 -8 4 81.2451 14.7929 2
 3 -8 4 63.0355 11.0822 3
 -3 -8 -4 75.3264 9.6289 4
 -3 -8 -4 85.8982 13.2661 7
 3 8 4 67.9237 12.036 3
 -3 8 -4 75.5887 12.7416 1
 -3 8 -4 84.2322 12.4459 7
 -4 -8 -4 4.70074 5.53163 1
 4 -8 4 1.97285 6.53934 2
 -4 -8 -4 3.17154 6.33151 5
 4 -8 4 5.13501 5.63101 3
 -4 -8 -4 0.46043 5.16603 7
 4 8 4 1.39075 5.23864 3
 -4 8 -4 -4.421 3.54908 7
 -4 8 -4 3.37954 6.00239 1
 -5 -8 -4 17.0537 8.68 1
 -5 -8 -4 23.1388 8.27439 7
 -5 -8 -4 23.8609 8.78985 5
 5 -8 4 19.7843 7.88196 2
 5 -8 4 26.8559 9.40207 3
 5 8 4 20.5005 9.39039 3
 -5 8 -4 26.0026 9.58372 1
 -5 8 -4 16.7028 7.12763 7
 -6 -8 -4 7.24494 8.44761 7
 6 -8 4 29.5791 10.4536 3
 -6 -8 -4 7.7973 7.98131 1
 -6 -8 -4 27.2958 9.78195 5
 6 8 4 16.3169 9.4315 3
 -6 8 -4 22.9798 9.28922 1
 -6 8 -4 13.0064 8.02896 7
 9 -9 -4 1.30203 5.41467 3
 -9 -9 4 8.2392 7.20246 5
 9 -9 -4 3.61467 6.54449 2
 -9 -9 4 8.22645 6.04971 7
 9 -9 -4 -3.6313 4.86318 6
 -9 -9 4 -1.2386 5.60136 4
 -9 9 4 -0.6749 5.60419 4
 -9 9 4 8.72575 7.32456 7
 9 9 -4 1.31031 5.55818 3
 8 -9 -4 4.71208 6.91833 2
 8 -9 -4 3.20981 6.20852 3
 -8 -9 4 8.9986 6.71511 5
 -8 -9 4 23.4466 9.11704 4
 -8 -9 4 15.2773 7.57621 7
 -8 9 4 19.4092 8.51806 4
 8 9 -4 2.0245 5.48204 1
 -8 9 4 15.4624 8.32234 7
 8 9 -4 12.0582 5.74179 3
 -7 -9 4 9.83219 5.39696 2
 -7 -9 4 0.88414 4.73519 5
 -7 -9 4 1.62514 4.82026 7
 -7 -9 4 15.0563 7.68983 4
 7 -9 -4 8.92052 5.70491 3
 -7 9 4 2.85821 5.86643 2
 7 9 -4 2.60843 4.57135 1
 -7 9 4 -0.0517 4.71437 4
 -7 9 4 -0.9679 3.11097 1
 7 9 -4 -0.1581 3.71232 3
 -7 9 4 7.96896 6.25405 7
 6 -9 -4 -3.0746 4.31913 3
 -6 -9 4 4.6135 5.02423 5
 -6 -9 4 3.43531 4.82316 2
 -6 -9 4 -0.912 4.47123 4
 -6 -9 4 4.01945 5.03631 7
 6 9 -4 0.23802 3.96159 1
 -6 9 4 3.49457 3.32105 1
 -6 9 4 -1.8031 3.93915 7
 6 9 -4 0.87337 3.63316 3
 -6 9 4 -1.5411 4.22862 4
 -6 9 4 0.59039 4.91418 2
 -5 -9 4 2.06829 4.52066 2
 -5 -9 4 6.38001 4.73286 7
 -5 -9 4 6.36385 5.81078 4
 5 -9 -4 2.1455 4.41586 3
 5 9 -4 4.46255 3.51035 3
 -5 9 4 1.08114 3.87732 4
 -5 9 4 16.1172 5.98296 7
 5 9 -4 3.18416 3.8308 1
 -5 9 4 5.85329 3.59077 1
 -5 9 4 9.44405 6.07644 2
 -4 -9 4 1.31345 4.62075 2
 -4 -9 4 5.65729 5.12313 4
 -4 9 4 2.83173 4.49639 7
 4 9 -4 10.1083 3.32033 3
 -4 9 4 5.60742 4.65949 4
 -4 9 4 2.25514 4.87765 2
 -4 9 4 10.1816 3.77871 1
 4 9 -4 8.85132 4.63862 1
 -3 -9 4 9.90553 5.75026 4
 -3 -9 4 4.89901 4.85965 2
 3 9 -4 5.88261 4.08586 7
 3 9 -4 2.90543 2.24145 3
 -3 9 4 -0.5859 4.07579 2
 -3 9 4 7.25892 4.66495 4
 -3 9 4 1.03808 3.65976 7
 -3 9 4 7.79749 3.60499 1
 3 9 -4 8.55747 4.54683 1
 -2 -9 4 -0.4466 3.66587 4
 -2 -9 4 8.98082 5.70277 2
 -2 9 4 5.1623 3.93437 7
 2 9 -4 3.71066 4.22148 1
 -2 9 4 -0.4593 2.72456 1
 -2 9 4 5.63977 4.20605 4
 -2 9 4 3.30603 4.70403 2
 2 9 -4 -0.6285 3.04903 7
 -1 -9 4 9.60545 3.85018 3
 -1 -9 4 5.25012 4.46803 4
 -1 -9 4 13.4134 7.60836 2
 -1 9 4 5.3247 4.08239 1
 -1 9 4 3.86437 4.18986 7
 -1 9 4 9.70873 5.28822 4
 -1 9 4 8.37377 5.56585 2
 1 9 -4 16.6416 5.63066 1
 1 9 -4 6.74921 4.24192 7
 -1 9 4 4.16234 4.33362 3
 0 -9 4 2.10428 2.71049 3
 0 -9 4 9.51279 7.04418 2
 0 -9 4 2.00669 3.78955 4
 0 9 4 10.2051 5.03821 3
 0 9 4 6.25135 3.75121 4
 0 9 4 4.70011 4.15264 7
 0 9 4 9.76483 5.33654 2
 0 9 4 4.19569 3.75367 1
 0 9 -4 8.72741 5.0603 1
 0 9 -4 5.35557 4.11811 7
 1 -9 4 4.55545 3.74113 4
 1 -9 4 8.00736 7.41282 2
 1 -9 4 2.46073 3.3344 3
 1 9 4 3.19753 4.04484 2
 1 9 4 2.97171 4.2008 1
 1 9 4 -1.0575 3.43174 3
 -1 9 -4 7.40087 5.25392 1
 -1 9 -4 5.28035 4.52837 7
 2 -9 4 2.91655 3.34668 4
 2 -9 4 -0.6039 2.99086 3
 -2 -9 -4 -0.0759 4.2766 5
 2 -9 4 3.65727 7.39053 2
 -2 -9 -4 -1.1723 4.09691 7
 2 9 4 0.85576 3.45356 2
 2 9 4 3.90196 4.75409 1
 -2 9 -4 0.04312 3.40985 7
 2 9 4 -0.4218 3.20422 3
 -2 9 -4 3.65215 4.81694 1
 3 -9 4 8.36243 5.80024 3
 -3 -9 -4 6.34756 5.74263 5
 -3 -9 -4 12.279 6.86793 7
 3 -9 4 21.1219 8.94956 2
 -3 -9 -4 15.3024 5.59037 4
 3 9 4 23.5524 7.93333 3
 -3 9 -4 25.1432 8.02296 7
 -3 9 -4 17.3752 7.60099 1
 4 -9 4 17.0637 7.22664 3
 4 -9 4 19.7855 9.45067 2
 -4 -9 -4 6.54068 6.18148 1
 -4 -9 -4 17.4827 8.01958 7
 -4 -9 -4 16.0007 7.83957 5
 4 9 4 16.2052 7.40207 3
 -4 9 -4 25.1215 8.89336 1
 -4 9 -4 38.8055 9.95438 7
 5 -9 4 0.93892 8.02621 2
 -5 -9 -4 11.7893 7.59653 7
 -5 -9 -4 13.0783 8.01866 1
 5 -9 4 12.7711 7.36531 3
 -5 -9 -4 11.3988 7.70845 5
 5 9 4 19.905 8.64924 3
 -5 9 -4 7.46325 6.63727 7
 -5 9 -4 5.29834 6.64343 1
 -9 -10 4 1.03999 5.41096 5
 -9 -10 4 11.5876 8.50623 4
 9 -10 -4 5.55073 7.85213 3
 -9 -10 4 9.49615 7.39453 7
 9 -10 -4 8.17149 8.13215 2
 9 -10 -4 10.6199 8.16283 6
 -9 10 4 17.5488 8.4571 7
 9 10 -4 19.1855 7.83543 1
 -9 10 4 19.4945 9.47279 4
 8 -10 -4 46.0463 11.6955 2
 -8 -10 4 47.9034 11.7058 5
 8 -10 -4 22.073 9.8809 6
 8 -10 -4 44.5879 11.5092 3
 -8 -10 4 35.1385 10.2937 7
 -8 -10 4 48.2527 13.4395 4
 8 10 -4 49.9713 10.8142 1
 -8 10 4 40.6706 11.6776 7
 -8 10 4 40.5912 11.9638 4
 7 -10 -4 14.3302 7.66958 2
 -7 -10 4 16.7984 7.62393 7
 -7 -10 4 17.3613 7.86324 4
 7 -10 -4 18.3392 7.47916 3
 -7 -10 4 25.0151 8.14068 5
 -7 -10 4 10.2429 6.16495 2
 -7 10 4 7.01448 4.70964 1
 -7 10 4 31.3442 10.6485 4
 -7 10 4 14.6221 7.36642 7
 7 10 -4 3.09792 5.41093 1
 -6 -10 4 81.3566 11.7852 7
 -6 -10 4 76.9299 11.4238 5
 -6 -10 4 63.8182 10.7674 2
 -6 -10 4 55.6785 11.7842 4
 6 -10 -4 46.1344 9.62871 3
 -6 10 4 61.8174 12.4511 2
 -6 10 4 45.3181 9.69536 7
 -6 10 4 63.3219 12.8321 4
 -5 -10 4 72.8351 13.6405 4
 -5 -10 4 59.2813 11.2274 2
 5 -10 -4 54.7551 10.4041 3
 -5 -10 4 62.0638 10.6434 7
 -5 10 4 93.3755 15.8499 2
 -5 10 4 64.6759 8.96448 1
 -5 10 4 68.6851 11.9592 4
 -5 10 4 68.3915 11.4997 7
 5 10 -4 76.6712 11.4608 1
 -4 -10 4 109.873 14.8864 2
 -4 -10 4 112.119 15.4207 4
 4 10 -4 99.6999 12.6275 1
 -4 10 4 110.095 16.8659 2
 -4 10 4 114.484 15.641 4
 -4 10 4 78.3774 11.6337 7
 -4 10 4 88.5906 10.147 1
 4 10 -4 96.9325 12.4748 7
 -3 -10 4 110.615 14.9176 4
 -3 -10 4 101.287 15.5245 2
 -3 10 4 78.3496 13.4286 2
 -3 10 4 97.6721 11.1513 1
 -3 10 4 90.635 11.7292 7
 -3 10 4 85.3399 13.2938 4
 3 10 -4 113.726 12.5295 7
 3 10 -4 138.59 15.0072 1
 -2 -10 4 -0.312 4.16145 4
 -2 -10 4 -2.6562 4.92857 2
 -2 10 4 3.69079 4.82118 4
 2 10 -4 1.4036 3.78372 7
 2 10 -4 0.35492 3.64102 1
 -2 10 4 3.59577 3.88581 1
 -2 10 4 0.67477 4.12401 7
 -2 10 4 -1.0252 3.91341 2
 -1 -10 4 20.3491 8.99471 2
 -1 -10 4 27.2626 7.17824 4
 -1 10 4 16.4484 6.18822 2
 1 10 -4 25.2705 6.81036 1
 -1 10 4 18.5473 6.0894 4
 -1 10 4 21.8067 5.58052 1
 1 10 -4 17.0086 4.96545 7
 -1 10 4 17.2959 5.60613 7
 0 -10 4 38.2228 7.66878 4
 0 -10 4 25.1406 8.64798 2
 0 -10 4 23.7055 4.70787 3
 0 10 4 20.15 6.06353 3
 0 10 4 11.1737 5.91375 2
 0 10 -4 25.3249 7.54605 1
 0 10 4 32.4259 7.41652 1
 0 10 4 25.191 6.55482 4
 0 10 -4 37.4567 7.16197 7
 0 10 4 19.7831 6.00793 7
 1 -10 4 85.8305 15.8157 2
 1 -10 4 60.8312 8.42382 3
 1 -10 4 70.3358 10.5359 4
 -1 10 -4 79.9877 11.336 7
 1 10 4 75.8995 11.838 1
 1 10 4 84.869 11.7149 3
 1 10 4 89.6919 12.2141 2
 1 10 4 81.1338 12.0887 7
 -1 10 -4 74.1421 11.7732 1
 2 -10 4 240.811 21.324 2
 -2 -10 -4 213.971 17.5262 7
 -2 -10 -4 214.543 16.6175 5
 -2 -10 -4 209.119 14.6562 2
 2 -10 4 194.735 14.2369 4
 2 -10 4 179.142 14.1893 3
 2 10 4 176.639 15.6302 3
 -2 10 -4 192.948 15.9184 7
 -2 10 -4 211.006 17.7221 1
 2 10 4 193.744 17.2457 1
 -3 -10 -4 11.6815 7.13605 5
 -3 -10 -4 10.1094 6.12447 7
 3 -10 4 0.64776 7.23858 2
 -3 -10 -4 2.05594 4.45299 4
 3 -10 4 5.37512 4.39983 3
 -3 10 -4 4.08698 5.00558 7
 -3 10 -4 9.7222 5.97017 1
 3 10 4 8.43196 5.60538 3
 -4 -10 -4 36.2653 10.2649 7
 4 -10 4 39.9888 9.9988 3
 4 -10 4 22.699 10.7472 2
 -4 -10 -4 26.1438 9.54989 5
 -4 -10 -4 25.4465 8.94032 1
 -4 10 -4 31.2041 9.77083 7
 -4 10 -4 27.4749 9.06211 1
 4 10 4 35.0454 10.0732 3
 5 -10 4 8.96129 7.16479 3
 -5 -10 -4 -0.4256 6.1625 1
 5 -10 4 -4.4118 8.0825 2
 -5 -10 -4 3.80701 6.9343 5
 -5 -10 -4 3.06394 7.40645 7
 5 10 4 -6.5355 5.01286 3
 -5 10 -4 3.47849 6.89299 1
 -5 10 -4 6.01849 6.97696 7
 -9 -11 4 -4.5716 5.65308 4
 9 -11 -4 3.64708 7.00955 3
 -9 -11 4 7.02871 6.93074 5
 -9 -11 4 6.18159 7.12261 7
 9 -11 -4 9.30917 7.73559 6
 9 -11 -4 2.58017 6.81085 2
 9 11 -4 -0.7353 5.62346 1
 -9 11 4 10.0255 8.19775 4
 -9 11 4 -2.0887 5.27454 7
 -8 -11 4 35.3078 10.776 5
 8 -11 -4 16.046 8.57581 3
 8 -11 -4 20.3113 9.76223 6
 -8 -11 4 19.4956 9.16523 7
 8 -11 -4 17.1047 8.82291 2
 -8 -11 4 22.3486 8.9012 4
 -8 11 4 31.765 10.923 4
 8 11 -4 25.789 8.85594 1
 -8 11 4 29.0685 10.7132 7
 -7 -11 4 21.9139 7.87312 2
 7 -11 -4 24.3507 8.17734 3
 -7 -11 4 19.3509 9.25966 4
 -7 -11 4 24.8568 8.61204 7
 7 -11 -4 15.4261 8.27699 6
 7 -11 -4 32.0386 11.0096 2
 -7 -11 4 9.56689 6.60955 5
 -7 11 4 8.56082 5.90013 1
 7 11 -4 9.28433 6.29767 1
 -7 11 4 13.1145 7.6839 7
 -7 11 4 15.0995 7.21121 4
 -6 -11 4 5.95304 6.19812 7
 -6 -11 4 14.148 7.40613 4
 -6 -11 4 18.0923 6.98276 5
 6 -11 -4 6.14823 5.4854 3
 -6 -11 4 24.101 7.63053 2
 6 -11 -4 13.0344 7.82826 2
 6 11 -4 21.22 7.32233 1
 -6 11 4 8.54995 4.92282 1
 -6 11 4 12.8095 6.87398 4
 -6 11 4 11.4757 6.25325 7
 5 -11 -4 37.8906 8.64197 3
 -5 -11 4 37.5328 9.04891 2
 -5 -11 4 50.6047 11.5409 4
 -5 11 4 48.7293 8.32885 1
 -5 11 4 44.2439 10.173 7
 -5 11 4 46.7381 11.4472 2
 5 11 -4 48.2218 9.91352 1
 -5 11 4 42.0109 10.6958 4
 -4 -11 4 34.2487 8.58364 4
 -4 -11 4 26.9541 8.37648 2
 -4 11 4 33.623 6.33081 1
 -4 11 4 23.5016 7.93819 2
 -4 11 4 19.7847 6.85409 4
 -4 11 4 27.6226 7.32991 7
 4 11 -4 23.9096 6.79775 7
 4 11 -4 21.5577 6.67852 1
 -3 -11 4 20.4635 8.3054 2
 -3 -11 4 24.5583 8.12288 4
 3 11 -4 34.3223 7.94756 7
 -3 11 4 26.3191 6.36273 1
 -3 11 4 22.1288 7.28203 4
 -3 11 4 21.0608 8.37554 2
 -3 11 4 38.9439 8.33652 7
 3 11 -4 27.3585 7.32434 1
 -2 -11 4 -2.5168 3.86541 4
 -2 -11 4 -6.3214 4.78771 2
 -2 11 4 0.20297 3.28665 1
 -2 11 4 -1.8101 4.42181 2
 -2 11 4 5.24721 4.41238 4
 2 11 -4 -0.0442 4.07281 1
 -2 11 4 -3.9248 3.58537 7
 2 11 -4 -2.5677 3.3775 7
 -1 -11 4 7.88655 5.0422 4
 -1 -11 4 10.6018 6.81361 2
 1 11 -4 1.33815 3.66784 1
 1 11 -4 4.66766 4.08168 7
 -1 11 4 11.6562 5.30366 4
 -1 11 4 5.65216 5.55653 2
 -1 11 4 5.42616 4.35617 7
 -1 11 4 9.49995 4.37351 1
 0 -11 4 122.28 18.5457 2
 0 -11 4 152.049 16.3628 4
 0 11 -4 126.223 14.1512 7
 0 11 4 135.63 15.1111 1
 0 11 4 131.208 11.9734 3
 0 11 4 137.682 15.7014 7
 0 11 4 125.266 14.7913 4
 0 11 -4 148.531 16.8523 1
 0 11 4 121.799 15.6424 2
 1 -11 4 4.41429 4.48856 4
 1 -11 4 6.94916 7.70125 2
 1 -11 4 13.0047 4.54759 3
 -1 -11 -4 16.6396 5.77383 2
 1 11 4 3.01113 4.38972 1
 -1 11 -4 11.3786 5.62805 7
 -1 11 -4 10.847 5.85902 1
 1 11 4 26.788 7.5709 7
 1 11 4 15.2677 5.8534 3
 2 -11 4 7.56959 6.86262 2
 2 -11 4 1.33889 4.04178 4
 -2 -11 -4 12.5761 5.45083 6
 2 -11 4 7.08917 4.31848 3
 -2 -11 -4 5.06312 4.66292 2
 2 11 4 0.15699 5.1474 1
 -2 11 -4 10.1529 5.33761 7
 2 11 4 0.57973 4.40598 3
 -2 11 -4 -4.6351 4.14305 1
 -3 -11 -4 58.774 11.7647 7
 3 -11 4 37.143 13.2124 2
 3 -11 4 53.3153 9.84592 3
 -3 -11 -4 32.9637 7.97744 4
 -3 -11 -4 33.9736 9.55673 5
 3 11 4 23.9925 7.61696 3
 -3 11 -4 51.6324 11.2029 7
 -3 11 -4 45.0883 10.6167 1
 -4 -11 -4 17.5502 7.87239 1
 4 -11 4 3.42401 8.55112 2
 4 -11 4 4.30109 5.30458 3
 -4 -11 -4 6.52708 6.30492 5
 -4 -11 -4 3.60828 6.29811 7
 -4 11 -4 -0.3987 5.58013 7
 -4 11 -4 -2.9066 4.68481 1
 4 11 4 2.51198 5.63886 3
 -5 -11 -4 3.367 6.92465 7
 -5 -11 -4 -0.4827 6.63621 5
 -5 -11 -4 7.58908 7.47621 1
 5 -11 4 6.73175 9.68383 2
 5 -11 4 3.85566 5.82242 3
 -5 11 -4 6.94544 7.60178 1
 -5 11 -4 4.73115 6.42329 7
 5 11 4 5.31673 5.83185 3
 8 -12 -4 0.45904 7.87651 2
 -8 -12 4 12.7231 8.0105 5
 8 -12 -4 9.04501 8.91433 6
 -8 -12 4 11.823 7.48858 7
 -8 -12 4 13.0163 8.0739 4
 8 -12 -4 16.0905 8.33235 3
 -8 12 4 3.09427 6.44429 7
 8 12 -4 7.74966 6.57521 1
 -8 12 4 9.9584 7.83111 4
 7 -12 -4 38.5667 10.4293 3
 7 -12 -4 48.6454 12.3774 2
 -7 -12 4 31.9949 9.17435 2
 -7 -12 4 49.1038 12.1117 7
 -7 -12 4 37.4384 11.7545 4
 7 -12 -4 27.1123 11.2325 6
 -7 -12 4 37.9948 10.7948 5
 -7 12 4 36.7351 11.179 4
 -7 12 4 40.8705 11.1926 7
 7 12 -4 34.8627 9.88675 1
 -6 -12 4 66.0115 12.8885 7
 6 -12 -4 71.5432 12.9319 3
 6 -12 -4 69.4216 14.7465 2
 -6 -12 4 79.8519 13.7398 2
 6 -12 -4 55.3373 13.982 6
 -6 -12 4 55.6595 13.0414 4
 -6 -12 4 59.9358 11.4706 5
 -6 12 4 67.1546 13.5629 4
 6 12 -4 64.2466 11.9405 1
 -6 12 4 53.512 9.43382 1
 -6 12 4 67.2059 13.2071 7
 5 -12 -4 0.5885 4.21186 3
 -5 -12 4 15.4628 7.73365 4
 5 -12 -4 8.47782 7.10162 2
 -5 -12 4 6.89755 5.80651 2
 -5 12 4 9.64584 4.4904 1
 -5 12 4 0.98298 4.09468 7
 -5 12 4 3.62164 5.54196 4
 5 12 -4 -0.8254 4.01235 1
 -4 -12 4 78.6207 13.4878 2
 -4 -12 4 73.4564 13.3594 4
 4 -12 -4 91.7039 15.7352 2
 -4 12 4 80.5796 13.3443 4
 -4 12 4 93.7334 13.3321 7
 4 12 -4 88.9636 12.9939 1
 4 12 -4 89.963 12.9673 7
 -4 12 4 86.8781 11.1002 1
 -3 -12 4 15.0112 6.66446 4
 3 -12 -4 6.06152 5.94169 2
 -3 -12 4 3.57014 5.93481 2
 -3 12 4 1.77846 4.5988 4
 3 12 -4 1.12135 4.10768 1
 3 12 -4 0.36063 3.79877 7
 -3 12 4 0.31949 4.10853 7
 -3 12 4 4.68012 4.14217 1
 -2 -12 4 217.284 19.9561 2
 -2 -12 4 211.034 17.3029 4
 2 -12 -4 227.48 18.6904 2
 -2 12 4 224.302 17.7736 4
 2 12 -4 191.039 16.3947 1
 -2 12 4 205.77 16.92 7
 2 12 -4 188.432 15.7102 7
 -2 12 4 229.078 16.0333 1
 -1 -12 4 17.4779 7.20959 4
 1 -12 -4 19.3386 7.73708 2
 -1 -12 4 27.6602 10.9532 2
 -1 12 4 10.3494 5.28123 1
 1 12 -4 7.30559 5.26703 7
 1 12 -4 13.6195 5.63077 1
 -1 12 4 14.558 6.33612 4
 -1 12 4 6.93291 5.34064 7
 0 -12 4 169.313 23.3174 2
 0 -12 -4 144.435 17.1165 2
 0 -12 4 153.168 17.2811 4
 0 12 4 161.567 14.2018 4
 0 12 -4 155.16 17.948 1
 0 12 -4 153.19 16.7884 7
 0 12 4 157.97 17.4406 1
 0 12 4 159.462 13.5171 3
 0 12 4 136.351 16.379 7
 -1 -12 -4 19.1818 7.10187 6
 1 -12 4 27.0841 10.6972 2
 1 -12 4 18.1853 6.57773 4
 -1 -12 -4 20.0613 7.24242 2
 -1 12 -4 29.2041 8.45017 7
 -1 12 -4 33.8118 9.39144 1
 1 12 4 30.7523 9.19591 7
 1 12 4 13.6582 5.95205 3
 1 12 4 18.147 7.15037 1
 2 -12 4 42.0291 8.90401 4
 -2 -12 -4 49.2605 9.28662 6
 -2 -12 -4 47.6574 9.07189 2
 2 -12 4 35.5697 13.8529 2
 -2 12 -4 38.7984 9.72562 1
 2 12 4 39.9172 9.19855 3
 2 12 4 48.7239 11.2207 1
 -2 12 -4 43.7681 10.1176 7
 -3 -12 -4 55.76 10.6273 4
 -3 -12 -4 74.8021 13.2975 5
 3 -12 4 96.1867 18.2017 2
 -3 -12 -4 59.979 12.8344 7
 -3 12 -4 69.0048 13.5502 1
 3 12 4 63.2736 13.6613 1
 -3 12 -4 73.4967 13.5561 7
 3 12 4 70.3792 12.4184 3
 -4 -12 -4 3.31041 5.97634 5
 4 -12 4 -8.8061 8.63463 2
 -4 -12 -4 -4.006 6.03465 7
 -4 12 -4 3.80145 6.09669 7
 -4 12 -4 3.15951 5.92685 1
 4 12 4 -0.3318 4.25489 3
 8 -13 -4 14.078 9.64072 6
 8 -13 -4 5.23279 7.22833 3
 -8 -13 4 1.51658 6.62597 7
 -8 -13 4 0.82895 5.83375 5
 8 -13 -4 17.0228 10.5121 2
 -8 -13 4 -3.6462 6.38096 4
 8 13 -4 12.7678 7.46244 1
 -8 13 4 11.2224 8.61567 4
 -8 13 4 1.51493 6.56475 7
 -7 -13 4 33.974 10.8985 5
 -7 -13 4 75.6918 16.6027 4
 -7 -13 4 43.3621 12.5501 7
 7 -13 -4 66.3954 13.5481 3
 7 -13 -4 53.0021 13.6446 2
 7 -13 -4 59.5194 15.9277 6
 -7 13 4 37.7538 11.0511 7
 7 13 -4 66.7014 13.4206 1
 -7 13 4 40.3626 11.5753 4
 6 -13 -4 88.3015 16.0865 2
 6 -13 -4 85.0145 16.5847 6
 -6 -13 4 93.3139 15.173 2
 -6 -13 4 106.598 16.2211 7
 -6 -13 4 84.2067 16.2379 4
 6 -13 -4 95.3095 14.2061 3
 -6 13 4 118.883 17.883 7
 6 13 -4 107.751 15.8606 1
 -6 13 4 73.7435 12.1621 1
 -6 13 4 102.277 16.7529 4
 5 -13 -4 9.4533 8.00138 2
 -5 -13 4 24.1393 9.14993 4
 5 -13 -4 24.0212 7.28655 3
 5 -13 -4 18.3477 8.68093 6
 -5 -13 4 35.8699 9.61993 2
 -5 13 4 21.2419 8.14577 7
 -5 13 4 16.669 5.76767 1
 -5 13 4 34.7085 10.2108 4
 5 13 -4 17.7886 6.70995 1
 4 -13 -4 8.53458 7.38784 6
 -4 -13 4 2.01021 4.62684 2
 4 -13 -4 -2.3988 5.05547 2
 4 -13 -4 10.0546 5.62072 3
 -4 -13 4 8.90653 6.28399 4
 -4 13 4 9.84805 4.9002 1
 -4 13 4 8.09388 5.67485 4
 4 13 -4 3.61346 5.04182 1
 4 13 -4 4.89558 5.27311 7
 -4 13 4 6.70795 5.30988 7
 -3 -13 4 9.33849 6.86294 2
 -3 -13 4 -1.1326 4.48598 4
 3 -13 -4 0.34308 5.25749 2
 3 13 -4 5.40933 4.39005 1
 3 13 -4 0.29046 4.02445 7
 -3 13 4 1.47889 3.65939 1
 -3 13 4 8.29659 5.15519 7
 -3 13 4 6.96278 5.36797 4
 2 -13 -4 19.7066 8.06917 2
 -2 -13 4 29.7351 8.76911 4
 -2 -13 4 18.8418 8.35737 2
 -2 13 4 35.8084 9.30697 7
 -2 13 4 22.2309 7.15636 1
 -2 13 4 27.5043 7.76158 4
 2 13 -4 36.7805 9.17098 1
 2 13 -4 12.3293 6.27217 7
 -1 -13 4 21.7394 9.75787 2
 -1 -13 4 21.0451 7.66151 4
 1 -13 -4 18.9247 8.14679 2
 1 -13 -4 21.8374 8.42377 6
 -1 13 4 12.4261 6.49056 4
 1 13 -4 22.523 7.37855 1
 1 13 -4 39.2359 9.0775 7
 -1 13 4 10.6067 5.93428 1
 -1 13 4 16.9661 6.82164 7
 0 -13 -4 24.456 8.2438 6
 0 -13 4 36.0655 12.6611 2
 0 -13 4 33.9754 8.8923 4
 0 -13 -4 25.5316 8.25823 2
 0 13 -4 33.4862 9.28075 1
 0 13 -4 30.2398 7.85854 7
 0 13 4 28.661 8.66499 1
 0 13 4 22.8543 7.94048 7
 -1 -13 -4 80.254 13.3889 6
 1 -13 4 89.6904 13.6048 4
 1 -13 4 108.724 19.827 2
 -1 -13 -4 91.1327 13.964 2
 1 13 4 108.276 16.1927 1
 1 13 4 90.1848 14.9483 7
 -1 13 -4 115.049 16.5544 1
 1 13 4 84.2534 12.5105 3
 -1 13 -4 96.6453 14.0337 7
 2 -13 4 75.5912 12.154 4
 2 -13 4 69.8777 16.0792 2
 -2 -13 -4 76.8197 17.1729 2
 -2 13 -4 77.4705 12.8297 7
 -2 13 -4 64.6357 13.2908 1
 2 13 4 70.4878 12.9968 1
 2 13 4 67.5897 11.453 3
 -3 -13 -4 2.1439 6.2191 5
 -3 -13 -4 12.5942 6.59354 4
 3 -13 4 29.1506 13.3872 2
 -3 -13 -4 20.11 8.58492 7
 -3 13 -4 16.7979 7.24953 7
 3 13 4 17.4853 6.94801 3
 3 13 4 26.6852 9.03637 1
 -3 13 -4 20.1327 8.38861 1
 4 -13 4 9.14005 10.3212 2
 -4 -13 -4 3.33665 6.62434 5
 -4 -13 -4 0.95666 7.45746 7
 -4 13 -4 6.79161 7.1346 7
 4 13 4 -2.2359 4.70249 3
 -4 13 -4 8.67512 6.37534 1
 -7 -14 4 89.7079 16.7754 7
 -7 -14 4 66.697 13.5694 5
 -7 -14 4 60.6975 15.4951 4
 7 -14 -4 84.481 17.5381 2
 7 -14 -4 62.8441 16.1068 6
 7 -14 -4 75.5038 14.8399 3
 -7 14 4 68.4177 15.8878 4
 7 14 -4 80.9293 15.2488 1
 -7 14 4 77.2632 15.2016 7
 -6 -14 4 7.46815 6.53825 7
 -6 -14 4 23.2242 10.8075 4
 6 -14 -4 17.2688 10.1104 2
 6 -14 -4 19.0047 7.63066 3
 -6 -14 4 22.1086 9.07872 2
 6 -14 -4 14.4889 9.12957 6
 -6 14 4 12.5149 6.27162 1
 -6 14 4 18.4292 7.74943 7
 6 14 -4 18.1031 8.14345 1
 -6 14 4 21.3649 9.57718 4
 5 -14 -4 110.539 14.8165 3
 -5 -14 4 92.7076 15.7335 2
 5 -14 -4 108.245 19.2836 6
 5 -14 -4 97.7707 17.7122 2
 -5 -14 4 99.6507 17.3073 4
 5 14 -4 104.142 15.9108 1
 -5 14 4 104.681 16.5089 7
 -5 14 4 87.763 12.9102 1
 -5 14 4 107.719 17.1863 4
 4 -14 -4 67.0849 13.9878 2
 -4 -14 4 87.0092 16.4475 2
 4 -14 -4 81.3515 12.2052 3
 4 -14 -4 78.3539 15.9967 6
 -4 -14 4 97.1469 16.4928 4
 -4 14 4 70.637 13.1976 7
 -4 14 4 80.281 12.1694 1
 4 14 -4 95.2031 14.1062 7
 -4 14 4 54.7166 11.8835 4
 4 14 -4 87.1387 14.5155 1
 3 -14 -4 118.321 17.5604 2
 3 -14 -4 119.227 18.039 6
 -3 -14 4 113.587 15.9928 4
 -3 -14 4 172.656 21.1156 2
 -3 14 4 128.13 16.9814 4
 3 14 -4 158.981 17.8436 1
 -3 14 4 131.78 14.9691 1
 -3 14 4 135.706 16.697 7
 3 14 -4 136.072 16.1643 7
 2 -14 -4 6.28543 7.20344 6
 2 -14 -4 1.97348 6.21455 2
 -2 -14 4 -2.7015 5.27057 2
 -2 -14 4 -1.1975 4.81319 4
 -2 14 4 -3.396 3.57055 1
 -2 14 4 4.64012 6.24241 4
 2 14 -4 0.86309 4.5675 7
 -2 14 4 3.87569 5.2915 7
 2 14 -4 1.01485 3.95113 1
 1 -14 -4 299.072 24.1005 6
 -1 -14 4 305.225 22.512 4
 1 -14 -4 342.077 23.8 2
 -1 -14 4 334.862 27.0997 2
 1 14 -4 315.69 22.8709 1
 -1 14 4 329.717 23.0067 7
 1 14 -4 332.678 22.1194 7
 -1 14 4 324.023 22.0852 1
 -1 14 4 298.858 22.1985 4
 0 -14 4 25.7589 8.36151 4
 0 -14 -4 52.9029 11.0628 2
 0 -14 -4 33.1212 9.54111 6
 0 -14 4 43.6912 13.582 2
 0 14 4 48.0764 10.5896 1
 0 14 4 37.8679 9.96164 7
 0 14 -4 40.2876 9.48926 7
 0 14 -4 36.3963 9.78371 1
 -1 -14 -4 18.0704 6.80808 2
 1 -14 4 25.9653 11.9245 2
 1 -14 4 29.9058 7.86641 4
 -1 14 -4 18.6824 6.95519 7
 1 14 4 8.73829 7.14937 7
 1 14 4 22.3471 7.6832 1
 -1 14 -4 17.735 7.83222 1
 1 14 4 21.4254 6.68979 3
 2 -14 4 3.35957 9.85055 2
 2 -14 4 10.0508 6.08212 4
 -2 14 -4 21.5291 8.87971 1
 -2 14 -4 2.44256 5.77984 7
 2 14 4 13.8385 7.33262 1
 2 14 4 6.01121 5.71542 3
 -3 -14 -4 4.55624 6.51519 7
 -3 -14 -4 2.59648 5.60602 4
 -3 -14 -4 16.122 8.06942 5
 3 -14 4 7.99359 10.7855 2
 3 14 4 6.51516 7.19581 1
 -3 14 -4 6.6805 7.2706 1
 -3 14 -4 13.3023 6.98841 7
 6 -15 -4 39.4472 12.6884 2
 -6 -15 4 74.0658 14.0448 2
 -6 -15 4 80.2323 15.2124 7
 6 -15 -4 55.378 15.0509 6
 6 -15 -4 66.9452 12.9196 3
 -6 -15 4 54.0104 13.5209 4
 -6 15 4 47.9133 12.5634 4
 -6 15 4 43.8933 9.57433 1
 6 15 -4 72.888 13.6086 1
 -6 15 4 58.7139 13.2738 7
 -5 -15 4 32.5954 10.6939 4
 5 -15 -4 33.9952 8.59504 3
 -5 -15 4 27.2995 9.07642 2
 5 -15 -4 22.591 9.86692 6
 5 -15 -4 33.6859 10.945 2
 5 15 -4 16.3707 7.71236 1
 -5 15 4 34.111 9.15432 7
 -5 15 4 24.3762 7.46115 1
 -5 15 4 26.0107 9.48728 4
 4 -15 -4 3.07391 6.76744 6
 4 -15 -4 1.78276 5.42127 3
 -4 -15 4 30.233 9.83903 2
 -4 -15 4 22.1745 8.91783 4
 4 -15 -4 18.2044 9.58299 2
 4 15 -4 21.7799 7.79638 7
 -4 15 4 10.1024 6.63168 7
 -4 15 4 9.97554 7.18201 4
 -4 15 4 6.09426 5.64692 1
 4 15 -4 15.6143 7.13183 1
 3 -15 -4 0.95885 6.91604 2
 -3 -15 4 7.98892 6.21677 4
 3 -15 -4 5.63003 5.03708 3
 -3 -15 4 10.2238 7.2835 2
 3 -15 -4 9.90842 8.05393 6
 -3 15 4 -3.4852 3.4575 7
 3 15 -4 6.69106 6.38384 1
 3 15 -4 11.4563 6.24699 7
 -3 15 4 11.8322 6.67178 4
 -3 15 4 17.6556 6.96268 1
 -2 -15 4 49.4614 11.6678 4
 2 -15 -4 58.2249 13.6207 2
 -2 -15 4 60.8282 13.8673 2
 2 -15 -4 48.2092 12.6096 6
 2 15 -4 44.0508 10.9084 1
 2 15 -4 58.0727 11.0495 7
 -2 15 4 31.2613 9.59029 7
 -2 15 4 58.3456 10.8829 1
 -2 15 4 55.208 12.1375 4
 -1 -15 4 82.9868 17.9134 2
 -1 -15 4 40.9717 11.0166 4
 1 -15 -4 41.0526 12.203 6
 1 -15 -4 42.4913 11.8321 2
 -1 15 4 55.6981 11.0661 1
 -1 15 4 42.0935 9.9397 4
 -1 15 4 30.628 9.18479 7
 1 15 -4 37.5429 9.8641 7
 1 15 -4 48.8996 11.0386 1
 0 -15 -4 36.7118 10.9151 2
 0 -15 -4 30.318 10.669 6
 0 -15 4 49.4521 14.596 2
 0 -15 4 58.96 11.894 4
 0 15 4 31.4916 9.30121 7
 0 15 -4 31.1961 8.80787 7
 0 15 -4 51.8954 11.7441 1
 0 15 4 50.8895 11.3969 1
 -1 -15 -4 144.539 18.4851 2
 -1 -15 -4 122.237 17.5753 6
 1 -15 4 103.442 15.6705 4
 1 -15 4 145.212 24.1033 2
 1 15 4 98.7074 16.2825 7
 -1 15 -4 118.372 17.6971 1
 1 15 4 99.3061 15.9709 1
 -1 15 -4 117.422 16.6944 7
 2 -15 4 109.586 22.6127 2
 2 -15 4 96.5176 15.1243 4
 -2 15 -4 83.8249 15.714 1
 -2 15 -4 112.421 16.4409 7
 2 15 4 90.8095 15.9951 1
 -5 -16 4 13.7707 8.52868 4
 5 -16 -4 0.56719 6.76133 6
 -5 -16 4 18.0283 8.83665 2
 5 -16 -4 4.30935 8.57968 2
 5 16 -4 6.50557 7.05138 1
 -5 16 4 12.7865 7.19653 7
 -5 16 4 5.03437 5.34159 1
 -5 16 4 9.34732 7.69199 4
 4 -16 -4 193.07 25.9206 2
 4 -16 -4 182.16 26.5131 6
 -4 -16 4 175.289 23.5438 4
 -4 -16 4 211.725 24.6983 2
 4 16 -4 170.06 20.2856 7
 -4 16 4 151.449 20.2647 7
 4 16 -4 188.733 21.7246 1
 -4 16 4 151.376 20.537 4
 -4 16 4 160.64 18.1991 1
 -3 -16 4 16.7424 9.65967 2
 -3 -16 4 22.534 8.95114 4
 3 -16 -4 11.5627 8.74557 6
 3 -16 -4 -4.258 6.92758 2
 -3 16 4 9.05597 5.95273 1
 -3 16 4 10.1853 6.61366 4
 3 16 -4 0.51851 6.20906 7
 -3 16 4 -0.345 5.86826 7
 3 16 -4 13.4027 7.19558 1
 -2 -16 4 151.527 20.4145 4
 2 -16 -4 140.146 21.3028 6
 2 -16 -4 160.398 21.8169 2
 -2 -16 4 143.533 21.661 2
 2 16 -4 129.816 18.2347 1
 -2 16 4 157.297 20.0184 4
 -2 16 4 158.984 18.6188 1
 2 16 -4 187.971 17.4849 7
 -2 16 4 143.7 19.1826 7
 1 -16 -4 10.3541 7.56555 6
 -1 -16 4 0.17837 6.95209 2
 -1 -16 4 -3.236 5.25291 4
 1 -16 -4 -3.2749 5.22921 2
 1 16 -4 -6.7653 3.63292 1
 -1 16 4 6.55762 5.70632 1
 1 16 -4 -0.8439 5.09441 7
 -1 16 4 3.0721 4.71681 7
 0 -16 -4 92.9954 15.8331 2
 0 -16 4 98.1977 19.8885 2
 0 -16 4 73.8958 13.758 4
 0 -16 -4 83.8767 15.3952 6
 0 16 4 96.3594 15.3642 1
 0 16 -4 95.9003 14.9594 7
 0 16 -4 90.1143 15.3887 1
 0 16 4 65.0675 13.0337 7
 1 -16 4 9.31819 6.95469 4
 1 -16 4 15.7127 11.2674 2
 -1 -16 -4 5.8976 5.69191 6
 -1 -16 -4 5.96071 6.03635 2
 1 16 4 5.59509 6.66235 1
 1 16 4 9.5211 6.87595 7
 -1 16 -4 2.13826 5.93903 7
 -1 16 -4 19.0472 7.86378 1
 -4 -17 4 20.0743 9.4212 4
 4 -17 -4 15.3357 9.78476 2
 -4 -17 4 27.2459 9.48584 2
 4 -17 -4 6.10976 9.47342 6
 -4 17 4 6.80588 5.32783 1
 -4 17 4 15.4351 7.81513 4
 4 17 -4 15.1271 7.69561 1
 -4 17 4 0.34778 6.08971 7
 4 17 -4 15.4845 8.47153 7
 -3 -17 4 19.4509 9.46327 4
 3 -17 -4 28.8762 11.4268 6
 -3 -17 4 18.3108 9.63803 2
 3 -17 -4 1.91005 7.3593 2
 -3 17 4 19.3815 8.03163 1
 3 17 -4 25.1479 9.0926 1
 -3 17 4 31.7068 10.1528 4
 -3 17 4 12.7812 7.66436 7
 3 17 -4 9.00331 6.82781 7
 -2 -17 4 5.4724 6.32882 4
 2 -17 -4 -7.2943 6.813 6
 2 -17 -4 4.4166 7.3378 2
 -2 -17 4 1.61684 7.63056 2
 2 17 -4 2.43542 5.40721 1
 -2 17 4 4.01942 5.46173 4
 -2 17 4 3.02929 5.21271 1
 -2 17 4 6.38993 5.75766 7
 2 17 -4 2.3563 5.43467 7
 1 -17 -4 36.5387 12.0354 6
 1 -17 -4 70.9646 14.8414 2
 -1 -17 4 44.537 12.2069 4
 -1 -17 4 68.1268 16.9296 2
 -1 17 4 62.7906 12.9294 1
 1 17 -4 45.3912 11.9973 1
 -1 17 4 41.1103 10.6203 7
 1 17 -4 72.3186 13.7368 7
 0 -17 -4 86.9219 15.8166 2
 0 -17 4 118.359 22.9249 2
 0 -17 -4 83.2217 16.1652 6
 0 -17 4 61.7967 13.6972 4
 0 17 -4 117.922 18.4239 1
 0 17 -4 95.0454 15.8831 7
 0 17 4 76.9552 14.9061 7
 0 17 4 129.806 19.1841 1
 -11 0 5 1.89944 6.54769 4
 11 0 -5 -0.7291 6.17049 3
 -11 0 5 0.69511 6.50923 7
 -10 0 5 8.63588 7.37978 4
 -10 0 5 -2.9716 4.44202 7
 10 0 -5 -0.9435 5.85857 3
 -9 0 5 2.76429 6.63264 4
 -9 0 5 -4.7668 4.6098 2
 -9 0 5 1.403 5.02674 7
 9 0 -5 -2.7158 4.66175 3
 -8 0 5 1.60044 4.77279 4
 8 0 -5 1.0215 4.66755 3
 -8 0 5 7.38563 5.43293 7
 -8 0 5 -4.5448 3.62254 2
 7 0 -5 3.27889 3.99049 3
 -7 0 5 -1.1865 4.48035 4
 -7 0 5 1.62705 4.23731 7
 -7 0 5 -4.0462 4.18139 2
 -6 0 5 1.31605 3.28764 7
 6 0 -5 -0.7767 3.26511 3
 -6 0 5 3.26941 4.72568 2
 -6 0 5 -3.0079 4.70506 4
 -5 0 5 -1.2662 2.5903 7
 -5 0 5 1.43081 4.21666 2
 -5 0 5 -3.5838 4.04149 4
 -4 0 5 -1.0609 3.19372 4
 -4 0 5 -4.1129 2.91632 2
 -4 0 5 0.70648 1.66876 7
 -3 0 5 -4.4581 3.58562 2
 -3 0 5 -6.9902 2.38561 4
 3 0 -5 1.0562 1.43472 1
 -2 0 5 -3.7188 3.112 3
 -2 0 5 4.24622 4.18486 2
 -2 0 5 -1.1352 2.63207 4
 2 0 -5 3.33408 2.07112 1
 1 0 -5 -1.211 2.34254 1
 -1 0 5 2.36539 3.7178 3
 -1 0 5 -0.3702 3.94182 2
 -1 0 5 3.52851 2.86326 4
 0 0 -5 -1.9665 1.61975 7
 0 0 5 7.54581 4.98216 2
 0 0 5 2.41749 3.93593 3
 0 0 5 -0.6529 1.82304 4
 0 0 -5 3.00009 3.16598 1
 1 0 5 5.12777 4.85927 3
 -1 0 -5 -1.1943 3.34668 1
 1 0 5 5.77164 4.77634 2
 -1 0 -5 1.29695 2.9897 5
 -1 0 -5 -2.4287 2.18032 7
 -2 0 -5 -3.2144 2.65748 1
 2 0 5 -0.4636 3.95244 2
 -2 0 -5 1.3956 3.6821 5
 2 0 5 -4.0847 3.7404 3
 -2 0 -5 -0.2391 2.99829 7
 3 0 5 -2.404 3.17463 2
 -3 0 -5 -4.8963 2.75645 7
 -3 0 -5 2.336 5.14165 1
 -3 0 -5 0.83277 4.5682 5
 3 0 5 0.53231 4.30765 3
 4 0 5 0.91277 5.55191 3
 -4 0 -5 0.73404 4.93352 1
 -4 0 -5 -1.1017 4.1358 5
 -4 0 -5 1.24625 4.65328 7
 -5 0 -5 1.28199 5.52389 1
 -5 0 -5 4.32004 5.27713 7
 5 0 5 2.15992 5.79568 3
 6 0 5 -5.1051 5.55384 3
 -6 0 -5 3.94736 6.55214 7
 -6 0 -5 -5.604 5.70609 1
 11 -1 -5 11.5918 8.15658 3
 -11 -1 5 12.0791 8.88947 4
 -11 -1 5 29.5179 10.3451 7
 -11 1 5 28.3562 11.4777 4
 -11 1 5 31.3329 10.1746 7
 11 1 -5 17.5493 9.465 3
 -10 -1 5 14.0558 7.43526 5
 -10 -1 5 32.7421 10.5753 7
 -10 -1 5 37.3545 11.5635 4
 10 -1 -5 18.421 8.5 3
 10 1 -5 12.7127 7.99886 3
 -10 1 5 17.7302 7.88558 7
 -10 1 5 20.6982 8.40985 2
 -10 1 5 27.929 10.3683 4
 -9 -1 5 40.6418 9.44545 2
 -9 -1 5 46.3127 10.4071 7
 -9 -1 5 45.0248 10.2259 5
 -9 -1 5 51.5169 12.4257 4
 9 -1 -5 46.5529 10.4015 3
 -9 1 5 32.9252 9.29915 7
 -9 1 5 33.7516 9.16814 2
 9 1 -5 31.4485 9.06834 3
 -9 1 5 37.6556 10.6637 4
 -8 -1 5 -0.1054 4.2669 2
 -8 -1 5 9.67602 5.5498 7
 8 -1 -5 -1.0786 3.60953 3
 -8 -1 5 -0.5822 4.60435 4
 -8 -1 5 7.04393 5.22715 5
 -8 1 5 1.92776 5.11286 2
 -8 1 5 4.01583 4.9615 7
 -8 1 5 2.65412 4.87238 4
 8 1 -5 0.58773 4.40206 3
 -7 -1 5 173.637 15.4107 2
 -7 -1 5 197.605 18.2531 4
 -7 -1 5 191.373 14.1998 5
 7 -1 -5 187.852 16.1114 3
 -7 -1 5 180.405 14.8979 7
 -7 1 5 193.268 17.3434 4
 7 1 -5 163.664 14.6523 3
 -7 1 5 184.328 16.0362 2
 -7 1 5 182.484 14.6531 7
 -6 -1 5 112.581 11.9417 7
 -6 -1 5 92.2377 13.6775 2
 -6 -1 5 101.585 9.11353 5
 -6 -1 5 113.084 15.1568 4
 -6 1 5 104.152 9.8483 7
 -6 1 5 105.592 13.9471 2
 -6 1 5 96.3661 14.2982 4
 6 1 -5 92.7702 12.0294 3
 -5 -1 5 187.023 11.7058 7
 -5 -1 5 196.196 16.319 4
 -5 -1 5 228.599 16.7438 2
 -5 1 5 218.615 12.2815 7
 -5 1 5 202.612 16.2463 2
 -5 1 5 212.706 16.7187 4
 -4 1 5 59.8591 10.0277 2
 -4 1 5 72.7001 10.4025 4
 -3 -1 5 -1.879 3.78428 2
 -3 -1 5 -1.9012 3.06793 4
 -3 1 5 1.75444 4.10964 2
 -3 1 5 4.87497 4.15583 4
 3 1 -5 1.10864 1.79045 1
 -2 -1 5 22.3484 5.81629 4
 -2 -1 5 10.4524 5.49592 2
 -2 -1 5 6.97085 4.57661 3
 2 -1 -5 13.2669 3.11913 1
 2 1 -5 11.7708 3.51261 1
 -2 1 5 10.6852 5.73112 2
 -2 1 5 14.0439 5.32857 3
 -2 1 5 8.58435 4.08981 4
 -1 -1 5 283.376 17.639 3
 1 -1 -5 287.174 11.3414 5
 -1 -1 5 300.321 14.7737 4
 1 -1 -5 295.258 14.6208 1
 -1 -1 5 269.186 19.2318 2
 -1 1 5 268.291 18.507 2
 -1 1 5 279.502 14.3065 4
 -1 1 5 291.924 18.216 3
 1 1 -5 305.432 14.8474 1
 0 -1 5 308.728 19.0496 3
 0 -1 -5 300.361 14.2989 5
 0 -1 5 305.082 13.0574 4
 0 -1 5 306.005 20.3541 2
 0 -1 -5 290.577 13.6505 7
 0 -1 -5 309.135 16.8122 1
 0 1 5 332.92 19.9323 3
 0 1 -5 301.31 12.9373 7
 0 1 5 316.643 13.4358 4
 0 1 -5 315.214 17.0446 1
 0 1 5 315.293 20.0419 2
 -1 -1 -5 15.4509 4.85677 1
 1 -1 5 18.0919 6.49635 2
 1 -1 5 14.6864 5.62698 3
 -1 1 -5 10.5728 4.35196 1
 1 1 5 9.5423 4.94496 2
 1 1 5 11.2107 5.07363 3
 2 -1 5 41.526 9.33699 3
 2 1 5 32.5197 7.14021 2
 -2 1 -5 34.4843 7.84835 1
 2 1 5 40.0323 8.95544 3
 -3 -1 -5 0.09301 4.46323 1
 -3 -1 -5 6.1825 4.79049 7
 -3 -1 -5 1.23221 4.70488 5
 3 -1 5 11.2782 5.98884 2
 3 -1 5 5.67374 5.76264 3
 3 1 5 4.19958 4.49549 2
 3 1 5 -2.3441 3.55182 3
 -3 1 -5 -0.0261 4.62386 1
 -3 1 -5 -0.6204 3.95741 7
 4 -1 5 80.7498 14.7713 3
 -4 -1 -5 66.8851 11.6654 7
 -4 -1 -5 70.9958 12.4397 1
 -4 -1 -5 86.7388 13.5987 5
 -4 1 -5 69.4225 13.1331 1
 -4 1 -5 68.082 12.0146 7
 4 1 5 66.6872 13.7622 3
 5 -1 5 25.0865 9.60361 3
 -5 -1 -5 19.8471 8.17971 1
 -5 -1 -5 17.7861 7.23407 5
 -5 -1 -5 9.38387 6.37729 7
 5 1 5 5.46432 6.50662 3
 -5 1 -5 3.10973 6.3367 1
 -5 1 -5 4.48747 6.01104 7
 6 -1 5 31.6555 10.525 3
 -6 -1 -5 21.3585 9.05773 7
 -6 -1 -5 21.6656 8.78711 5
 -6 -1 -5 11.0425 8.36596 1
 -6 1 -5 20.3186 9.67504 1
 6 1 5 15.6503 8.27128 3
 -6 1 -5 23.3663 8.77822 7
 -11 -2 5 2.37921 6.01267 5
 -11 -2 5 11.2223 7.70048 4
 11 -2 -5 8.37804 6.46168 3
 -11 -2 5 7.92158 7.20834 7
 -11 2 5 11.8038 7.61916 7
 11 2 -5 2.99915 7.1708 3
 -11 2 5 22.6872 9.12776 4
 10 -2 -5 9.82125 8.18101 3
 -10 -2 5 5.33935 6.30222 5
 -10 -2 5 6.65001 7.48384 7
 -10 -2 5 20.3304 10.1602 4
 -10 2 5 21.5572 8.12738 2
 10 2 -5 8.41263 7.33226 3
 -10 2 5 3.72024 6.63599 4
 -10 2 5 14.9474 7.17099 7
 -9 -2 5 -0.7795 4.39214 5
 9 -2 -5 -2.0517 4.5134 3
 -9 -2 5 -2.1961 4.19022 2
 -9 -2 5 7.85247 6.02719 7
 -9 -2 5 11.9476 8.15557 4
 -9 2 5 -0.1918 5.81617 4
 9 2 -5 11.2975 6.61484 3
 -9 2 5 8.35121 5.33255 2
 -9 2 5 0.76609 4.97286 7
 -8 -2 5 16.7841 6.26203 5
 -8 -2 5 20.1902 7.14045 2
 8 -2 -5 7.34752 5.62263 3
 -8 -2 5 18.7693 8.35065 4
 -8 -2 5 10.1826 5.76883 7
 -8 2 5 13.6834 6.67695 2
 8 2 -5 7.15253 5.89882 3
 -8 2 5 4.80796 6.59381 4
 -8 2 5 6.74865 5.2534 7
 -7 -2 5 -4.3367 3.9964 4
 7 -2 -5 14.461 6.6493 3
 -7 -2 5 4.18204 4.24004 5
 -7 -2 5 7.46613 5.07321 7
 -7 -2 5 15.3671 6.50083 2
 -7 2 5 7.89472 5.97703 2
 -7 2 5 13.2437 5.79645 7
 7 2 -5 10.3472 5.39317 3
 -7 2 5 8.12532 6.26917 4
 -6 -2 5 86.7917 10.4748 7
 -6 -2 5 94.6928 6.15502 1
 -6 -2 5 78.8631 9.12113 5
 -6 -2 5 87.6846 13.4178 4
 -6 -2 5 79.1247 11.9042 2
 -6 2 5 89.1586 10.5183 7
 -6 2 5 69.5766 12.0436 4
 -6 2 5 82.2555 12.9637 2
 6 2 -5 101.423 12.2601 3
 -5 -2 5 261.6 18.4821 2
 -5 -2 5 261.773 14.175 7
 -5 -2 5 252.865 12.9641 5
 -5 -2 5 225.521 17.9443 4
 -5 2 5 239.569 18.0905 2
 -5 2 5 258.157 14.0508 7
 5 2 -5 249.343 10.4722 1
 -5 2 5 262.13 18.6874 4
 -4 -2 5 9.66403 2.10705 5
 -4 -2 5 12.5363 5.59835 2
 -4 -2 5 9.03254 4.82721 4
 -4 -2 5 4.45067 2.26417 7
 -4 2 5 5.49941 2.39571 7
 -4 2 5 3.27408 4.23196 4
 4 2 -5 4.53979 1.7117 1
 -4 2 5 8.05502 5.14295 2
 3 2 -5 3.80096 2.27837 1
 -2 -2 5 433.907 22.2555 4
 -2 -2 5 457.54 26.0298 2
 2 -2 -5 468.293 18.5733 1
 -2 -2 5 485.036 23.9309 3
 -2 2 5 530.276 25.449 3
 -2 2 5 443.954 25.5868 2
 -2 2 5 488.727 22.1258 4
 2 2 -5 457.113 19.5849 1
 1 -2 -5 43.3639 6.40024 1
 1 -2 -5 48.7156 5.091 5
 -1 -2 5 51.1763 10.5725 2
 -1 -2 5 39.1585 7.82306 3
 1 -2 -5 46.5956 4.604 7
 -1 -2 5 48.6327 6.9826 4
 1 2 -5 55.3875 7.62688 1
 -1 2 5 51.839 6.93729 4
 -1 2 5 42.1596 8.74088 3
 -1 2 5 56.1298 10.2617 2
 0 -2 5 62.5433 9.59079 3
 0 -2 -5 111.715 8.06543 5
 0 -2 5 62.0768 10.4456 2
 0 2 5 62.651 9.94227 2
 0 2 -5 72.2348 8.91005 1
 0 2 -5 93.0075 5.96805 7
 0 2 5 75.2852 10.4744 3
 1 -2 5 147.136 13.6873 3
 -1 -2 -5 155.167 12.7336 1
 1 -2 5 155.435 17.7208 2
 -1 -2 -5 145.111 10.7692 7
 -1 -2 -5 140.68 11.0681 5
 -1 2 -5 136.539 9.72402 7
 -1 2 -5 143.225 12.3352 1
 1 2 5 175.665 13.9331 2
 1 2 5 158.16 14.4049 3
 2 -2 5 -3.9271 3.65655 3
 2 -2 5 0.94086 4.70351 2
 -2 -2 -5 0.87208 4.0716 1
 -2 -2 -5 6.47942 4.32066 5
 -2 -2 -5 3.61058 3.72684 7
 -2 2 -5 2.3326 3.47722 7
 -2 2 -5 6.97198 4.81731 1
 2 2 5 3.70775 4.47706 3
 2 2 5 -2.1677 3.67878 2
 -3 -2 -5 45.7786 9.29769 7
 3 -2 5 37.3599 9.64176 2
 3 -2 5 21.9308 7.92061 3
 -3 -2 -5 14.3969 6.71884 1
 -3 -2 -5 26.9289 7.65519 5
 -3 2 -5 35.8072 7.76656 7
 3 2 5 28.0906 6.99805 2
 -3 2 -5 34.6677 8.77307 1
 3 2 5 39.8976 10.8748 3
 -4 -2 -5 9.30052 5.60461 5
 -4 -2 -5 4.63587 5.54884 7
 -4 -2 -5 14.0808 6.78092 1
 4 -2 5 5.63919 5.09189 2
 4 -2 5 21.6017 8.87668 3
 -4 2 -5 17.3049 6.91222 7
 4 2 5 21.8264 8.93121 3
 -4 2 -5 4.4872 5.38074 1
 5 -2 5 8.23037 7.83331 3
 -5 -2 -5 3.54664 5.52246 7
 -5 -2 -5 5.4116 5.50016 1
 -5 -2 -5 2.98147 4.90231 5
 -5 2 -5 9.00195 6.93382 1
 5 2 5 9.25176 7.06719 3
 -5 2 -5 9.08916 6.56109 7
 -6 -2 -5 21.1226 9.59404 1
 6 -2 5 21.4996 10.7336 3
 -6 -2 -5 58.6884 13.0945 5
 -6 -2 -5 44.7413 12.338 7
 6 2 5 25.4721 10.3512 3
 -6 2 -5 32.6822 9.98117 7
 -6 2 -5 44.0428 12.0992 1
 -10 -3 5 71.5712 14.4468 7
 -10 -3 5 78.8433 14.3428 5
 -10 -3 5 65.727 15.3836 4
 10 -3 -5 67.5922 14.6158 3
 -10 3 5 42.3992 11.1282 2
 10 3 -5 39.4518 11.7039 3
 -10 3 5 53.4515 12.8642 7
 -10 3 5 77.3793 15.0938 4
 9 -3 -5 0.53006 5.07631 3
 -9 -3 5 11.2667 6.85651 5
 -9 -3 5 6.37797 6.32345 4
 -9 -3 5 13.5499 6.92263 7
 -9 -3 5 4.57099 5.21302 2
 -9 3 5 11.9733 7.51432 7
 -9 3 5 21.8741 8.97894 4
 -9 3 5 16.0099 7.22855 2
 9 3 -5 9.0708 5.68259 3
 -8 -3 5 122.906 17.3485 4
 -8 -3 5 168.933 14.9205 5
 8 -3 -5 146.083 17.8454 3
 -8 -3 5 170.524 15.1734 2
 -8 -3 5 153.955 17.2393 7
 -8 3 5 156.436 18.2169 2
 -8 3 5 165.393 15.842 7
 -8 3 5 187.08 21.948 4
 8 3 -5 141.292 16.7888 3
 7 -3 -5 2.83798 4.35217 3
 -7 -3 5 10.137 6.7167 4
 -7 -3 5 5.35189 3.09733 1
 -7 -3 5 2.4063 4.84129 2
 -7 -3 5 8.41274 4.78019 5
 -7 -3 5 3.89343 4.58647 7
 -7 3 5 5.46994 4.39486 7
 -7 3 5 10.0366 6.20826 4
 -7 3 5 7.86352 5.3218 2
 7 3 -5 2.68189 4.31273 3
 -6 -3 5 236.871 19.2688 4
 -6 -3 5 273.674 16.1909 5
 -6 -3 5 277.982 17.0671 7
 -6 -3 5 261.343 18.6828 2
 -6 3 5 292.842 20.5019 2
 -6 3 5 287.285 16.9102 7
 6 3 -5 282.601 13.1628 1
 6 3 -5 269.647 17.3897 3
 -6 3 5 294.662 20.6527 4
 -5 -3 5 4.58675 3.1457 7
 -5 -3 5 7.11246 3.2532 5
 -5 -3 5 1.35503 5.11983 4
 -5 -3 5 -1.4784 3.78504 2
 -5 3 5 8.57893 5.27091 4
 -5 3 5 2.00749 2.83556 7
 -5 3 5 9.49249 5.20928 2
 5 3 -5 1.86973 2.15032 1
 -4 -3 5 253.199 17.9546 4
 -4 -3 5 247.686 18.2254 2
 -4 -3 5 254.159 12.7432 7
 -4 -3 5 255.577 12.0042 5
 4 3 -5 287.256 12.2836 1
 -4 3 5 253.882 13.0412 7
 -4 3 5 296.136 18.4493 4
 -4 3 5 314.21 20.2485 2
 -3 -3 5 183.754 13.9912 4
 -3 -3 5 164.47 14.7858 2
 3 -3 -5 185.411 7.4053 1
 3 3 -5 168.958 9.73864 1
 -3 3 5 175.43 9.00117 7
 -3 3 5 182.652 15.4737 2
 -3 3 5 195.627 13.5997 4
 -2 -3 5 175.273 15.4492 2
 -2 -3 5 137.593 11.7723 3
 -2 -3 5 150.525 11.8641 4
 2 -3 -5 167.35 9.1249 1
 -2 3 5 171.002 14.7261 2
 -2 3 5 167.181 8.05545 7
 2 3 -5 162.969 10.0925 1
 -2 3 5 167.164 11.7566 4
 -2 3 5 124.009 11.8911 3
 1 -3 -5 103.244 6.99059 7
 1 -3 -5 102.79 8.49312 1
 -1 -3 5 80.0507 12.0206 2
 1 -3 -5 111.112 7.29154 5
 -1 3 5 78.5461 10.93 2
 0 -3 -5 0.88377 2.91544 5
 0 -3 -5 -0.4542 2.19277 7
 0 -3 5 -3.6105 3.08028 3
 0 -3 -5 5.70222 4.07023 1
 0 -3 5 0.67615 2.37853 4
 0 -3 5 3.70566 4.66936 2
 0 3 5 -2.8068 2.97414 3
 0 3 -5 4.77624 3.60201 1
 0 3 5 1.89199 4.17662 2
 0 3 5 3.28483 2.65347 4
 0 3 -5 1.67017 1.97417 7
 1 -3 5 194.834 15.5677 3
 -1 -3 -5 236.925 14.528 5
 1 -3 5 228.018 17.9445 2
 -1 -3 -5 213.461 15.3417 1
 -1 -3 -5 238.812 14.1349 7
 -1 3 -5 217.32 15.3923 1
 1 3 5 232.38 16.3619 2
 -1 3 -5 215.178 12.6187 7
 1 3 5 182.504 16.1636 3
 2 -3 5 -2.1479 3.7852 3
 2 -3 5 3.52369 4.93123 2
 -2 -3 -5 1.54888 4.93704 1
 -2 -3 -5 -2.5046 3.6273 5
 -2 -3 -5 -3.3463 3.4654 7
 2 3 5 8.18066 5.24529 3
 -2 3 -5 -1.5709 3.86845 1
 2 3 5 0.98787 3.57775 2
 -2 3 -5 6.90166 3.7971 7
 3 -3 5 228.353 18.1714 2
 -3 -3 -5 244.76 17.6194 7
 -3 -3 -5 232.705 17.201 5
 3 -3 5 196.137 18.0092 3
 -3 -3 -5 213.997 17.8737 1
 -3 3 -5 236.57 18.5463 1
 -3 3 -5 238.5 16.3609 7
 3 3 5 252.403 20.7472 3
 3 3 5 168.043 13.6436 2
 4 -3 5 13.1429 6.14201 2
 -4 -3 -5 -2.0222 4.66876 5
 4 -3 5 7.2019 6.56033 3
 -4 -3 -5 -0.4796 4.23773 1
 -4 -3 -5 1.85366 4.99108 7
 4 3 5 -2.5997 4.49769 3
 -4 3 -5 8.53029 6.26528 1
 -4 3 -5 3.80141 5.35448 7
 5 -3 5 45.1474 11.7577 3
 -5 -3 -5 53.5872 11.5725 7
 -5 -3 -5 41.8453 10.5668 5
 -5 -3 -5 25.7009 9.09036 1
 -5 3 -5 44.3091 10.8608 7
 5 3 5 48.0222 11.8212 3
 -5 3 -5 36.3849 10.5732 1
 10 -4 -5 5.30711 6.33608 3
 -10 -4 5 17.083 8.06692 5
 -10 -4 5 8.04983 6.69587 7
 -10 -4 5 15.3202 8.81466 4
 -10 4 5 12.1268 7.99794 4
 -10 4 5 4.55766 6.0573 2
 10 4 -5 24.0564 8.55488 3
 -10 4 5 19.7721 9.01657 7
 -9 -4 5 16.8993 7.86045 5
 -9 -4 5 12.1612 7.21259 4
 -9 -4 5 23.7711 8.27649 2
 9 -4 -5 11.5491 8.13604 3
 -9 -4 5 10.7502 6.74071 7
 9 4 -5 11.5371 6.77921 3
 -9 4 5 17.5983 8.23545 4
 -9 4 5 24.3812 8.86672 7
 -9 4 5 22.379 8.05241 2
 8 -4 -5 14.0541 6.83173 3
 -8 -4 5 24.017 7.21132 5
 -8 -4 5 13.45 6.84084 2
 -8 -4 5 19.348 7.39513 7
 -8 -4 5 11.642 7.5473 4
 -8 4 5 6.48598 5.87401 2
 -8 4 5 15.1202 6.31185 7
 8 4 -5 4.2041 4.81769 3
 -8 4 5 15.5806 8.24887 4
 7 -4 -5 1.73712 4.41241 3
 -7 -4 5 6.07555 4.45426 7
 -7 -4 5 2.3756 3.89166 5
 -7 -4 5 8.53298 5.82874 4
 -7 -4 5 -3.7563 3.85906 2
 -7 4 5 -2.0285 3.53967 7
 7 4 -5 7.1871 4.88301 3
 -7 4 5 -3.9652 4.79838 2
 -7 4 5 -2.1665 3.91201 4
 -6 -4 5 20.9677 7.86583 4
 -6 -4 5 25.0847 6.5377 7
 -6 -4 5 40.5471 9.3798 2
 -6 -4 5 30.308 6.9917 5
 6 4 -5 27.4509 5.10485 1
 -6 4 5 35.6065 9.06653 2
 -6 4 5 36.4602 9.56561 4
 6 4 -5 28.6211 6.85726 3
 -6 4 5 27.3517 6.49313 7
 -4 -4 5 261.409 18.5394 4
 -4 -4 5 297.943 13.6314 5
 -4 -4 5 303.66 20.1575 2
 -4 -4 5 287.337 14.1799 7
 -4 4 5 282.289 14.6708 7
 4 4 -5 272.921 13.5424 1
 -4 4 5 313.308 19.5739 4
 -4 4 5 302.149 20.4765 2
 -3 -4 5 77.7995 10.9024 4
 3 -4 -5 89.2277 5.2753 1
 -3 -4 5 87.7826 5.85684 7
 -3 -4 5 74.3134 12.4621 2
 -3 -4 5 84.1964 5.40769 5
 -3 4 5 68.5891 6.32968 7
 3 4 -5 70.6131 6.5856 1
 -3 4 5 61.7049 10.7328 2
 -3 4 5 87.8648 11.2278 4
 -2 -4 5 124.923 10.8696 3
 -2 -4 5 126.164 11.2111 4
 2 -4 -5 128.552 8.37248 1
 -2 -4 5 123.186 15.3169 2
 -2 4 5 141.751 8.13545 7
 2 4 -5 129.632 9.46462 1
 -2 4 5 119.897 10.4034 4
 -2 4 5 129.754 12.2439 3
 -2 4 5 152.201 17.2817 2
 -1 -4 5 196.555 12.578 4
 1 -4 -5 183.665 10.1181 7
 1 -4 -5 195.903 10.3646 5
 1 -4 -5 191.749 12.0088 1
 -1 -4 5 164.352 12.7254 3
 -1 -4 5 185.519 16.264 2
 -1 4 5 166.261 11.3885 4
 1 4 -5 168.687 8.53931 7
 -1 4 5 162.712 13.7018 3
 1 4 -5 180.799 11.9754 1
 -1 4 5 196.758 15.5917 2
 0 -4 5 400.49 25.1192 2
 0 -4 -5 386.349 18.8572 5
 0 -4 -5 402.128 18.7461 7
 0 -4 5 405.713 18.3515 4
 0 -4 -5 372.554 20.4369 1
 0 -4 5 400.823 22.0202 3
 0 4 -5 429.441 21.2427 1
 0 4 5 419.445 23.8454 3
 0 4 5 407.557 18.2316 4
 0 4 5 412.652 23.5176 2
 0 4 -5 387.171 17.1133 7
 1 -4 5 5.82003 4.65704 3
 -1 -4 -5 6.07959 3.72871 7
 -1 -4 -5 6.83063 4.47138 1
 -1 -4 -5 7.26361 4.24068 5
 1 -4 5 4.95931 5.17738 2
 1 4 5 7.45456 5.01971 2
 -1 4 -5 4.28692 3.64289 1
 1 4 5 6.81131 5.03377 3
 -1 4 -5 0.95505 2.59823 7
 -2 -4 -5 1.27393 4.24969 7
 -2 -4 -5 -1.5835 3.98009 1
 2 -4 5 -3.3601 3.0252 3
 2 -4 5 -0.0485 4.58905 2
 -2 -4 -5 -2.1774 3.93558 5
 -2 4 -5 0.1933 3.61728 7
 2 4 5 2.79447 4.07816 2
 2 4 5 7.4418 5.93207 3
 -2 4 -5 1.07888 4.15992 1
 -3 -4 -5 9.47714 6.01478 7
 3 -4 5 14.2984 6.80635 2
 -3 -4 -5 14.2452 6.83287 1
 -3 -4 -5 4.38667 5.3248 5
 3 -4 5 27.3933 8.6273 3
 -3 4 -5 16.8581 7.63141 1
 -3 4 -5 16.1951 6.16673 7
 3 4 5 14.9949 5.77891 2
 3 4 5 14.2572 7.4469 3
 -4 -4 -5 11.4409 6.59991 1
 4 -4 5 6.27552 5.72356 2
 4 -4 5 1.31814 4.42203 3
 -4 -4 -5 10.11 6.29053 5
 -4 -4 -5 15.1035 7.51558 7
 -4 4 -5 8.1375 5.72606 7
 -4 4 -5 -4.5111 3.78855 1
 4 4 5 0.6157 6.00596 3
 -5 -4 -5 30.9501 10.0435 1
 -5 -4 -5 34.5204 9.68517 7
 5 -4 5 4.22716 6.68233 3
 -5 -4 -5 3.19629 6.33881 5
 -5 4 -5 18.2973 7.91753 7
 -5 4 -5 14.1681 6.98361 1
 5 4 5 25.8509 9.28047 3
 10 -5 -5 10.0173 7.52102 3
 -10 -5 5 5.6446 6.69796 5
 -10 -5 5 11.9842 7.28591 7
 -10 -5 5 9.22949 7.29228 4
 -10 5 5 4.46484 5.98311 7
 10 5 -5 5.5848 5.67644 3
 -10 5 5 4.1267 6.80735 2
 -10 5 5 -0.6383 6.15954 4
 -9 -5 5 213.006 18.458 5
 -9 -5 5 199.458 17.1419 2
 9 -5 -5 176.464 22.4096 3
 -9 -5 5 205.355 19.3052 7
 -9 -5 5 197.831 24.1333 4
 -9 5 5 206.15 18.9242 2
 -9 5 5 209.364 23.5759 7
 9 5 -5 183.209 17.4769 3
 -9 5 5 207.347 25.0189 4
 -8 -5 5 2.88054 5.16755 7
 8 -5 -5 -2.5462 4.18804 3
 -8 -5 5 1.92028 3.3398 1
 -8 -5 5 6.34783 4.89726 5
 -8 -5 5 -2.9388 4.53497 4
 -8 -5 5 -2.0392 4.92701 2
 8 5 -5 1.34299 4.72901 3
 -8 5 5 6.26056 5.64377 2
 -8 5 5 3.93519 4.65788 7
 -8 5 5 -3.4631 4.66094 4
 -7 -5 5 320.171 23.1933 4
 -7 -5 5 314.408 19.5993 5
 -7 -5 5 297.22 20.3003 2
 -7 -5 5 328.984 20.681 7
 7 -5 -5 283.909 20.8107 3
 -7 5 5 297.198 20.0826 7
 -7 5 5 294.163 21.7832 2
 7 5 -5 282.563 16.3354 1
 -7 5 5 257.688 21.3943 4
 7 5 -5 289.67 18.8618 3
 -6 -5 5 125.07 16.5998 4
 -6 -5 5 136.76 16.3952 2
 -6 -5 5 138.488 14.5841 7
 -6 -5 5 124.567 11.0817 5
 -6 5 5 107.266 15.8535 2
 -6 5 5 133.637 11.9083 7
 6 5 -5 117.274 13.0597 3
 6 5 -5 116.028 9.33627 1
 -6 5 5 138.351 17.469 4
 -5 -5 5 229.783 17.5814 2
 -5 -5 5 255.975 14.2098 5
 -5 -5 5 247.089 14.6593 7
 -5 -5 5 202.058 17.4211 4
 -5 5 5 210.304 18.1894 2
 5 5 -5 217.441 12.6759 1
 -5 5 5 244.279 14.7645 7
 -5 5 5 205.296 16.8306 4
 -4 -5 5 19.9565 7.53675 2
 -4 -5 5 23.5216 4.84089 5
 -4 -5 5 23.0765 7.44687 4
 -4 -5 5 28.8106 5.31508 7
 -4 5 5 39.3423 8.92239 2
 4 5 -5 24.9885 5.14362 1
 -4 5 5 28.9321 7.7419 4
 -4 5 5 28.256 5.77249 7
 -3 -5 5 541.136 27.4451 4
 -3 -5 5 508.085 20.6941 7
 -3 -5 5 515.796 29.0152 2
 -3 5 5 516.903 28.802 2
 3 5 -5 536.102 23.0889 1
 -3 5 5 557.231 26.8019 4
 -3 5 5 525.673 22.3643 7
 -2 5 5 112.96 12.9629 3
 -1 -5 5 28.4989 6.23559 4
 -1 -5 5 20.9951 5.76786 3
 -1 -5 5 25.9641 8.37516 2
 1 -5 -5 26.9344 5.87417 1
 -1 5 5 33.2083 7.64926 3
 -1 5 5 33.5455 6.49335 4
 1 5 -5 34.5456 4.64376 7
 -1 5 5 30.1593 7.74009 2
 1 5 -5 38.0935 7.18606 1
 0 -5 -5 191.787 12.3089 5
 0 -5 5 177.903 11.591 4
 0 -5 -5 180.077 11.6557 7
 0 -5 -5 189.966 13.3383 1
 0 -5 5 191.461 17.2049 2
 0 -5 5 185.474 13.8969 3
 0 5 -5 169.81 10.6149 7
 0 5 -5 190.642 13.8206 1
 0 5 5 183.244 15.0324 3
 0 5 5 178.284 14.9721 2
 0 5 5 191.614 11.6339 4
 1 -5 5 14.2488 5.18105 3
 1 -5 5 16.8061 7.32405 2
 -1 -5 -5 19.5315 5.89699 1
 1 -5 5 6.43229 3.62873 4
 1 5 5 21.4941 6.39342 3
 1 5 5 16.4506 5.44179 2
 -1 5 -5 9.67288 3.56066 7
 2 -5 5 475.28 27.5315 3
 -2 -5 -5 483.725 25.8271 7
 -2 -5 -5 509.828 28.142 1
 -2 -5 -5 522.357 26.7101 5
 2 -5 5 505.697 30.0556 2
 -2 5 -5 504.592 28.1006 1
 -2 5 -5 524.46 24.9537 7
 2 5 5 500.487 25.6229 2
 2 5 5 538.688 29.844 3
 -3 -5 -5 0.41397 4.97664 5
 -3 -5 -5 -0.9166 4.3385 7
 -3 -5 -5 -4.16 4.37576 1
 3 -5 5 2.26658 5.4481 2
 3 -5 5 4.81458 4.88616 3
 3 5 5 1.28955 4.63346 3
 -3 5 -5 3.43942 5.24739 1
 -3 5 -5 1.15043 4.25136 7
 -4 -5 -5 170.386 20.1665 1
 4 -5 5 176.319 20.6597 3
 -4 -5 -5 168.049 19.094 5
 -4 -5 -5 186.35 17.6432 7
 4 -5 5 162.483 19.5908 2
 -4 5 -5 181.186 16.2569 7
 -4 5 -5 181.762 21.7341 1
 4 5 5 200.122 23.9681 3
 5 -5 5 24.621 9.6622 3
 -5 -5 -5 22.1694 9.23572 5
 -5 -5 -5 35.6532 10.4951 1
 -5 -5 -5 29.3887 10.3192 7
 5 5 5 35.4895 10.8248 3
 -5 5 -5 17.7799 8.27396 1
 -5 5 -5 34.5364 10.6217 7
 10 -6 -5 21.5491 9.67941 3
 -10 -6 5 15.7434 7.62266 7
 -10 -6 5 29.2752 10.0882 5
 -10 -6 5 22.2339 10.2218 4
 10 6 -5 13.8317 7.47513 3
 -10 6 5 6.81655 7.25287 7
 -10 6 5 26.3409 11.0506 4
 -10 6 5 28.6091 10.1192 2
 9 -6 -5 11.8826 7.93944 3
 -9 -6 5 5.87505 7.03132 4
 -9 -6 5 21.5713 7.6709 5
 -9 -6 5 16.6396 7.40731 7
 -9 6 5 11.5768 7.26552 7
 -9 6 5 12.5463 8.29202 4
 9 6 -5 18.7697 7.49464 3
 -9 6 5 6.63939 6.09343 2
 8 -6 -5 112.623 17.0712 3
 -8 -6 5 75.2374 12.7226 5
 -8 -6 5 90.1579 13.6084 2
 -8 -6 5 67.2503 13.6866 4
 -8 -6 5 97.8282 14.4763 7
 -8 6 5 100.188 16.3195 4
 -8 6 5 105.468 15.2086 7
 8 6 -5 94.4972 13.1454 3
 -8 6 5 88.8037 14.9423 2
 -7 -6 5 7.87806 5.06835 2
 7 -6 -5 7.10502 5.62619 3
 -7 -6 5 9.03812 6.88224 4
 -7 -6 5 17.4038 6.10494 5
 -7 -6 5 20.0276 7.09384 7
 7 6 -5 19.6413 5.46799 1
 -7 6 5 28.9549 9.52291 4
 -7 6 5 21.1493 6.95854 7
 -7 6 5 10.435 6.55799 2
 7 6 -5 12.185 5.66822 3
 -6 -6 5 59.8247 9.51201 7
 6 -6 -5 37.567 8.72834 3
 -6 -6 5 64.2335 11.968 2
 -6 -6 5 60.7732 9.49654 5
 -6 -6 5 65.1426 12.802 4
 -6 6 5 54.2129 12.1411 4
 6 6 -5 42.0324 7.53262 3
 6 6 -5 53.8519 7.75125 1
 -6 6 5 71.1262 13.3791 2
 -6 6 5 61.6937 9.73907 7
 -5 -6 5 67.4234 11.1598 2
 -5 -6 5 104.918 9.25902 5
 -5 6 5 70.8197 11.5044 4
 -5 6 5 89.5009 13.4223 2
 -4 -6 5 221.92 12.5935 7
 -4 -6 5 218.182 16.7396 4
 -4 -6 5 202.734 17.1551 2
 4 6 -5 175.126 11.7724 1
 -4 6 5 193.495 9.49968 1
 -4 6 5 175.748 16.5518 2
 -4 6 5 198.226 12.9643 7
 -4 6 5 206.054 16.1657 4
 -3 -6 5 520.118 29.7037 2
 -3 -6 5 546.404 27.9982 4
 -3 6 5 502.616 29.1144 2
 -3 6 5 527.512 23.5354 7
 3 6 -5 588.317 24.6121 1
 -3 6 5 513.08 26.6621 4
 -3 6 5 518.247 21.4396 1
 -1 -6 5 325.554 22.4846 2
 -1 -6 5 315.335 17.8297 3
 -1 -6 5 305.509 18.1313 4
 -1 6 5 313.323 20.0888 3
 1 6 -5 315.074 15.0294 7
 -1 6 5 334.73 16.7555 7
 -1 6 5 311.066 17.5096 4
 -1 6 5 305.058 20.8202 2
 1 6 -5 332.555 18.4744 1
 0 -6 -5 279.922 16.1657 7
 0 -6 -5 288.863 16.0269 5
 0 -6 5 319.253 18.3333 3
 0 -6 5 298.565 16.6012 4
 0 -6 5 280.34 21.233 2
 0 -6 -5 270.936 17.3279 1
 0 6 5 322.351 16.5948 4
 0 6 -5 295.731 15.3153 7
 0 6 -5 278.858 18.0268 1
 0 6 5 320.749 20.1585 3
 0 6 5 323.864 20.4323 2
 -1 -6 -5 46.42 8.73258 1
 -1 -6 -5 62.4096 9.31987 5
 1 -6 5 53.498 9.21018 3
 1 -6 5 52.6839 11.5334 2
 -1 -6 -5 54.9633 8.72642 7
 1 -6 5 44.1166 6.56602 4
 -1 6 -5 52.1517 7.8525 7
 -1 6 -5 63.4826 11.3626 1
 1 6 5 56.2246 9.80245 2
 1 6 5 47.4713 10.0918 3
 -2 -6 -5 39.1592 8.65314 5
 -2 -6 -5 30.8797 7.91463 7
 -2 -6 -5 22.7384 7.6091 1
 2 -6 5 32.7129 8.31175 3
 2 -6 5 32.9533 9.92222 2
 2 6 5 28.3118 7.44388 2
 -2 6 -5 21.8486 6.09715 7
 2 6 5 30.9422 8.58574 3
 -2 6 -5 31.8624 8.60086 1
 -3 -6 -5 32.4574 8.28164 5
 3 -6 5 44.669 10.0508 3
 -3 -6 -5 49.9861 10.3618 1
 -3 -6 -5 52.3271 9.7189 7
 3 -6 5 32.9404 9.08204 2
 -3 6 -5 30.6572 8.95475 1
 -3 6 -5 43.1114 8.42582 7
 3 6 5 46.5712 10.5272 3
 -4 -6 -5 63.0749 12.8849 5
 4 -6 5 58.7349 12.0611 3
 4 -6 5 72.2161 13.6967 2
 -4 -6 -5 55.5856 12.1469 1
 -4 -6 -5 58.6821 12.2798 7
 4 6 5 51.1397 12.7428 3
 -4 6 -5 68.3516 12.0947 7
 -4 6 -5 40.9672 11.1389 1
 5 -6 5 30.7288 10.5394 3
 -5 -6 -5 9.56837 8.38435 7
 -5 -6 -5 21.9959 8.73434 5
 -5 -6 -5 45.5133 11.7829 1
 -5 6 -5 36.8636 10.8158 1
 -5 6 -5 43.4701 11.0795 7
 5 6 5 27.2955 11.1178 3
 10 -7 -5 58.6589 13.2317 2
 -10 -7 5 91.9554 16.7752 7
 -10 -7 5 93.8211 15.8055 5
 10 -7 -5 111.46 20.0801 3
 -10 -7 5 74.6073 15.772 4
 10 7 -5 89.4318 14.1513 3
 -10 7 5 71.8883 15.0747 7
 -10 7 5 111.573 19.8075 4
 -9 -7 5 22.6258 9.20588 4
 9 -7 -5 38.0605 11.8991 3
 -9 -7 5 9.8381 9.03015 1
 -9 -7 5 30.4781 9.5104 5
 -9 -7 5 22.9068 8.83951 7
 -9 7 5 26.7515 10.0332 2
 -9 7 5 20.8027 9.67201 4
 -9 7 5 18.6546 8.79544 7
 9 7 -5 25.9111 8.31335 3
 -8 -7 5 244.319 20.3644 7
 -8 -7 5 281.8 23.5738 4
 8 -7 -5 269.233 21.7719 3
 -8 -7 5 230.406 19.2065 5
 -8 -7 5 263.123 19.6315 2
 -8 7 5 263.347 20.991 7
 -8 7 5 246.013 22.2581 4
 -8 7 5 277.544 22.165 2
 8 7 -5 294.508 19.759 3
 8 7 -5 270.254 18.0752 1
 -7 -7 5 7.66879 5.54663 5
 -7 -7 5 2.19385 5.29354 2
 7 -7 -5 4.57518 5.3967 3
 -7 -7 5 9.5533 6.62368 4
 -7 -7 5 16.7492 6.44131 7
 7 7 -5 12.4937 5.75661 3
 -7 7 5 9.8299 6.88454 4
 -7 7 5 17.2637 7.87868 2
 -7 7 5 6.48305 4.9902 7
 7 7 -5 5.70054 4.44322 1
 -6 -7 5 384.508 26.1736 4
 -6 -7 5 382.2 21.282 5
 -6 -7 5 419.07 22.8974 7
 6 -7 -5 363.3 23.7961 3
 -6 -7 5 370.831 24.0756 2
 -6 7 5 369.785 25.4713 4
 6 7 -5 365.076 20.0162 3
 -6 7 5 358.835 21.942 7
 -6 7 5 418.341 26.4331 2
 6 7 -5 358.806 19.787 1
 -5 -7 5 70.2006 9.98755 7
 -5 -7 5 87.6693 13.9373 4
 -5 -7 5 86.7328 10.4066 5
 -5 -7 5 70.9779 12.3172 2
 -5 7 5 66.5157 10.0541 7
 -5 7 5 74.8144 13.0601 2
 5 7 -5 84.9722 10.008 1
 5 7 -5 77.7929 9.56521 3
 -5 7 5 76.4826 12.6177 4
 -4 -7 5 330.75 22.2082 4
 -4 -7 5 315.758 17.3882 7
 -4 -7 5 336.768 22.7968 2
 -4 7 5 348.893 18.9655 7
 4 7 -5 369.632 18.5841 1
 -4 7 5 333 21.3634 4
 -4 7 5 344.367 15.21 1
 -4 7 5 368.025 24.2966 2
 -3 -7 5 21.296 7.72715 2
 -3 -7 5 17.3627 6.16408 4
 3 7 -5 18.0542 5.23368 1
 -3 7 5 17.5196 5.00901 7
 -3 7 5 25.6418 6.44732 4
 3 7 -5 9.00116 3.77558 7
 -3 7 5 13.0377 5.9074 2
 -3 7 5 22.1647 4.31978 1
 -2 -7 5 73.291 13.3801 2
 -2 -7 5 69.0012 8.89467 3
 -2 -7 5 49.5616 9.80884 4
 -2 7 5 74.8265 10.5573 4
 -2 7 5 65.6992 8.38724 1
 -2 7 5 70.3243 9.02062 7
 2 7 -5 73.0935 7.98789 7
 2 7 -5 66.8475 9.37587 1
 -2 7 5 61.9584 12.1293 2
 -1 -7 5 216.496 18.836 2
 -1 -7 5 200.815 13.7073 3
 -1 -7 5 238.513 15.9934 4
 -1 7 5 231.853 14.8797 4
 -1 7 5 209.392 13.6832 7
 -1 7 5 214.356 16.6847 3
 -1 7 5 235.416 18.0426 2
 1 7 -5 235.24 15.5343 1
 1 7 -5 220.226 12.6733 7
 0 -7 5 2.47627 3.73106 4
 0 -7 5 1.92312 6.23059 2
 0 7 -5 4.11895 3.72126 1
 0 7 5 6.01915 3.73467 4
 0 7 5 15.9222 6.05636 2
 0 7 5 10.3774 5.21765 3
 0 7 -5 3.18491 2.99545 7
 -1 -7 -5 466.874 24.4137 5
 1 -7 5 374.425 20.979 4
 -1 -7 -5 489.941 24.6794 7
 1 -7 5 473.548 25.004 3
 1 -7 5 471.277 29.3513 2
 -1 -7 -5 471.801 25.8478 1
 -1 7 -5 510.582 27.0405 1
 1 7 5 475.21 25.5395 2
 -1 7 -5 504.061 23.54 7
 1 7 5 505.158 27.6953 3
 -2 -7 -5 7.66809 5.26211 5
 -2 -7 -5 12.1233 6.59831 1
 2 -7 5 3.66549 4.41788 3
 -2 -7 -5 8.09644 5.78078 7
 2 -7 5 -0.5143 5.58184 2
 2 7 5 -1.8278 4.67761 3
 2 7 5 11.1336 4.7017 2
 -2 7 -5 11.0014 6.39811 1
 -2 7 -5 4.24702 4.43385 7
 3 -7 5 279.029 22.8354 2
 3 -7 5 308.906 21.8544 3
 -3 -7 -5 303.833 21.3977 5
 -3 -7 -5 295.398 22.0403 1
 -3 -7 -5 265.73 20.2528 7
 -3 7 -5 302.903 20.2565 7
 3 7 5 269.566 21.9779 3
 -3 7 -5 305.397 22.6383 1
 -4 -7 -5 27.2955 9.27706 7
 -4 -7 -5 14.4358 7.87258 5
 4 -7 5 10.6343 6.70407 3
 -4 -7 -5 17.1632 7.98966 1
 4 -7 5 39.0839 11.5109 2
 -4 7 -5 42.1422 9.74442 7
 4 7 5 20.3869 8.93199 3
 -4 7 -5 34.1037 9.73347 1
 -5 -7 -5 146.883 19.4937 7
 -5 -7 -5 147.278 19.7707 1
 -5 -7 -5 165.904 21.6059 5
 5 -7 5 158.277 20.8534 3
 -5 7 -5 133.295 20.4535 1
 -5 7 -5 150.37 19.2121 7
 5 7 5 178.124 23.6694 3
 -10 -8 5 59.4636 15.3894 4
 -10 -8 5 36.0238 11.5695 7
 -10 8 5 30.8993 11.2267 7
 -9 -8 5 41.237 10.6514 5
 -9 -8 5 24.8087 9.10106 4
 9 -8 -5 37.0783 11.7956 3
 -9 -8 5 29.7492 9.72665 7
 -9 8 5 42.5079 11.5805 2
 -9 8 5 24.2135 9.49847 4
 9 8 -5 26.837 8.21372 3
 -9 8 5 18.0227 8.5774 7
 -8 -8 5 -0.0904 7.39209 4
 8 -8 -5 -0.0838 5.87323 3
 -8 -8 5 4.91043 5.56556 5
 -8 -8 5 9.30711 6.18524 7
 -8 -8 5 8.68269 6.31667 2
 8 8 -5 5.30124 5.2637 1
 -8 8 5 4.00593 5.77525 2
 8 8 -5 2.11687 4.60044 3
 -8 8 5 4.56494 6.47173 4
 -8 8 5 3.36597 5.77309 7
 -7 -8 5 13.754 8.05002 4
 -7 -8 5 18.2828 7.05501 5
 -7 -8 5 15.3126 7.28543 2
 -7 -8 5 22.6931 7.47464 7
 7 -8 -5 1.01109 5.12844 3
 -7 8 5 3.15353 5.11832 7
 7 8 -5 6.26464 4.55958 3
 -7 8 5 17.4136 7.96706 2
 7 8 -5 13.2819 5.29272 1
 -7 8 5 12.2443 7.24709 4
 -6 -8 5 63.8478 11.8114 4
 -6 -8 5 69.0996 11.7914 2
 -6 -8 5 78.2615 10.8799 5
 -6 -8 5 76.8747 11.201 7
 6 -8 -5 95.5096 13.7615 3
 -6 8 5 74.948 11.2225 7
 6 8 -5 84.1 9.9695 3
 -6 8 5 58.688 12.1578 2
 -6 8 5 56.5635 10.9204 4
 6 8 -5 66.675 9.39801 1
 -5 -8 5 147.2 17.6825 2
 -5 -8 5 139.864 12.0152 7
 -5 -8 5 110.343 15.7432 4
 -5 -8 5 142.802 11.4548 5
 5 8 -5 129.402 10.3387 3
 -5 8 5 161.945 13.3752 7
 -5 8 5 177.411 19.6036 4
 -5 8 5 135.274 18.0313 2
 5 8 -5 141.334 11.581 1
 -4 -8 5 105.238 14.9595 2
 -4 -8 5 95.0247 13.3956 4
 -4 8 5 92.6854 11.0872 7
 -4 8 5 111.199 8.04109 1
 -4 8 5 91.0859 14.3083 2
 4 8 -5 92.7171 11.0248 1
 -4 8 5 85.4118 12.2203 4
 -3 -8 5 266.279 19.0126 4
 -3 -8 5 270.334 20.3119 2
 -3 8 5 245.909 15.6348 7
 -3 8 5 238.847 13.5735 1
 3 8 -5 203.801 15.0485 1
 -3 8 5 235.377 17.2673 4
 3 8 -5 253.63 14.329 7
 -3 8 5 252.612 19.5692 2
 -2 -8 5 556.267 29.7843 4
 -2 -8 5 634.651 34.2133 2
 2 8 -5 606.876 25.5544 7
 -2 8 5 554.135 28.4594 4
 -2 8 5 568.282 26.011 1
 -2 8 5 590.877 32.2561 2
 -2 8 5 625.451 27.5293 7
 2 8 -5 589.238 28.2466 1
 -1 -8 5 238.73 14.478 3
 -1 -8 5 249.534 16.8017 4
 -1 -8 5 218.467 19.2625 2
 1 8 -5 242.519 16.6829 1
 -1 8 5 230.938 18.1815 2
 1 8 -5 255.4 14.3699 7
 -1 8 5 236.529 15.2785 7
 -1 8 5 228.909 16.939 3
 -1 8 5 245.824 16.1259 4
 -1 8 5 241.389 15.8782 1
 0 -8 5 64.7663 8.69353 3
 0 -8 5 67.1455 9.21271 4
 0 -8 5 48.46 10.5974 2
 0 8 -5 33.1312 7.81605 1
 0 8 5 58.2274 8.6899 4
 0 8 5 49.5727 9.74568 2
 0 8 -5 57.1443 8.26736 7
 0 8 5 45.1912 9.27693 3
 -1 -8 -5 204.465 16.1136 1
 -1 -8 -5 181.519 14.552 7
 -1 -8 -5 182.558 14.3444 5
 1 -8 5 151.473 12.1741 4
 1 -8 5 214.188 19.6093 2
 1 -8 5 168.232 13.6968 3
 1 8 5 178.455 16.028 3
 -1 8 -5 185.317 16.03 1
 1 8 5 207.26 15.4975 2
 -1 8 -5 197.511 13.9803 7
 -2 -8 -5 46.8104 10.6594 1
 -2 -8 -5 44.8689 9.72225 7
 2 -8 5 35.5192 10.5764 2
 -2 -8 -5 58.0791 10.56 5
 2 -8 5 52.619 10.1175 3
 2 8 5 32.4393 9.02172 3
 2 8 5 31.6212 7.53878 2
 -2 8 -5 49.6402 10.9016 1
 -2 8 -5 39.4641 8.37113 7
 3 -8 5 10.5834 6.39291 3
 3 -8 5 8.73987 7.72663 2
 -3 -8 -5 7.14038 5.75629 7
 -3 -8 -5 9.63174 6.54832 5
 -3 -8 -5 12.4078 6.5392 1
 3 8 5 9.90955 7.08185 3
 -3 8 -5 18.2051 7.14948 7
 -3 8 -5 7.51006 6.70064 1
 -4 -8 -5 19.2914 7.52668 5
 -4 -8 -5 10.07 6.72058 7
 4 -8 5 4.89205 6.58616 2
 -4 -8 -5 -3.2621 5.32635 1
 4 -8 5 8.66617 6.07086 3
 -4 8 -5 10.3614 5.91668 7
 -4 8 -5 13.4675 7.13449 1
 4 8 5 9.55341 7.60146 3
 -5 -8 -5 11.2968 7.24466 5
 -5 -8 -5 23.5766 9.38946 1
 5 -8 5 7.10631 6.33035 3
 -5 -8 -5 11.3312 8.42446 7
 5 -8 5 15.9675 8.55423 2
 -5 8 -5 18.2812 7.5148 7
 -5 8 -5 -0.4201 5.27437 1
 5 8 5 10.3461 7.76164 3
 9 -9 -5 68.0951 13.7914 2
 -9 -9 5 128.201 19.9426 4
 -9 -9 5 82.5928 14.5875 5
 -9 -9 5 76.5994 14.2684 7
 9 -9 -5 85.8985 15.9795 3
 -9 9 5 81.0189 15.9694 4
 -9 9 5 88.5513 15.8873 7
 -8 -9 5 52.252 11.7062 7
 -8 -9 5 71.4617 12.9093 5
 -8 -9 5 60.2949 14.2168 4
 -8 -9 5 81.1283 13.5678 2
 8 -9 -5 67.1136 13.4402 3
 -8 9 5 74.6602 15.3917 4
 -8 9 5 80.3669 15.1557 2
 8 9 -5 63.2638 10.7664 1
 -8 9 5 67.7799 13.0582 7
 -7 -9 5 370.25 28.2851 4
 -7 -9 5 428.125 25.523 5
 -7 -9 5 411.377 26.2462 2
 7 -9 -5 427.345 27.4889 3
 -7 -9 5 404.542 25.9512 7
 -7 9 5 403.301 26.2255 7
 7 9 -5 453.35 24.5462 1
 -7 9 5 402.247 28.6807 4
 -7 9 5 463.073 30.2 2
 -6 -9 5 -1.6437 4.43378 4
 6 -9 -5 4.41418 5.53131 3
 -6 -9 5 3.29917 4.74604 5
 -6 -9 5 -3.227 3.98522 7
 -6 -9 5 -2.1964 4.92914 2
 -6 9 5 7.93617 6.95853 2
 6 9 -5 -1.6602 3.18822 1
 -6 9 5 -0.2726 3.93338 4
 6 9 -5 2.22777 3.62147 3
 -6 9 5 -3.052 3.70249 7
 -5 -9 5 392.724 21.6001 7
 -5 -9 5 320.178 23.8337 4
 -5 -9 5 343.86 24.0862 2
 -5 9 5 381.806 24.8244 4
 5 9 -5 371.307 20.8709 1
 -5 9 5 381.5 26.5099 2
 -5 9 5 376.441 22.3337 7
 -4 -9 5 41.1401 10.1457 2
 -4 -9 5 38.0332 9.5151 4
 4 9 -5 44.6737 8.36399 1
 4 9 -5 27.0886 5.06272 3
 -4 9 5 35.4538 10.102 2
 -4 9 5 37.8427 7.47754 7
 -4 9 5 15.3023 5.9607 4
 -4 9 5 44.4205 6.37666 1
 -3 -9 5 84.5367 14.7656 2
 -3 -9 5 87.0525 13.7765 4
 -3 9 5 90.153 11.5607 7
 -3 9 5 70.743 11.4557 4
 -3 9 5 84.0735 9.64232 1
 3 9 -5 83.2807 10.9976 1
 -3 9 5 76.6695 13.0906 2
 3 9 -5 83.5539 9.97766 7
 -2 -9 5 74.5051 13.6947 2
 -2 -9 5 99.2331 13.8306 4
 -2 9 5 79.338 11.5116 4
 2 9 -5 86.7999 11.5267 1
 -2 9 5 85.6975 14.0224 2
 -2 9 5 83.6024 10.8759 7
 -2 9 5 74.3789 10.0296 1
 2 9 -5 91.9353 10.0806 7
 -1 -9 5 103.703 9.215 3
 -1 -9 5 104.941 13.4955 4
 -1 -9 5 84.1374 14.384 2
 1 9 -5 117.437 14.4389 1
 1 9 -5 106.484 11.4262 7
 -1 9 5 95.5937 14.7702 2
 -1 9 5 95.7718 12.5568 4
 -1 9 5 68.1675 11.1322 3
 -1 9 5 90.5995 11.5388 7
 -1 9 5 89.6613 11.4336 1
 0 -9 5 370.689 19.5627 3
 0 -9 5 367.298 26.254 2
 0 -9 5 356.779 20.8026 4
 0 9 5 374.682 21.7455 7
 0 9 5 350.289 20.3738 4
 0 9 -5 334.582 21.7706 1
 0 9 5 360.776 23.0889 2
 0 9 5 359.694 21.8226 1
 0 9 5 375.004 23.1627 3
 0 9 -5 388.219 20.1128 7
 1 -9 5 -3.5535 4.55784 2
 -1 -9 -5 5.00486 5.17909 7
 1 -9 5 7.59473 4.5955 3
 -1 -9 -5 1.26986 4.1098 5
 1 -9 5 6.61313 4.52324 4
 1 9 5 8.35046 5.06138 3
 -1 9 -5 6.97427 4.93815 7
 -1 9 -5 -1.8102 3.23917 1
 1 9 5 3.617 4.57246 2
 2 -9 5 253.952 22.5054 2
 -2 -9 -5 269.08 19.5508 5
 2 -9 5 244.744 18.1551 3
 -2 -9 -5 258.005 19.5135 7
 -2 -9 -5 287.472 20.7432 1
 2 9 5 271.735 20.5377 3
 -2 9 -5 244.42 20.1331 1
 2 9 5 183.301 15.4206 2
 -2 9 -5 254.51 17.8983 7
 -3 -9 -5 126.054 16.6666 5
 3 -9 5 115.595 15.285 3
 -3 -9 -5 77.9194 13.6231 1
 -3 -9 -5 122.371 16.9645 7
 3 -9 5 97.6834 17.4647 2
 3 9 5 109.335 16.8316 3
 -3 9 -5 106.396 14.5083 7
 -3 9 -5 141.746 18.6237 1
 4 -9 5 171.943 23.2325 2
 -4 -9 -5 209.208 20.07 7
 4 -9 5 205.765 18.9515 3
 -4 -9 -5 201.771 22.6114 5
 -4 -9 -5 220.98 24.3035 1
 -4 9 -5 202.558 18.871 7
 4 9 5 244.292 26.131 3
 -4 9 -5 187.149 22.6593 1
 -9 -10 5 24.239 10.1688 4
 9 -10 -5 37.1414 11.8875 3
 9 -10 -5 32.9439 11.6707 2
 -9 -10 5 18.4412 9.30141 7
 -9 -10 5 58.0252 12.9827 5
 -9 10 5 22.2469 11.198 4
 -9 10 5 14.9001 8.5854 7
 9 10 -5 26.7649 9.30242 1
 -8 -10 5 17.0899 10.0126 4
 -8 -10 5 7.83788 6.49745 5
 -8 -10 5 14.3304 7.4534 7
 -8 -10 5 18.5273 8.13763 2
 8 -10 -5 27.8446 9.08039 3
 8 10 -5 -0.0218 5.60137 1
 -8 10 5 14.7282 8.77419 2
 -8 10 5 12.9159 9.06874 4
 -8 10 5 4.17134 6.6059 7
 7 -10 -5 7.71096 6.38736 3
 -7 -10 5 1.47187 5.74705 7
 -7 -10 5 7.4064 6.24152 2
 -7 -10 5 3.02653 5.31388 5
 -7 -10 5 10.6265 7.38192 4
 -7 10 5 5.76849 6.27347 2
 -7 10 5 1.24156 5.71552 4
 7 10 -5 1.85846 5.06273 1
 -7 10 5 7.02266 5.41846 7
 -6 -10 5 38.5823 8.23754 5
 -6 -10 5 16.5889 7.62496 2
 6 -10 -5 17.8206 6.66564 3
 -6 -10 5 22.8016 6.83545 7
 -6 -10 5 29.0555 9.6056 4
 6 10 -5 15.6772 5.99468 1
 -6 10 5 25.1964 8.82627 2
 -6 10 5 16.4056 7.43689 4
 -6 10 5 24.2179 7.24813 7
 -5 -10 5 98.2406 15.5904 2
 -5 -10 5 56.8447 12.9177 4
 -5 -10 5 76.0962 11.6426 7
 5 10 -5 90.9539 11.7097 1
 -5 10 5 97.4686 15.8597 2
 -5 10 5 101.091 14.7917 4
 -5 10 5 69.0621 11.109 7
 -4 -10 5 164.107 19.9529 2
 -4 -10 5 163.143 19.5244 4
 -4 10 5 171.631 21.441 2
 -4 10 5 173.511 11.9886 1
 -4 10 5 195.002 16.8747 4
 -4 10 5 191.571 15.0313 7
 4 10 -5 195.797 14.8103 1
 4 10 -5 198.859 14.5431 7
 -3 -10 5 237.825 20.1136 2
 -3 -10 5 205.229 17.6175 4
 -3 10 5 195.973 17.0048 4
 -3 10 5 210.084 18.9228 2
 -3 10 5 217.206 13.9772 1
 3 10 -5 199.154 15.5807 1
 -3 10 5 233.268 16.2348 7
 3 10 -5 239.83 15.2535 7
 -2 -10 5 283.211 20.6522 4
 -2 -10 5 316.313 23.8649 2
 2 10 -5 333.963 20.1807 1
 -2 10 5 288.739 17.7494 1
 2 10 -5 270.81 17.2597 7
 -2 10 5 318.492 19.3041 7
 -2 10 5 290.485 19.7349 4
 -2 10 5 323.589 23.1755 2
 -1 -10 5 185.21 22.2722 2
 -1 -10 5 167.293 14.7458 4
 -1 -10 5 168.069 11.7414 3
 -1 10 5 182.913 14.3353 1
 -1 10 5 174.726 14.3756 7
 -1 10 5 161.329 14.5354 3
 -1 10 5 176.178 16.6351 2
 -1 10 5 160.638 14.567 4
 1 10 -5 185.976 13.3467 7
 1 10 -5 186.349 15.3892 1
 0 -10 5 61.314 10.331 4
 0 -10 5 63.8651 8.87731 3
 0 -10 5 36.5835 11.0167 2
 0 10 5 56.3809 10.2053 1
 0 10 5 67.5866 11.1057 7
 0 10 -5 74.494 10.2142 7
 0 10 5 63.1049 10.1326 4
 0 10 5 72.1294 12.1403 2
 0 10 -5 66.508 11.4998 1
 0 10 5 66.0861 11.3486 3
 -1 -10 -5 134.329 15.5881 5
 -1 -10 -5 129.766 15.9744 7
 1 -10 5 123.146 18.856 2
 1 -10 5 131.755 11.7565 3
 1 -10 5 111.175 13.0972 4
 1 10 5 125.413 16.4797 3
 -1 10 -5 104.914 14.6528 1
 1 10 5 135.991 16.1669 2
 -1 10 -5 129.181 14.4466 7
 -2 -10 -5 25.452 8.19625 7
 -2 -10 -5 26.6191 8.0842 1
 2 -10 5 11.8861 6.30929 3
 2 -10 5 21.1137 10.4165 2
 -2 -10 -5 24.3486 8.23554 5
 -2 10 -5 28.2495 7.88192 7
 2 10 5 17.4151 8.07255 3
 -2 10 -5 6.12866 6.13276 1
 3 -10 5 -2.8885 6.58582 2
 -3 -10 -5 -4.2612 4.55385 1
 -3 -10 -5 -1.8856 5.01791 7
 3 -10 5 2.688 4.95086 3
 -3 -10 -5 5.92622 6.19817 5
 3 10 5 -1.0084 4.83975 3
 -3 10 -5 2.45822 4.6505 7
 -3 10 -5 5.19433 6.487 1
 4 -10 5 -1.518 6.29663 2
 -4 -10 -5 9.31512 8.23269 5
 -4 -10 -5 -0.326 6.37793 1
 4 -10 5 12.2869 6.70811 3
 -4 -10 -5 14.2125 7.75798 7
 4 10 5 10.3904 7.85768 3
 -4 10 -5 6.2016 7.56367 1
 -4 10 -5 9.9647 7.36278 7
 -8 -11 5 195.628 23.2636 7
 -8 -11 5 171.119 23.531 4
 8 -11 -5 146.741 19.6519 3
 8 -11 -5 161.375 22.0606 2
 -8 -11 5 170.617 20.2104 5
 8 11 -5 167.121 18.7097 1
 -8 11 5 189.939 22.9989 7
 -8 11 5 154.312 22.9024 4
 -7 -11 5 34.7531 9.77337 7
 -7 -11 5 31.9405 10.0785 2
 -7 -11 5 27.3278 9.58828 4
 -7 -11 5 26.1072 8.68287 5
 7 -11 -5 32.0999 9.48144 3
 -7 11 5 36.1176 11.3591 4
 -7 11 5 19.0386 9.50984 2
 7 11 -5 31.3411 8.65098 1
 -7 11 5 23.6513 8.5453 7
 -6 -11 5 216.415 18.2806 7
 -6 -11 5 233.947 21.4196 4
 -6 -11 5 266.3 21.2341 2
 -6 -11 5 266.526 18.7338 5
 6 -11 -5 252.713 19.776 3
 -6 11 5 233.216 21.7942 2
 -6 11 5 235.628 19.3541 7
 -6 11 5 260.509 22.0487 4
 6 11 -5 226.117 17.6799 1
 -5 -11 5 0.20301 5.42058 4
 -5 -11 5 0.43024 4.49141 7
 -5 -11 5 0.23283 4.91694 2
 -5 11 5 1.16338 5.47704 4
 -5 11 5 4.09389 6.96355 2
 -5 11 5 -2.2167 4.34496 7
 5 11 -5 2.26487 4.16886 1
 -4 -11 5 108.609 17.0772 2
 -4 -11 5 137.837 18.443 4
 4 11 -5 138.172 12.9446 7
 -4 11 5 112.591 12.1188 1
 -4 11 5 104.191 15.7894 4
 -4 11 5 121.713 17.9907 2
 -4 11 5 106.957 13.6585 7
 4 11 -5 126.536 15.0402 1
 -3 -11 5 3.70986 5.59777 4
 -3 -11 5 4.37144 5.64882 2
 -3 11 5 7.84439 4.37864 1
 3 11 -5 6.49399 4.33178 7
 -3 11 5 14.7312 6.58708 4
 -3 11 5 9.94623 6.49645 2
 -3 11 5 3.33786 4.43896 7
 3 11 -5 10.6428 5.60895 1
 -2 -11 5 50.4973 10.8951 4
 -2 -11 5 40.6364 11.676 2
 2 11 -5 39.2608 8.14201 7
 -2 11 5 46.8889 11.2095 2
 -2 11 5 44.9616 9.75202 4
 2 11 -5 48.9236 9.92109 1
 -2 11 5 45.836 9.53758 7
 -2 11 5 40.9897 8.58493 1
 -1 -11 5 144.815 20.2008 2
 -1 -11 5 187.685 15.8526 4
 -1 11 5 154.649 14.2745 4
 -1 11 5 152.937 14.3832 7
 1 11 -5 186.673 15.9521 1
 -1 11 5 171.933 20.4638 2
 1 11 -5 143.748 12.9128 7
 -1 11 5 178.227 14.6529 1
 0 -11 5 16.4692 6.6253 4
 0 -11 5 12.066 8.08213 2
 0 11 -5 19.4927 7.17175 1
 0 11 5 8.95944 6.10692 7
 0 11 5 7.45846 5.46976 1
 0 11 5 14.3464 5.79762 4
 0 11 -5 13.1247 5.71101 7
 0 11 5 14.5961 6.59846 3
 0 11 5 14.9839 6.62738 2
 1 -11 5 150.467 13.7888 4
 1 -11 5 185.909 23.8737 2
 1 11 5 208.387 17.0581 3
 1 11 5 164.589 15.0842 2
 -1 11 -5 212.985 18.2217 1
 1 11 5 174.893 19.3319 1
 -1 11 -5 149.876 14.4538 7
 -2 -11 -5 31.6574 9.11538 5
 2 -11 5 42.4035 8.84755 3
 2 -11 5 27.0942 10.2655 2
 -2 -11 -5 35.5654 9.55407 7
 -2 11 -5 33.2105 8.44823 7
 2 11 5 36.1962 9.71862 3
 -2 11 -5 22.6613 9.01202 1
 -3 -11 -5 309.716 22.897 5
 3 -11 5 233.14 19.0515 3
 -3 -11 -5 229.46 21.3684 1
 -3 -11 -5 245.235 21.5288 7
 3 -11 5 253.032 29.595 2
 3 11 5 233.268 20.8844 3
 -3 11 -5 286.703 23.746 1
 -3 11 -5 260.878 20.5579 7
 8 -12 -5 31.5706 12.2479 2
 -8 -12 5 24.8468 9.20959 5
 -8 -12 5 21.438 9.02578 7
 8 -12 -5 23.4425 8.72639 3
 -8 -12 5 43.0129 13.2921 4
 8 -12 -5 34.7011 12.2562 6
 8 12 -5 48.6114 11.1207 1
 -8 12 5 38.7558 10.8479 7
 -8 12 5 13.0144 9.45696 4
 -7 -12 5 4.58979 6.66356 7
 -7 -12 5 23.7699 8.71096 5
 7 -12 -5 30.5946 10.4715 2
 -7 -12 5 19.2938 8.86974 4
 -7 -12 5 28.1037 9.76439 2
 7 -12 -5 22.1752 8.97383 3
 7 12 -5 22.7211 8.35318 1
 -7 12 5 24.3874 11.0036 4
 -7 12 5 37.6917 10.4183 7
 -6 -12 5 54.9398 13.7856 4
 6 -12 -5 66.3211 12.9859 3
 -6 -12 5 46.9366 11.1505 7
 -6 -12 5 42.9768 9.55686 5
 -6 -12 5 27.6249 9.85776 2
 -6 12 5 38.6978 9.90174 7
 -6 12 5 55.2804 13.8963 2
 -6 12 5 57.3459 13.0266 4
 6 12 -5 36.1429 9.38541 1
 -5 -12 5 37.307 10.8692 4
 -5 -12 5 25.446 8.66643 2
 5 -12 -5 20.5082 6.86469 3
 -5 12 5 21.6202 8.19634 2
 5 12 -5 21.3998 6.83578 1
 -5 12 5 19.6543 6.8063 7
 -5 12 5 22.2028 8.47907 4
 -4 -12 5 100.042 16.0121 4
 -4 -12 5 94.9227 16.0431 2
 -4 12 5 61.8323 13.4041 2
 4 12 -5 71.3044 11.2868 7
 -4 12 5 74.684 10.3596 1
 -4 12 5 88.5987 13.324 7
 -4 12 5 81.2236 13.9477 4
 4 12 -5 96.7896 13.3291 1
 -3 -12 5 223.632 19.2496 4
 -3 -12 5 211.321 24.9754 2
 -3 12 5 195.499 23.7027 2
 3 12 -5 208.696 16.2665 7
 -3 12 5 211.808 18.2832 4
 -3 12 5 243.938 18.1743 7
 -3 12 5 224.172 15.8724 1
 3 12 -5 184.458 16.4037 1
 -2 -12 5 59.8385 12.8438 2
 -2 -12 5 54.5035 10.6225 4
 -2 12 5 55.2458 9.85995 7
 -2 12 5 55.9133 9.20814 1
 -2 12 5 55.7337 10.6661 4
 2 12 -5 46.0359 8.69435 7
 -2 12 5 55.4383 12.1066 2
 2 12 -5 57.2815 10.9171 1
 -1 -12 5 136.528 20.2632 2
 -1 -12 5 188.998 16.532 4
 -1 12 5 168.481 20.2953 2
 -1 12 5 138.398 16.1744 1
 1 12 -5 162.134 18.7934 1
 -1 12 5 152.691 17.1022 7
 -1 12 5 171.687 18.6448 4
 1 12 -5 143.249 13.8147 7
 0 -12 5 135.516 16.3212 4
 0 -12 5 106.27 19.2221 2
 0 12 5 155.085 17.7907 3
 0 12 5 164.27 19.5145 2
 0 12 5 117.942 15.4099 4
 0 12 -5 152.736 16.5565 7
 0 12 -5 136.886 16.9929 1
 0 12 5 142.539 17.5735 1
 0 12 5 130.855 16.2541 7
 1 -12 5 8.74366 5.33073 4
 -1 -12 -5 25.9092 7.95047 2
 1 -12 5 21.603 10.678 2
 -1 12 -5 16.5835 7.13699 1
 1 12 5 13.7851 6.68463 1
 1 12 5 14.461 6.62036 3
 -1 12 -5 20.4261 6.36634 7
 -2 -12 -5 27.2038 8.51666 5
 2 -12 5 19.1119 10.141 2
 -2 -12 -5 29.6339 8.81712 7
 2 12 5 17.4478 7.12255 3
 -2 12 -5 23.6452 8.31409 1
 -2 12 -5 13.9385 6.60134 7
 -3 -12 -5 35.728 10.9868 7
 -3 -12 -5 36.4376 10.9972 5
 3 -12 5 55.4112 15.689 2
 -3 -12 -5 49.845 11.9736 1
 -3 12 -5 37.4887 10.4481 7
 3 12 5 33.9913 10.3963 3
 -3 12 -5 25.1823 9.66181 1
 -7 -13 5 68.7826 13.4345 2
 7 -13 -5 63.8079 15.3045 2
 -7 -13 5 78.8335 14.2817 7
 -7 -13 5 54.9078 13.8183 4
 7 -13 -5 49.8154 14.5058 6
 7 -13 -5 69.2593 12.8966 3
 -7 -13 5 63.6385 12.605 5
 -7 13 5 50.3616 11.9051 7
 -7 13 5 74.1869 16.2585 4
 7 13 -5 85.1594 13.6643 1
 6 -13 -5 30.4135 9.3587 3
 6 -13 -5 29.2113 10.7872 2
 -6 -13 5 26.0757 9.20403 7
 -6 -13 5 27.6915 9.87835 2
 -6 -13 5 13.0968 8.38518 4
 -6 -13 5 20.0308 7.4249 5
 -6 13 5 11.9813 7.77156 7
 6 13 -5 31.3001 9.48053 1
 -6 13 5 5.24054 6.63772 4
 -5 -13 5 114.639 19.0539 4
 -5 -13 5 117.176 18.442 2
 5 -13 -5 143.647 17.7505 3
 5 -13 -5 101.242 17.7874 2
 -5 13 5 127.4 16.5867 7
 -5 13 5 114.333 17.607 4
 5 13 -5 131.044 16.2546 1
 -4 -13 5 10.0527 8.00854 2
 -4 -13 5 8.50184 7.33705 4
 -4 13 5 4.68747 4.59712 1
 4 13 -5 10.5194 5.72494 1
 -4 13 5 10.8328 6.51981 4
 4 13 -5 6.92086 5.46663 7
 -4 13 5 0.00036 4.72081 7
 -4 13 5 1.24744 7.2279 2
 -3 -13 5 74.3356 13.5133 4
 -3 -13 5 102.521 17.8522 2
 -3 13 5 76.9211 11.4541 1
 -3 13 5 81.0912 13.0639 7
 3 13 -5 95.6019 13.3683 7
 -3 13 5 79.2103 14.8552 4
 3 13 -5 92.7 14.0914 1
 -3 13 5 89.6049 17.1264 2
 -2 -13 5 38.2466 12.3697 2
 -2 -13 5 38.2776 9.91242 4
 -2 13 5 48.6999 12.4386 2
 -2 13 5 36.0597 9.33873 4
 -2 13 5 43.1835 9.51447 7
 2 13 -5 59.0074 11.3014 1
 -2 13 5 50.4965 9.75913 1
 2 13 -5 47.5812 9.45356 7
 -1 -13 5 -0.1144 5.3368 4
 1 -13 -5 0.44152 5.28474 2
 -1 -13 5 2.48094 7.46583 2
 1 13 -5 0.59435 4.58024 1
 -1 13 5 1.79426 5.0154 1
 -1 13 5 -3.6575 4.21881 7
 1 13 -5 1.08618 4.49094 7
 -1 13 5 3.11476 5.0045 4
 0 -13 5 48.2099 10.2757 4
 0 -13 5 64.2861 14.1711 2
 0 -13 -5 40.9101 10.0527 2
 0 13 5 62.5504 11.6142 7
 0 13 -5 80.1552 12.1071 7
 0 13 -5 84.8171 13.9212 1
 0 13 5 43.9269 10.3062 1
 -1 -13 -5 -3.1951 4.72708 2
 1 -13 5 0.88748 4.46906 4
 1 -13 5 4.50296 8.24153 2
 -1 -13 -5 5.42728 5.34698 6
 1 13 5 4.01536 5.51496 1
 1 13 5 -2.707 4.30758 3
 -1 13 -5 7.91068 5.7009 1
 -1 13 -5 10.4228 5.05999 7
 2 -13 5 173.203 25.5972 2
 -2 -13 -5 176.12 21.0171 7
 -2 -13 -5 156.668 19.8255 5
 -2 13 -5 155.629 21.3024 1
 2 13 5 143.112 18.6899 3
 -2 13 -5 147.998 18.2311 7
 -7 -14 5 4.56104 7.49686 4
 -7 -14 5 8.70239 7.28252 5
 -7 -14 5 4.79471 6.48954 2
 -7 -14 5 3.39734 7.35935 7
 7 -14 -5 2.5264 5.6226 3
 -7 14 5 3.96891 6.36895 7
 -7 14 5 9.09286 8.05343 4
 -6 -14 5 18.016 9.05136 4
 -6 -14 5 33.5583 11.786 2
 6 -14 -5 43.9734 12.8219 2
 -6 -14 5 24.0394 9.07513 7
 6 -14 -5 41.2462 10.8226 3
 6 -14 -5 48.7067 13.5721 6
 -6 14 5 31.004 10.1504 7
 -6 14 5 46.5796 13.1586 4
 6 14 -5 45.9923 11.6005 1
 -5 -14 5 33.7593 11.8688 4
 -5 -14 5 44.9708 12.6132 2
 5 -14 -5 26.5209 10.1001 2
 5 -14 -5 26.4592 8.29873 3
 -5 14 5 24.966 9.75199 4
 -5 14 5 29.2808 9.36682 7
 5 14 -5 30.108 8.98051 1
 -4 -14 5 46.4329 12.1869 2
 4 -14 -5 38.6961 12.5656 2
 -4 -14 5 21.1389 9.32228 4
 -4 14 5 45.2037 11.2853 4
 -4 14 5 35.3472 8.65828 1
 -4 14 5 55.3677 12.1933 7
 4 14 -5 37.2539 9.84813 7
 4 14 -5 15.3726 7.2951 1
 -3 -14 5 27.4628 11.0175 2
 3 -14 -5 27.7857 10.2447 2
 -3 -14 5 49.5531 12.7513 4
 3 14 -5 17.0215 7.1458 1
 3 14 -5 43.8188 9.62588 7
 -3 14 5 36.0414 9.84389 7
 -3 14 5 29.7107 9.91322 4
 -3 14 5 24.9128 7.64291 1
 -2 -14 5 55.4487 11.8291 4
 2 -14 -5 70.2391 14.7555 2
 -2 -14 5 40.3988 12.3733 2
 2 14 -5 59.8668 10.9406 7
 -2 14 5 48.7456 10.0814 1
 2 14 -5 52.2106 11.199 1
 -2 14 5 46.3033 10.8799 4
 -2 14 5 44.7181 10.2188 7
 1 -14 -5 21.6684 8.52883 2
 -1 -14 5 38.2907 12.8469 2
 1 -14 -5 10.2695 7.3592 6
 -1 -14 5 10.5208 7.4764 4
 1 14 -5 21.6123 7.79057 7
 -1 14 5 23.9496 8.65624 4
 -1 14 5 23.8102 7.7913 1
 -1 14 5 24.2965 8.51439 7
 1 14 -5 12.3917 7.39113 1
 0 -14 -5 67.971 13.1204 6
 0 -14 -5 89.8031 14.8796 2
 0 -14 5 65.9927 15.5587 2
 0 -14 5 60.6461 12.4804 4
 0 14 5 75.3766 13.8796 7
 0 14 5 66.4565 12.8411 1
 0 14 -5 73.978 12.5995 7
 0 14 -5 73.7166 14.076 1
 1 -14 5 13.7172 6.55152 4
 -1 -14 -5 15.2585 7.23563 6
 1 -14 5 29.695 13.0512 2
 -1 -14 -5 22.2756 8.39165 2
 1 14 5 15.9942 8.24252 1
 -1 14 -5 30.452 9.3499 1
 1 14 5 13.3579 6.43909 3
 -1 14 -5 1.08478 5.36273 7
 2 -14 5 21.29 11.9094 2
 -2 -14 -5 25.655 9.19419 7
 -2 -14 -5 14.7269 8.33223 5
 -2 14 -5 34.2648 11.5553 1
 2 14 5 23.0207 9.90707 1
 -2 14 -5 46.8092 10.9401 7
 2 14 5 42.2725 11.3684 3
 -6 -15 5 24.259 10.3674 2
 6 -15 -5 53.9377 14.6676 2
 6 -15 -5 30.0969 9.18859 3
 -6 -15 5 52.7946 14.3375 4
 6 -15 -5 49.8465 14.8946 6
 -6 -15 5 32.6868 10.8099 7
 6 15 -5 32.6678 9.86789 1
 -6 15 5 48.2789 11.9514 7
 -6 15 5 32.1335 10.9519 4
 5 -15 -5 12.2568 7.16188 3
 -5 -15 5 -0.4224 5.90711 4
 5 -15 -5 3.75494 5.85258 6
 -5 -15 5 -3.5194 5.51078 2
 5 -15 -5 1.20997 6.52593 2
 -5 15 5 3.02492 5.683 7
 -5 15 5 6.78304 6.62217 4
 5 15 -5 -0.5787 5.03512 1
 4 -15 -5 83.2672 17.316 2
 -4 -15 5 93.2776 17.4736 2
 4 -15 -5 82.0322 13.2329 3
 -4 -15 5 76.9348 16.4817 4
 4 -15 -5 52.5959 15.1206 6
 -4 15 5 73.0282 14.2199 7
 -4 15 5 73.2464 12.742 1
 4 15 -5 86.1689 14.3416 7
 -4 15 5 76.7024 15.0086 4
 4 15 -5 100.942 16.0359 1
 -3 -15 5 42.6446 13.2351 2
 3 -15 -5 25.9096 10.6274 6
 -3 -15 5 15.2961 8.46364 4
 3 -15 -5 30.0642 11.3221 2
 -3 15 5 23.2427 8.84027 7
 -3 15 5 19.6495 8.74852 4
 -3 15 5 31.8638 8.71409 1
 3 15 -5 26.9439 8.14795 7
 3 15 -5 26.6194 9.13246 1
 2 -15 -5 18.5352 9.21179 6
 2 -15 -5 34.6042 11.493 2
 -2 -15 5 47.8165 11.8144 4
 -2 -15 5 38.3162 12.5933 2
 2 15 -5 20.7868 7.65877 1
 -2 15 5 21.4869 7.91269 7
 -2 15 5 14.5031 6.54262 1
 -2 15 5 29.8126 9.13608 4
 2 15 -5 41.4876 9.76972 7
 -1 -15 5 29.432 9.73975 4
 1 -15 -5 20.0301 8.34873 2
 1 -15 -5 21.7821 9.01923 6
 -1 -15 5 19.7113 9.94654 2
 1 15 -5 16.859 7.18777 1
 -1 15 5 5.73675 6.50745 1
 -1 15 5 32.8496 9.56301 7
 1 15 -5 24.0976 7.88368 7
 -1 15 5 10.1379 5.53378 4
 0 -15 -5 -6.832 5.47684 2
 0 -15 5 2.34841 9.12627 2
 0 -15 -5 0.38788 5.95607 6
 0 -15 5 3.9539 5.9302 4
 0 15 5 9.77808 6.39255 7
 0 15 5 -2.1436 4.80149 1
 0 15 -5 1.89246 5.01896 7
 0 15 -5 -2.5839 4.54177 1
 1 -15 5 31.5325 12.8737 2
 1 -15 5 24.8829 8.46415 4
 1 15 5 60.3026 13.1764 1
 -1 15 -5 33.7784 9.91848 7
 -1 15 -5 56.5529 13.2562 1
 -4 -16 5 16.6766 9.8174 2
 4 -16 -5 -1.8277 6.96629 6
 4 -16 -5 12.4131 10.0478 2
 -4 -16 5 1.50863 6.03487 4
 4 16 -5 13.7114 7.57425 1
 4 16 -5 3.45721 6.98763 7
 -4 16 5 -2.3686 5.19606 7
 -4 16 5 2.97398 5.9736 4
 -3 -16 5 -1.3292 5.93322 4
 3 -16 -5 6.23285 8.10077 6
 3 -16 -5 3.57687 7.79705 2
 -3 -16 5 9.699 8.55137 2
 -3 16 5 4.63433 5.52117 1
 3 16 -5 0.79358 4.84879 1
 3 16 -5 2.02606 5.36656 7
 -3 16 5 -2.2122 5.22154 7
 -3 16 5 4.62299 5.97626 4
 -2 -16 5 41.1255 12.0127 4
 2 -16 -5 16.758 10.0853 2
 -2 -16 5 34.7252 12.48 2
 2 -16 -5 28.6387 11.7637 6
 -2 16 5 39.6406 10.1673 1
 -2 16 5 34.3481 10.9437 4
 2 16 -5 35.8211 10.1124 1
 -2 16 5 19.8728 8.24881 7
 2 16 -5 39.6305 9.67324 7
 1 -16 -5 13.3033 7.99475 6
 -1 -16 5 4.01784 7.06702 4
 1 -16 -5 22.9683 9.91842 2
 -1 -16 5 13.4843 10.0861 2
 -1 16 5 1.22382 6.28994 1
 1 16 -5 12.694 6.74032 1
 -1 16 5 7.9284 7.22597 7
 1 16 -5 11.7086 6.44149 7
 10 0 -6 14.3605 7.7504 3
 -10 0 6 8.58858 7.48199 4
 -10 0 6 7.70687 6.57466 2
 -10 0 6 13.3277 6.98865 7
 -9 0 6 194.15 18.1844 2
 9 0 -6 196.045 21.7928 3
 -9 0 6 188.579 23.7015 4
 -9 0 6 203.307 17.6627 7
 8 0 -6 47.7145 10.4546 3
 -7 0 6 26.7176 9.01108 2
 -7 0 6 24.707 5.98846 7
 7 0 -6 12.4986 5.84939 3
 -7 0 6 25.907 8.72132 4
 -6 0 6 12.7075 6.55136 2
 -6 0 6 24.6888 7.73521 4
 -5 0 6 51.5138 10.7151 4
 -5 0 6 62.2741 5.236 7
 -5 0 6 67.1645 12.449 2
 -4 0 6 373.468 24.2802 2
 -4 0 6 328.073 21.4783 4
 -3 0 6 6.86505 4.84908 4
 -3 0 6 7.47898 5.35497 2
 3 0 -6 6.9268 2.50386 1
 -2 0 6 412.073 24.5663 3
 2 0 -6 424.805 19.02 1
 -2 0 6 491.458 22.1963 4
 -2 0 6 437.436 26.8225 2
 1 0 -6 140.049 10.1273 1
 -1 0 6 112.052 8.71071 4
 -1 0 6 118.48 16.5748 2
 -1 0 6 115.062 14.7412 3
 0 0 -6 83.6849 10.7868 1
 0 0 6 96.753 13.8696 3
 0 0 6 86.7262 13.5025 2
 -1 0 -6 69.7704 10.9949 1
 1 0 6 67.8369 12.6724 3
 1 0 6 77.4163 13.4015 2
 2 0 6 310.629 21.6316 2
 2 0 6 312.079 23.2516 3
 -2 0 -6 300.928 21.0259 1
 3 0 6 43.5561 10.6909 3
 4 0 6 74.8604 16.23 3
 -4 0 -6 65.9373 13.3139 1
 -10 -1 6 19.3402 8.53057 2
 -10 -1 6 30.5457 10.0192 4
 10 -1 -6 15.5428 8.68847 3
 -10 -1 6 12.3261 6.81954 7
 -10 1 6 21.5418 8.04202 7
 10 1 -6 29.364 10.0347 3
 -10 1 6 20.3834 8.54821 2
 -10 1 6 28.3495 9.86468 4
 -9 -1 6 40.9934 11.5965 4
 9 -1 -6 38.6155 10.2321 3
 -9 -1 6 43.4717 11.3024 2
 -9 -1 6 52.0541 10.8861 7
 -9 1 6 35.6183 10.7374 4
 -9 1 6 25.6966 9.1662 2
 9 1 -6 38.96 10.0767 3
 -9 1 6 45.7594 10.2636 7
 8 -1 -6 9.87867 6.51964 3
 -8 -1 6 12.5587 6.91857 2
 -8 -1 6 24.8834 7.71262 7
 -8 -1 6 27.8408 10.0468 4
 8 1 -6 21.7487 7.88301 3
 -8 1 6 20.7144 7.32413 7
 -8 1 6 9.32573 7.12064 2
 -8 1 6 24.2983 10.2062 4
 -7 -1 6 150.48 12.6752 7
 -7 -1 6 175.407 20.1463 2
 7 -1 -6 149.399 17.4068 3
 -7 -1 6 123.381 17.3402 4
 -7 1 6 163.903 20.87 4
 -7 1 6 170.134 20.1836 2
 -7 1 6 171.973 13.0653 7
 7 1 -6 124.849 15.2981 3
 -6 -1 6 97.9268 15.0872 4
 -6 -1 6 146.014 18.266 2
 -6 -1 6 114.178 9.2784 7
 -6 1 6 83.6995 13.7519 4
 -6 1 6 122.283 16.5655 2
 -6 1 6 108.684 9.17314 7
 -5 -1 6 43.2682 9.58284 2
 -5 -1 6 71.9704 5.54425 7
 -5 -1 6 66.5247 12.1045 4
 -5 1 6 72.4398 12.6881 4
 -5 1 6 68.3671 5.92137 7
 -5 1 6 62.0202 12.458 2
 -4 -1 6 310.182 21.8731 2
 -4 -1 6 271.807 19.2396 4
 -4 1 6 288.079 19.2292 4
 -4 1 6 257.135 20.2161 2
 3 -1 -6 172.78 8.56513 1
 -3 -1 6 202.247 14.9249 4
 -3 -1 6 204.978 17.3461 2
 -3 1 6 192.421 14.3301 4
 -3 1 6 177.918 16.7401 2
 3 1 -6 190.528 9.71906 1
 -2 -1 6 7.01557 4.79352 3
 -1 -1 6 118.453 14.3939 3
 -1 -1 6 98.7654 8.21374 4
 1 -1 -6 105.129 9.1246 1
 -1 -1 6 79.9913 13.4764 2
 -1 1 6 109.332 15.2036 2
 -1 1 6 106.009 13.8427 3
 -1 1 6 109.869 8.65634 4
 1 1 -6 108.611 9.18728 1
 0 -1 -6 10.7172 4.2487 1
 0 -1 6 11.1419 5.5884 2
 0 -1 6 5.29038 4.11187 3
 0 1 -6 11.6048 4.17123 1
 0 1 6 11.7709 5.31321 3
 1 -1 6 92.4309 14.1458 3
 1 -1 6 85.3115 13.8731 2
 -1 -1 -6 108.086 13.2712 1
 -1 -1 -6 82.0082 9.55668 5
 -1 1 -6 74.7473 11.2314 1
 1 1 6 72.9144 12.5693 2
 1 1 6 83.1445 13.4268 3
 -2 -1 -6 19.4156 6.38413 7
 2 -1 6 3.8743 5.09501 2
 -2 -1 -6 6.45333 4.76828 5
 2 -1 6 10.2219 6.82697 3
 -2 -1 -6 11.633 6.19007 1
 -2 1 -6 2.1397 5.05837 1
 2 1 6 11.9042 6.99872 3
 2 1 6 5.88869 5.22334 2
 3 -1 6 39.3221 11.0726 3
 3 -1 6 41.8377 10.199 2
 -3 -1 -6 61.4638 11.0505 5
 -3 -1 -6 74.9779 13.9629 7
 -3 -1 -6 56.9468 11.7672 1
 3 1 6 79.8172 15.1198 3
 -3 1 -6 62.0293 12.27 1
 -4 -1 -6 61.4987 12.9498 1
 -4 -1 -6 97.5353 14.9378 5
 4 -1 6 60.2381 13.5803 3
 4 1 6 75.7983 15.3113 3
 -4 1 -6 70.6868 13.8036 1
 -10 -2 6 56.5721 12.3708 7
 -10 -2 6 53.3331 13.6343 4
 -10 -2 6 71.7591 13.9224 2
 10 -2 -6 88.6647 16.6295 3
 -10 2 6 77.3375 14.6578 2
 -10 2 6 89.1676 15.9616 7
 -10 2 6 45.2912 13.1998 4
 10 2 -6 91.3436 16.0896 3
 -9 -2 6 21.2137 7.33876 7
 9 -2 -6 21.2901 8.37987 3
 -9 -2 6 24.0249 8.12387 2
 -9 -2 6 17.3749 8.9901 4
 -9 2 6 16.0513 8.39989 4
 9 2 -6 26.711 8.37531 3
 -9 2 6 20.7476 6.96644 7
 -9 2 6 27.1137 9.01813 2
 -8 -2 6 60.063 10.2471 5
 8 -2 -6 96.7995 14.7722 3
 -8 -2 6 81.3647 15.0253 4
 -8 -2 6 119.063 16.6819 2
 -8 -2 6 93.2984 13.191 7
 -8 2 6 103.016 16.1546 2
 8 2 -6 126.495 16.3036 3
 -8 2 6 87.3584 15.2955 4
 -8 2 6 90.7597 13.2161 7
 -7 -2 6 46.8203 10.0733 2
 7 -2 -6 45.4901 10.101 3
 7 2 -6 28.0093 7.74064 3
 -6 -2 6 40.5583 9.73429 4
 -6 -2 6 46.0567 6.90444 7
 -6 -2 6 29.765 9.59435 2
 -6 2 6 37.7088 6.51797 7
 -6 2 6 33.5132 9.24025 2
 -6 2 6 51.7901 10.8765 4
 -5 -2 6 90.0864 13.0641 4
 -5 -2 6 76.3995 12.6665 2
 -5 -2 6 95.6307 6.68179 7
 -5 2 6 94.7871 7.26339 7
 -5 2 6 79.1437 12.497 4
 -5 2 6 83.2422 13.2445 2
 -4 -2 6 -0.3587 4.75231 4
 -4 -2 6 6.96298 5.67215 2
 -4 2 6 12.7139 6.06867 2
 4 2 -6 5.73664 2.6108 1
 -4 2 6 -1.3018 3.9874 4
 -3 -2 6 263.877 19.9661 2
 -3 -2 6 247.874 16.7196 4
 3 -2 -6 230.824 11.975 1
 -3 2 6 249.752 16.5942 4
 -3 2 6 274.379 20.3956 2
 3 2 -6 231.682 12.2198 1
 -2 -2 6 24.9473 9.01475 2
 2 -2 -6 27.1717 4.89077 1
 -2 -2 6 24.5724 6.57974 4
 -2 -2 6 22.1619 6.68159 3
 2 2 -6 26.0957 5.1736 1
 -2 2 6 12.7886 6.76441 2
 -2 2 6 22.3525 5.99475 4
 -2 2 6 19.1728 6.44549 3
 -1 -2 6 286.538 21.4133 2
 -1 -2 6 316.707 15.6257 4
 -1 -2 6 292.416 19.0814 3
 1 -2 -6 302.309 16.2472 1
 -1 2 6 284.322 19.9447 3
 -1 2 6 286.127 21.0227 2
 1 2 -6 277.271 16.1545 1
 -1 2 6 289.898 15.2519 4
 0 -2 -6 61.6223 9.50954 1
 0 -2 6 82.8689 12.7068 3
 0 -2 6 61.1146 11.9757 2
 0 -2 -6 68.1497 7.52164 5
 0 2 -6 54.1844 8.92842 1
 0 2 6 68.188 12.1881 3
 0 2 6 56.4716 11.6344 2
 -1 -2 -6 311.99 19.5638 1
 1 -2 6 272.405 21.511 2
 -1 -2 -6 264.965 16.2614 5
 -1 -2 -6 294.782 16.6841 7
 1 -2 6 318.271 21.8176 3
 -1 2 -6 300.034 19.499 1
 1 2 6 303.542 22.2382 3
 1 2 6 306.746 21.2888 2
 -2 -2 -6 19.3394 6.01183 5
 -2 -2 -6 17.3695 6.48906 1
 2 -2 6 17.7894 7.0629 2
 2 -2 6 25.3288 7.9943 3
 2 2 6 12.8375 6.66903 3
 -2 2 -6 20.3232 6.64701 1
 2 2 6 15.6589 6.14504 2
 -3 -2 -6 121.334 15.2779 5
 3 -2 6 140.458 19.3104 3
 -3 -2 -6 105.904 14.0504 7
 3 -2 6 133.341 17.7101 2
 -3 -2 -6 131.364 17.4534 1
 3 2 6 143.731 20.0059 3
 -3 2 -6 97.0947 14.9962 1
 -4 -2 -6 6.99343 6.22587 1
 -4 -2 -6 5.96839 5.9071 5
 4 -2 6 8.69174 6.32445 3
 4 2 6 17.7805 8.037 3
 -4 2 -6 13.7982 6.97642 1
 -10 -3 6 0.81244 5.27734 5
 10 -3 -6 1.73151 6.13201 3
 -10 -3 6 6.72141 6.34435 7
 -10 -3 6 3.48447 6.52903 4
 -10 3 6 -2.1843 5.59979 2
 10 3 -6 10.8029 6.92825 3
 -10 3 6 2.94083 6.70083 4
 -10 3 6 1.85546 5.71577 7
 9 -3 -6 19.4409 8.82865 3
 -9 -3 6 5.45079 5.60829 5
 -9 -3 6 13.9018 6.91844 7
 -9 -3 6 28.7697 9.94242 4
 -9 -3 6 33.3118 9.91779 2
 -9 3 6 1.57135 6.60675 4
 -9 3 6 23.7392 8.0711 7
 -9 3 6 10.359 7.45775 2
 9 3 -6 6.31494 6.44974 3
 -8 -3 6 179.827 20.5195 2
 -8 -3 6 155.704 14.6692 7
 -8 -3 6 105.728 13.423 5
 -8 -3 6 109.825 16.636 4
 8 -3 -6 152.918 19.3729 3
 -8 3 6 144.279 16.2047 7
 -8 3 6 165.057 20.5652 2
 8 3 -6 142.001 17.3834 3
 -8 3 6 134.984 18.8122 4
 7 -3 -6 10.3797 6.15803 3
 -7 -3 6 16.6991 7.46128 2
 -7 -3 6 18.1329 6.06138 7
 -7 -3 6 8.77342 4.14847 5
 -7 -3 6 29.0856 9.00412 4
 -7 3 6 17.4214 7.58483 4
 -7 3 6 7.19214 5.01649 7
 -7 3 6 7.41405 6.57879 2
 7 3 -6 9.43282 5.29728 3
 -6 -3 6 85.8129 10.0551 7
 -6 -3 6 78.0918 8.71855 5
 -6 -3 6 99.382 14.9912 4
 -6 -3 6 77.8833 13.5003 2
 -6 3 6 103.104 10.7262 7
 -6 3 6 113.372 16.1156 4
 -6 3 6 70.5986 13.1561 2
 -5 -3 6 282.029 21.5482 2
 -5 -3 6 270.448 13.8541 7
 -5 -3 6 323.189 22.2301 4
 -5 3 6 307.969 14.8974 7
 -5 3 6 286.014 20.4634 4
 -5 3 6 346.218 23.4037 2
 -4 -3 6 53.7955 10.2167 4
 -4 -3 6 49.8417 10.4088 2
 4 3 -6 54.4862 6.09948 1
 -4 3 6 51.2287 4.91084 7
 -4 3 6 58.3874 12.0744 2
 -4 3 6 73.4965 11.6435 4
 -3 -3 6 139.115 17.6574 2
 -3 -3 6 129.804 14.2099 4
 -3 3 6 112.601 13.0058 4
 3 3 -6 108.923 8.2089 1
 -3 3 6 127.324 16.8494 2
 -2 -3 6 119.734 12.9157 4
 -2 -3 6 117.984 14.3532 3
 -2 -3 6 114.013 16.7575 2
 2 -3 -6 129.119 8.70272 1
 -2 3 6 108.803 10.1772 4
 -2 3 6 117.245 14.8737 3
 2 3 -6 129.343 9.52376 1
 -2 3 6 122.918 16.7486 2
 -1 -3 6 9.97984 4.98551 3
 -1 3 6 8.98437 5.0892 3
 0 -3 6 7.65913 4.50734 3
 0 -3 6 8.4702 6.30735 2
 0 -3 -6 9.73862 3.96099 5
 0 -3 -6 10.8407 4.22207 1
 0 3 6 1.51081 2.84612 4
 0 3 6 12.3924 5.64414 3
 0 3 6 6.55149 4.94254 2
 0 3 -6 10.8516 4.57063 1
 -1 -3 -6 43.1791 7.43329 7
 1 -3 6 32.0918 8.43926 3
 -1 -3 -6 37.456 7.25817 5
 1 -3 6 43.6856 11.0998 2
 -1 -3 -6 43.0168 8.91825 1
 1 3 6 46.6646 10.5755 3
 -1 3 -6 46.7118 9.44013 1
 1 3 6 41.3928 9.66621 2
 -2 -3 -6 121.283 13.851 5
 2 -3 6 78.7284 13.1103 3
 2 -3 6 131.779 17.5465 2
 -2 -3 -6 119.253 14.7507 1
 -2 -3 -6 126.944 13.6629 7
 -2 3 -6 118.366 15.3572 1
 2 3 6 117.519 16.8872 3
 2 3 6 129.352 15.884 2
 -3 -3 -6 29.9453 8.10215 5
 3 -3 6 23.4464 9.23568 3
 -3 -3 -6 23.1894 7.2711 7
 3 -3 6 18.927 7.86322 2
 -3 -3 -6 34.0947 9.4393 1
 -3 3 -6 41.0344 10.5135 1
 3 3 6 18.1987 8.16798 3
 -4 -3 -6 0.75396 6.04313 5
 -4 -3 -6 12.5685 6.91949 1
 -4 -3 -6 5.26277 9.64619 7
 4 -3 6 13.6267 9.35501 3
 -4 3 -6 11.9577 7.96924 1
 4 3 6 11.4534 8.24221 3
 -10 -4 6 25.8461 11.0357 4
 -10 -4 6 22.4746 7.998 5
 -10 -4 6 11.5811 7.14756 7
 10 -4 -6 17.5803 8.4548 3
 10 4 -6 26.1092 9.23199 3
 -10 4 6 30.4346 10.3348 2
 -10 4 6 11.269 7.82364 7
 -10 4 6 29.1726 11.2265 4
 -9 -4 6 30.3115 8.53006 5
 9 -4 -6 20.4017 8.58208 3
 -9 -4 6 16.6796 8.72182 4
 -9 -4 6 28.1326 9.19476 2
 -9 -4 6 24.4078 8.67913 7
 -9 4 6 34.0588 9.31404 7
 -9 4 6 26.6214 9.43984 2
 9 4 -6 29.4958 9.11416 3
 -9 4 6 19.1603 8.98999 4
 -8 -4 6 15.82 6.30822 7
 -8 -4 6 11.6288 6.69086 2
 -8 -4 6 12.1252 7.41972 4
 8 -4 -6 12.949 6.84176 3
 -8 -4 6 19.9686 6.14759 5
 -8 4 6 9.02549 6.69243 2
 8 4 -6 12.0552 6.17888 3
 -8 4 6 8.08562 6.22154 7
 -8 4 6 14.8583 8.39222 4
 7 -4 -6 68.3991 12.2947 3
 -7 -4 6 89.2643 14.58 2
 -7 -4 6 69.5369 14.4102 4
 -7 -4 6 76.0322 11.171 7
 -7 -4 6 71.783 10.1995 5
 -7 4 6 74.0205 14.3259 4
 -7 4 6 94.4973 15.5122 2
 7 4 -6 92.2871 13.0034 3
 -7 4 6 103.318 12.5382 7
 -6 -4 6 227.564 14.0611 7
 -6 -4 6 185.209 12.5736 5
 -6 -4 6 215.089 18.6294 2
 -6 -4 6 232.526 19.4755 4
 -6 4 6 202.027 18.3512 2
 -6 4 6 201.497 13.7912 7
 -6 4 6 198.71 18.1232 4
 -5 -4 6 31.3564 9.3693 2
 -5 -4 6 25.4 8.0192 4
 -5 -4 6 15.4727 4.01067 7
 -5 4 6 20.9151 7.85079 4
 -5 4 6 32.6019 5.95608 7
 -5 4 6 20.2336 8.00992 2
 5 4 -6 31.6207 5.66129 1
 4 4 -6 18.3853 4.30611 1
 -3 -4 6 17.3127 6.24655 4
 -3 -4 6 8.27963 6.51809 2
 -3 4 6 7.26369 5.86597 2
 -3 4 6 11.7828 3.15544 7
 -3 4 6 28.2257 7.30018 4
 3 4 -6 18.9457 4.76769 1
 -2 -4 6 223.43 19.4545 2
 2 -4 -6 202.859 10.3408 7
 2 -4 -6 210.064 12.1272 1
 2 -4 -6 206.702 10.4832 5
 -2 -4 6 207.034 14.8431 4
 -2 -4 6 221.986 16.0272 3
 -2 4 6 221.264 18.3527 2
 -2 4 6 241.663 17.6201 3
 -2 4 6 220.402 14.5474 4
 2 4 -6 242.047 14.1661 1
 1 -4 -6 3.0143 2.9322 5
 -1 -4 6 8.5532 4.7606 3
 -1 -4 6 3.97733 3.37028 4
 1 -4 -6 8.37049 3.37925 7
 1 -4 -6 7.70455 4.15591 1
 -1 -4 6 10.6486 6.64855 2
 1 4 -6 5.98743 3.94292 1
 -1 4 6 3.34005 4.68275 3
 -1 4 6 -5.7478 3.58303 2
 -1 4 6 1.26554 2.96055 4
 0 -4 6 502.153 30.6694 2
 0 -4 6 482.38 26.6252 3
 0 -4 -6 506.302 22.4442 7
 0 -4 -6 499.898 25.3632 1
 0 -4 -6 487.665 22.8053 5
 0 4 6 453.782 20.9311 4
 0 4 6 498.536 28.6042 2
 0 4 6 510.76 28.7638 3
 0 4 -6 484.862 25.1142 1
 -1 -4 -6 16.4294 5.79812 1
 1 -4 6 11.0934 6.55922 2
 1 -4 6 11.6813 5.52948 3
 1 4 6 6.06983 5.11199 2
 -1 4 -6 13.5999 5.99992 1
 1 4 6 13.5896 6.07137 3
 2 -4 6 60.9318 11.7329 3
 -2 -4 -6 83.9078 11.637 7
 -2 -4 -6 89.5662 12.5246 5
 -2 -4 -6 58.7595 11.8141 1
 2 -4 6 90.7063 15.5226 2
 2 4 6 63.1246 12.8769 3
 2 4 6 87.5556 12.9463 2
 -2 4 -6 54.0497 11.295 1
 -3 -4 -6 16.0328 6.15496 7
 3 -4 6 8.96825 6.47813 2
 -3 -4 -6 17.1909 6.62381 5
 -3 -4 -6 12.4413 6.69596 1
 3 -4 6 6.71915 6.87825 3
 3 4 6 1.8717 5.89254 3
 -3 4 -6 6.64208 6.08104 1
 -4 -4 -6 62.0787 12.0592 5
 -4 -4 -6 63.812 13.3561 1
 4 -4 6 38.8311 11.177 3
 -4 -4 -6 52.0661 11.9222 7
 4 4 6 53.4998 13.4648 3
 -4 4 -6 52.3262 13.1857 1
 -10 -5 6 -2.8212 4.4575 5
 -10 -5 6 5.8146 6.5949 7
 -10 -5 6 4.31423 7.30923 4
 10 -5 -6 1.32861 5.60545 3
 -10 5 6 5.64935 6.96455 2
 -10 5 6 -7.7826 5.8572 4
 -10 5 6 -2.0562 6.65413 7
 10 5 -6 -1.8482 5.31228 3
 -9 -5 6 15.105 7.9597 2
 -9 -5 6 9.32534 6.24279 5
 -9 -5 6 18.8754 7.78326 7
 9 -5 -6 12.0685 7.64841 3
 -9 -5 6 2.62164 6.01191 4
 -9 5 6 13.2426 7.50632 7
 9 5 -6 7.46947 5.73691 3
 -9 5 6 18.0518 10.1256 4
 -9 5 6 17.2664 8.4002 2
 -8 -5 6 7.42484 5.40837 7
 -8 -5 6 4.19385 6.09543 2
 -8 -5 6 3.67832 6.40407 4
 8 -5 -6 2.16115 6.5537 3
 -8 -5 6 7.90197 5.56092 5
 -8 5 6 3.98444 5.60433 2
 -8 5 6 15.0516 6.18066 7
 -8 5 6 1.26584 6.563 4
 8 5 -6 2.61617 4.90855 3
 -7 -5 6 31.1795 7.98903 7
 -7 -5 6 23.5432 8.53324 2
 -7 -5 6 25.9803 8.92471 4
 7 -5 -6 56.2594 12.1209 3
 -7 -5 6 31.0836 7.33749 5
 -7 5 6 35.9003 10.3467 2
 7 5 -6 19.0856 6.61477 3
 -7 5 6 24.2251 8.85896 4
[truncated: 66,367 more chars]
